# Supplementary material for: The alluaudite-type crystal structures of Na2(Fe/Co)2Co(VO4)3 and Ag2(Fe/Co)2Co(VO4)3
Source: Acta Crystallogr E Crystallogr Commun. 2016 Jun 24;72(Pt 7):1017–20. doi: 10.1107/S2056989016009981 (PMC4992929; doi:10.1107/S2056989016009981)
Supplement: Supplementary file 1 [file e-72-01017-sup1.cif]

##############################################################################
#                                                                            #
# This CIF contains the data in a paper accepted for publication in          #
# Acta Crystallographica Section E. It conforms to the requirements of       #
# Notes for Authors for Acta Crystallographica Section E, and has been       #
# peer reviewed under the auspices of the IUCr Commission on Journals.       #
#                                                                            #
# Full details of the Crystallographic Information File format               #
# are given in the paper "The Crystallographic Information File (CIF):       #
# a New Standard Archive File for Crystallography" by S. R. Hall, F. H.      #
# Allen and I. D. Brown [Acta Cryst. (1991), A47, 655-685].                  #
#                                                                            #
# The current version of the core CIF dictionary is obtainable from          #
# ftp://ftp.iucr.org/pub/cif_core.dic.                                       #
#                                                                            #
# Software is freely available for graphical display of the structure(s)     #
# in this CIF. For information consult the CIF software page                 #
# http://www.iucr.org/resources/cif/software.                                #
#                                                                            #
# This file may be used for bona fide research purposes within the           #
# scientific community so long as proper attribution is given to the journal # 
# article from which it was obtained.                                        #
#                                                                            #
##############################################################################
data_I
_database_code_depnum_ccdc_archive 'CCDC 1486596'
_audit_creation_method     'SHELXL-2014/7'
_chemical_name_systematic
;
Disodium di(cobalt/iron) cobalt tris(orthovanadate)
;
_chemical_name_common     ?
_chemical_formula_moiety     'Co2 Fe Na2 O12 V3'
_chemical_formula_sum     'Co2 Fe Na2 O12 V3'
_chemical_formula_structural     'Na2 (Co0.5 Fe0.5)2 Co (V O4)3'
_chemical_formula_iupac     'Na2 (Co,Fe)2 Co (V O4)3'
_chemical_formula_weight     564.51
_chemical_melting_point     ?
_shelx_space_group_comment
;
The symmetry employed for this shelxl refinement is uniquely defined
by the following loop, which should always be used as a source of
symmetry information in preference to the above space-group names.
They are only intended as comments.
;
_space_group_crystal_system     monoclinic
_space_group_name_H-M_alt     'C 2/c'
_space_group_name_Hall     '-C 2yc'
loop_
    _space_group_symop_operation_xyz
    'x, y, z'
    '-x, y, -z+1/2'
    'x+1/2, y+1/2, z'
    '-x+1/2, y+1/2, -z+1/2'
    '-x, -y, -z'
    'x, -y, z-1/2'
    '-x+1/2, -y+1/2, -z'
    'x+1/2, -y+1/2, z-1/2'
_cell_length_a     11.7258(2)
_cell_length_b     12.7819(2)
_cell_length_c     6.82640(10)
_cell_angle_alpha     90
_cell_angle_beta     111.0690(10)
_cell_angle_gamma     90
_cell_volume     954.73(3)
_cell_formula_units_Z     4
_cell_measurement_reflns_used     2094
_cell_measurement_theta_min     2.450
_cell_measurement_theta_max     34.956
_cell_measurement_temperature     296(2)
_exptl_crystal_description     block
_exptl_crystal_colour     'pink'
_exptl_crystal_size_max     0.32
_exptl_crystal_size_mid     0.25
_exptl_crystal_size_min     0.19
_exptl_crystal_density_diffrn     3.927
_exptl_crystal_F_000     1068
_exptl_absorpt_coefficient_mu     7.848
_exptl_absorpt_correction_type     multi-scan
_exptl_absorpt_process_details
;
(<i>SADABS</i>; Bruker, 2009)
;
_exptl_absorpt_correction_T_min     0.5721
_exptl_absorpt_correction_T_max     0.7473
_diffrn_ambient_temperature     296(2)
_diffrn_radiation_type     MoK\a
_diffrn_radiation_wavelength     0.71073
_diffrn_radiation_source     'fine-focus sealed tube'
_diffrn_radiation_monochromator     graphite
_diffrn_measurement_device_type     'Bruker X8 APEX'
_diffrn_measurement_method     '\f and \w scans'
_diffrn_reflns_number     17675
_diffrn_reflns_av_R_equivalents     0.0471
_diffrn_reflns_theta_min     2.450
_diffrn_reflns_theta_max     34.956
_diffrn_reflns_theta_full     25.242
_diffrn_measured_fraction_theta_max     1.000
_diffrn_measured_fraction_theta_full     0.999
_diffrn_reflns_limit_h_min     -17
_diffrn_reflns_limit_h_max     18
_diffrn_reflns_limit_k_min     -20
_diffrn_reflns_limit_k_max     20
_diffrn_reflns_limit_l_min     -10
_diffrn_reflns_limit_l_max     10
_reflns_number_total     2094
_reflns_number_gt     1893
_reflns_threshold_expression     'I > 2\s(I)'
_refine_ls_structure_factor_coef     Fsqd
_refine_ls_matrix_type     full
_refine_ls_R_factor_all     0.0254
_refine_ls_R_factor_gt     0.0217
_refine_ls_wR_factor_gt     0.0522
_refine_ls_wR_factor_ref     0.0537
_refine_ls_goodness_of_fit_ref     1.095
_refine_ls_restrained_S_all     1.095
_refine_ls_number_reflns     2094
_refine_ls_number_parameters     95
_refine_ls_number_restraints     0
_refine_ls_hydrogen_treatment     undef
_refine_ls_weighting_scheme     calc
_refine_ls_weighting_details
              'w=1/[\s^2^(Fo^2^)+(0.0186P)^2^+2.7540P] where P=(Fo^2^+2Fc^2^)/3'
_atom_sites_solution_hydrogens     .
_atom_sites_solution_primary     ?
_atom_sites_solution_secondary     ?
_refine_ls_shift/su_max     0.001
_refine_ls_shift/su_mean     0.000
_refine_diff_density_max     0.880
_refine_diff_density_min     -1.004
_refine_ls_extinction_method     none
_refine_ls_extinction_coef     .
loop_
    _atom_type_symbol
    _atom_type_description
    _atom_type_scat_dispersion_real
    _atom_type_scat_dispersion_imag
    _atom_type_scat_source
    'O' 'O' 0.0106 0.0060
                         'International Tables Vol C Tables 4.2.6.8 and 6.1.1.4'
    'Na' 'Na' 0.0362 0.0249
                         'International Tables Vol C Tables 4.2.6.8 and 6.1.1.4'
    'V' 'V' 0.3005 0.5294
                         'International Tables Vol C Tables 4.2.6.8 and 6.1.1.4'
    'Fe' 'Fe' 0.3463 0.8444
                         'International Tables Vol C Tables 4.2.6.8 and 6.1.1.4'
    'Co' 'Co' 0.3494 0.9721
                         'International Tables Vol C Tables 4.2.6.8 and 6.1.1.4'
_computing_data_collection
;
APEX2 (Bruker, 2009)
;
_computing_cell_refinement
;
SAINT (Bruker, 2009)
;
_computing_data_reduction
;
SAINT (Bruker, 2009)
;
_computing_structure_solution
;
SHELXT2014 (Sheldrick, 2015a)
;
_computing_structure_refinement
;
SHELXL2014 (Sheldrick, 2015b)
;
_computing_molecular_graphics
;
ORTEP-3 for Windows (Farrugia, 2012) and DIAMOND (Brandenburg,
2006)
;
_computing_publication_material
;
publCIF (Westrip, 2010)
;
loop_
    _atom_site_type_symbol
    _atom_site_label
    _atom_site_fract_x
    _atom_site_fract_y
    _atom_site_fract_z
    _atom_site_U_iso_or_equiv
    _atom_site_adp_type
    _atom_site_calc_flag
    _atom_site_occupancy
    _atom_site_disorder_assembly
    _atom_site_disorder_group
    Fe Fe1 0.79142(2) 0.66131(2) 0.88043(4) 0.00595(6) Uani d 0.5 . .
    Co Co1 0.79142(2) 0.66131(2) 0.88043(4) 0.00595(6) Uani d 0.5 . .
    Co Co2 0.5000 0.73184(3) 0.2500 0.00727(7) Uani d 1 . .
    V V1 0.77138(3) 0.61298(2) 0.38340(4) 0.00555(6) Uani d 1 . .
    V V2 0.5000 0.70722(3) 0.7500 0.00629(8) Uani d 1 . .
    Na Na1 0.5000 0.5000 0.5000 0.0123(2) Uani d 1 . .
    Na Na2 1.0000 0.50245(14) 0.7500 0.0257(3) Uani d 1 . .
    O O1 0.84286(13) 0.67273(11) 0.6264(2) 0.0102(2) Uani d 1 . .
    O O2 0.62045(12) 0.60248(11) 0.3329(2) 0.0116(2) Uani d 1 . .
    O O3 0.78619(13) 0.68309(11) 0.1758(2) 0.0113(2) Uani d 1 . .
    O O6 0.61413(13) 0.62261(11) 0.7671(2) 0.0120(2) Uani d 1 . .
    O O5 0.53637(12) 0.77735(11) 0.9853(2) 0.0104(2) Uani d 1 . .
    O O4 0.84074(13) 0.49296(11) 0.4032(2) 0.0108(2) Uani d 1 . .
loop_
    _atom_site_aniso_label
    _atom_site_aniso_U_11
    _atom_site_aniso_U_22
    _atom_site_aniso_U_33
    _atom_site_aniso_U_12
    _atom_site_aniso_U_13
    _atom_site_aniso_U_23
    Fe1 0.00562(10) 0.00715(11) 0.00541(10) -0.00056(7) 0.00237(7) -0.00051(7)
    Co1 0.00562(10) 0.00715(11) 0.00541(10) -0.00056(7) 0.00237(7) -0.00051(7)
    Co2 0.00669(14) 0.00821(15) 0.00752(13) 0.000 0.00330(11) 0.000
    V1 0.00559(12) 0.00635(12) 0.00449(11) -0.00001(9) 0.00155(9) -0.00011(8)
    V2 0.00700(17) 0.00647(17) 0.00459(15) 0.000 0.00113(12) 0.000
    Na1 0.0208(6) 0.0070(5) 0.0074(4) -0.0057(4) 0.0030(4) -0.0015(3)
    Na2 0.0097(5) 0.0565(10) 0.0105(5) 0.000 0.0031(4) 0.000
    O1 0.0115(6) 0.0116(6) 0.0074(5) -0.0037(5) 0.0031(4) -0.0016(4)
    O2 0.0077(5) 0.0107(6) 0.0158(6) -0.0008(4) 0.0035(5) 0.0004(5)
    O3 0.0138(6) 0.0126(6) 0.0080(5) -0.0004(5) 0.0043(4) 0.0006(4)
    O6 0.0092(6) 0.0098(6) 0.0148(6) 0.0012(4) 0.0015(5) -0.0019(5)
    O5 0.0075(5) 0.0156(6) 0.0082(5) -0.0017(5) 0.0028(4) -0.0025(4)
    O4 0.0102(6) 0.0092(6) 0.0129(6) 0.0002(4) 0.0042(5) -0.0015(4)
_geom_special_details
;
 All esds (except the esd in the dihedral angle between two l.s. planes)
 are estimated using the full covariance matrix.  The cell esds are taken
 into account individually in the estimation of esds in distances, angles
 and torsion angles; correlations between esds in cell parameters are only
 used when they are defined by crystal symmetry.  An approximate (isotropic)
 treatment of cell esds is used for estimating esds involving l.s. planes.
;
loop_
    _geom_bond_atom_site_label_1
    _geom_bond_atom_site_label_2
    _geom_bond_site_symmetry_2
    _geom_bond_distance
    _geom_bond_publ_flag
    Fe1 O6 . 2.0021(14) ?
    Fe1 O1 . 2.0359(14) ?
    Fe1 O4 6_566 2.0451(14) ?
    Fe1 O5 7_667 2.0497(14) ?
    Fe1 O3 1_556 2.0581(14) ?
    Fe1 O3 7_666 2.1633(14) ?
    Co2 O5 2_656 2.0831(14) ?
    Co2 O5 1_554 2.0831(14) ?
    Co2 O2 . 2.1153(14) ?
    Co2 O2 2_655 2.1153(14) ?
    Co2 O1 7_666 2.1159(13) ?
    Co2 O1 8_465 2.1159(13) ?
    V1 O2 . 1.6823(14) ?
    V1 O4 . 1.7188(14) ?
    V1 O3 . 1.7374(14) ?
    V1 O1 . 1.7428(13) ?
    V2 O6 . 1.6917(14) ?
    V2 O6 2_656 1.6917(14) ?
    V2 O5 . 1.7531(13) ?
    V2 O5 2_656 1.7531(13) ?
    Na1 O6 . 2.4118(14) ?
    Na1 O6 5_666 2.4119(14) ?
    Na1 O2 5_666 2.4841(14) ?
    Na1 O2 . 2.4841(14) ?
    Na1 O2 6_566 2.5626(14) ?
    Na1 O2 2_655 2.5626(14) ?
    Na1 O6 6_565 2.8820(15) ?
    Na1 O6 2_656 2.8820(15) ?
    Na2 O4 2_756 2.4347(14) ?
    Na2 O4 . 2.4347(14) ?
    Na2 O4 6_566 2.4472(15) ?
    Na2 O4 5_766 2.4472(15) ?
    Na2 O1 . 2.780(2) ?
    Na2 O1 2_756 2.780(2) ?
loop_
    _geom_angle_atom_site_label_1
    _geom_angle_atom_site_label_2
    _geom_angle_atom_site_label_3
    _geom_angle_site_symmetry_1
    _geom_angle_site_symmetry_3
    _geom_angle
    _geom_angle_publ_flag
    O6 Fe1 O1 . . 105.84(6) ?
    O6 Fe1 O4 . 6_566 90.98(6) ?
    O1 Fe1 O4 . 6_566 88.38(6) ?
    O6 Fe1 O5 . 7_667 170.54(6) ?
    O1 Fe1 O5 . 7_667 78.91(5) ?
    O4 Fe1 O5 6_566 7_667 97.39(6) ?
    O6 Fe1 O3 . 1_556 91.12(6) ?
    O1 Fe1 O3 . 1_556 161.29(6) ?
    O4 Fe1 O3 6_566 1_556 99.39(6) ?
    O5 Fe1 O3 7_667 1_556 83.21(5) ?
    O6 Fe1 O3 . 7_666 81.17(6) ?
    O1 Fe1 O3 . 7_666 91.00(5) ?
    O4 Fe1 O3 6_566 7_666 171.64(6) ?
    O5 Fe1 O3 7_667 7_666 90.67(6) ?
    O3 Fe1 O3 1_556 7_666 83.72(5) ?
    O5 Co2 O5 2_656 1_554 147.57(8) ?
    O5 Co2 O2 2_656 . 108.15(5) ?
    O5 Co2 O2 1_554 . 97.18(6) ?
    O5 Co2 O2 2_656 2_655 97.18(6) ?
    O5 Co2 O2 1_554 2_655 108.15(5) ?
    O2 Co2 O2 . 2_655 77.17(8) ?
    O5 Co2 O1 2_656 7_666 85.04(5) ?
    O5 Co2 O1 1_554 7_666 76.38(5) ?
    O2 Co2 O1 . 7_666 86.67(5) ?
    O2 Co2 O1 2_655 7_666 163.59(6) ?
    O5 Co2 O1 2_656 8_465 76.38(5) ?
    O5 Co2 O1 1_554 8_465 85.04(5) ?
    O2 Co2 O1 . 8_465 163.59(6) ?
    O2 Co2 O1 2_655 8_465 86.67(5) ?
    O1 Co2 O1 7_666 8_465 109.60(8) ?
    O2 V1 O4 . . 112.22(7) ?
    O2 V1 O3 . . 106.27(7) ?
    O4 V1 O3 . . 109.96(7) ?
    O2 V1 O1 . . 109.92(7) ?
    O4 V1 O1 . . 105.32(7) ?
    O3 V1 O1 . . 113.29(7) ?
    O6 V2 O6 . 2_656 100.53(10) ?
    O6 V2 O5 . . 109.75(7) ?
    O6 V2 O5 2_656 . 108.41(7) ?
    O6 V2 O5 . 2_656 108.42(7) ?
    O6 V2 O5 2_656 2_656 109.75(7) ?
    O5 V2 O5 . 2_656 118.49(10) ?
    O6 Na1 O6 . 5_666 180.0 ?
    O6 Na1 O2 . 5_666 104.36(5) ?
    O6 Na1 O2 5_666 5_666 75.63(5) ?
    O6 Na1 O2 . . 75.64(5) ?
    O6 Na1 O2 5_666 . 104.37(5) ?
    O2 Na1 O2 5_666 . 180.0 ?
    O6 Na1 O2 . 6_566 71.50(5) ?
    O6 Na1 O2 5_666 6_566 108.50(5) ?
    O2 Na1 O2 5_666 6_566 63.02(6) ?
    O2 Na1 O2 . 6_566 116.98(6) ?
    O6 Na1 O2 . 2_655 108.50(5) ?
    O6 Na1 O2 5_666 2_655 71.50(5) ?
    O2 Na1 O2 5_666 2_655 116.98(6) ?
    O2 Na1 O2 . 2_655 63.02(6) ?
    O2 Na1 O2 6_566 2_655 180.0 ?
    O6 Na1 O6 . 6_565 121.93(6) ?
    O6 Na1 O6 5_666 6_565 58.07(6) ?
    O2 Na1 O6 5_666 6_565 114.84(4) ?
    O2 Na1 O6 . 6_565 65.16(4) ?
    O2 Na1 O6 6_566 6_565 89.66(4) ?
    O2 Na1 O6 2_655 6_565 90.34(4) ?
    O6 Na1 O6 . 2_656 58.07(6) ?
    O6 Na1 O6 5_666 2_656 121.93(6) ?
    O2 Na1 O6 5_666 2_656 65.16(4) ?
    O2 Na1 O6 . 2_656 114.84(4) ?
    O2 Na1 O6 6_566 2_656 90.34(4) ?
    O2 Na1 O6 2_655 2_656 89.66(4) ?
    O6 Na1 O6 6_565 2_656 180.0 ?
    O4 Na2 O4 2_756 . 174.29(11) ?
    O4 Na2 O4 2_756 6_566 91.26(5) ?
    O4 Na2 O4 . 6_566 88.87(5) ?
    O4 Na2 O4 2_756 5_766 88.87(5) ?
    O4 Na2 O4 . 5_766 91.26(5) ?
    O4 Na2 O4 6_566 5_766 177.25(11) ?
    O4 Na2 O1 2_756 . 121.82(7) ?
    O4 Na2 O1 . . 63.31(5) ?
    O4 Na2 O1 6_566 . 65.58(5) ?
    O4 Na2 O1 5_766 . 112.08(6) ?
    O4 Na2 O1 2_756 2_756 63.31(5) ?
    O4 Na2 O1 . 2_756 121.82(7) ?
    O4 Na2 O1 6_566 2_756 112.08(6) ?
    O4 Na2 O1 5_766 2_756 65.58(5) ?
    O1 Na2 O1 . 2_756 76.92(7) ?
_shelx_hkl_file
;
   2   0   0  377.06   15.90
   2   0   0  383.06   15.40
  -2   0   0  369.86   15.40
  -2   0   0  391.36   15.40
  -2   0   0  379.46   15.00
  -2   0   0  370.66   16.00
   2   0   0  358.16   15.40
   4   0   0 3642.04  137.39
   4   0   0 3321.87  139.09
  -4   0   0 3717.53  137.69
  -4   0   0 3495.45  138.09
  -4   0   0 3733.03  138.09
  -4   0   0 3328.17  139.09
   6   0   0  822.12   30.80
   6   0   0  638.64   33.40
  -6   0   0  813.42   32.00
  -6   0   0  835.62   30.70
  -6   0   0  744.23   33.60
  -6   0   0  761.42   32.10
   8   0   0  879.51   36.50
  -8   0   0  920.31   34.20
  -8   0   0  819.52   38.00
  -8   0   0  842.22   36.00
  -8   0   0  902.21   35.90
   8   0   0  869.91   37.00
   8   0   0  741.03   37.70
  10   0   0  955.20   40.60
 -10   0   0  927.21   39.50
  10   0   0  863.81   41.90
 -10   0   0  987.20   40.20
  10   0   0  946.31   41.30
 -12   0   0    6.30    2.70
  12   0   0    3.20    2.70
  12   0   0    5.70    4.00
 -12   0   0    3.50    2.40
  12   0   0    6.00    3.40
  14   0   0  690.53   32.80
 -14   0   0  666.63   30.60
 -14   0   0  578.34   29.30
  14   0   0  659.03   32.80
  14   0   0  615.84   31.50
 -16   0   0    3.80    3.60
  16   0   0    6.10    4.10
  16   0   0    4.40    4.50
  18   0   0  375.66   24.30
  18   0   0  393.56   24.80
   1  -1   0    0.30    0.30
   1  -1   0    1.40    0.30
   1  -1   0    0.20    0.40
  -1  -1   0    0.70    0.50
  -1  -1   0    0.70    0.40
  -1  -1   0    0.40    0.50
   1   1   0   -0.10    0.30
   1   1   0    0.20    0.40
  -1   1   0    1.20    0.50
  -1   1   0    0.40    0.30
  -1   1   0    0.10    0.30
  -1   1   0    0.80    0.40
  -1   1   0    0.40    0.40
   1   1   0   -0.20    0.60
   1   1   0    2.40    0.90
   3  -1   0 1114.99   44.90
  -3  -1   0 1144.09   44.80
   3  -1   0 1035.00   45.20
  -3  -1   0 1143.39   45.10
   3  -1   0 1114.29   45.10
  -3  -1   0 1180.78   44.20
  -3  -1   0 1166.78   45.80
  -3   1   0 1039.50   45.60
  -3   1   0 1232.28   44.60
  -3   1   0 1143.89   44.90
   3   1   0 1120.79   45.20
   3   1   0 1107.59   44.90
   3   1   0 1169.08   46.20
  -3   1   0 1186.28   45.00
  -5  -1   0 1396.76   54.09
  -5  -1   0 1374.96   55.59
  -5  -1   0 1434.16   55.29
   5  -1   0 1406.86   55.49
   5  -1   0 1386.36   55.79
  -5  -1   0 1379.16   56.79
  -5   1   0 1216.38   56.59
   5   1   0 1324.77   55.89
  -5   1   0 1418.16   55.49
   5   1   0 1444.26   55.19
  -5   1   0 1407.46   55.49
   5   1   0 1395.66   55.49
  -5   1   0 1548.45   54.79
   5   1   0 1318.57   57.29
   7  -1   0  779.42   32.20
  -7  -1   0  723.93   31.70
   7  -1   0  623.64   32.80
  -7  -1   0  785.42   31.40
  -7  -1   0  826.82   29.70
  -7  -1   0  769.82   33.60
  -7   1   0  735.13   31.50
  -7   1   0  716.43   31.40
  -7   1   0  829.12   30.60
  -7   1   0  725.73   33.50
   7   1   0  679.23   33.90
   7   1   0  808.22   30.70
   7   1   0  741.53   32.30
  -9  -1   0   46.00    4.60
  -9  -1   0   50.69    5.30
   9  -1   0   45.00    6.30
   9  -1   0   55.79    6.00
   9   1   0   37.40    6.40
  -9   1   0   43.30    4.70
  -9   1   0   45.40    3.50
  -9   1   0   42.90    4.70
   9   1   0   44.60    5.50
   9   1   0   45.80    5.30
  11  -1   0  215.88   12.70
  11  -1   0  220.48   13.60
 -11  -1   0  196.38   11.00
 -11  -1   0  210.58   12.00
  11  -1   0  195.28   12.80
  11   1   0  176.68   13.70
  11   1   0  206.48   12.20
 -11   1   0  189.78   11.20
  11   1   0  196.68   12.60
 -11   1   0  213.48   11.80
  13  -1   0  115.99    9.80
 -13  -1   0  133.19    9.60
  13  -1   0  129.19   10.70
 -13  -1   0  122.09    8.60
  13  -1   0  123.49   10.60
  13   1   0  110.69    9.90
 -13   1   0  131.09    9.30
 -13   1   0  117.59    8.70
  13   1   0  116.09   12.60
  13   1   0  123.29    9.90
 -15  -1   0   39.50    6.00
 -15  -1   0   20.90    5.00
  15  -1   0   32.10    6.50
  15  -1   0   36.50    7.80
  15  -1   0   42.10    7.60
 -15   1   0   36.30    5.80
  15   1   0   38.10    7.10
  15   1   0   50.89    8.80
  15   1   0   25.30    6.10
  17  -1   0   21.20    6.70
 -17  -1   0   20.50    5.80
 -17  -1   0   28.20    6.30
  17  -1   0   26.60    7.20
  17   1   0   17.80    6.20
  17   1   0   15.10    5.90
   0  -2   0 1382.56   51.09
   0  -2   0 1352.26   50.89
   0  -2   0 1330.17   51.09
   0   2   0 1298.07   51.29
   0   2   0 1164.18   51.29
   0   2   0 1308.77   50.99
   0   2   0 1272.97   51.19
  -2  -2   0  104.59    5.40
  -2  -2   0  114.59    5.50
   2  -2   0  115.69    4.80
   2  -2   0  117.69    5.40
  -2  -2   0  108.39    5.00
   2  -2   0  107.49    5.00
   2   2   0  107.59    5.20
   2   2   0   94.39    5.80
  -2   2   0  114.99    4.80
  -2   2   0  117.79    5.40
   2   2   0  121.19    6.50
  -2   2   0   87.29    5.40
   2   2   0   99.19    5.30
  -2   2   0  107.49    5.00
  -4  -2   0  895.11   36.90
  -4  -2   0  942.91   37.70
   4  -2   0  818.62   36.90
  -4  -2   0  905.21   36.40
   4  -2   0  883.11   37.00
   4  -2   0  943.31   36.70
   4   2   0  909.41   36.80
   4   2   0  943.31   38.80
   4   2   0  901.11   37.10
  -4   2   0  903.61   36.80
  -4   2   0  918.91   36.60
  -4   2   0  996.30   36.60
  -6  -2   0  139.99    5.70
   6  -2   0  132.09    7.20
  -6  -2   0  149.88    8.70
  -6  -2   0  133.19    7.50
  -6  -2   0  124.19    6.90
   6  -2   0  135.49    7.70
   6  -2   0  133.99    8.20
  -6   2   0  135.19    7.40
  -6   2   0  134.29    7.20
  -6   2   0  150.38    6.90
  -6   2   0  110.29    8.20
   6   2   0  137.29    7.80
   6   2   0  134.39    7.10
   6   2   0  124.29    9.50
   6   2   0  132.09    7.40
   8  -2   0    0.80    1.70
   8  -2   0    9.40    3.20
  -8  -2   0    3.10    1.90
  -8  -2   0    4.60    1.90
  -8  -2   0    6.60    0.70
  -8   2   0    1.70    2.50
  -8   2   0    3.30    1.60
   8   2   0    6.90    2.20
   8   2   0    9.10    4.10
   8   2   0    5.70    1.60
  -8   2   0    2.60    1.70
  -8   2   0    5.90    1.90
  10  -2   0  278.67   15.00
  10  -2   0  259.17   14.50
 -10  -2   0  257.57   13.90
 -10  -2   0  266.57   13.30
 -10   2   0  278.07   13.80
  10   2   0  241.58   16.20
 -10   2   0  252.07   13.50
  10   2   0  269.37   14.20
  10   2   0  261.67   14.70
 -12  -2   0    7.10    3.10
  12  -2   0    2.30    2.60
 -12  -2   0    4.00    2.20
  12  -2   0    1.60    2.70
  12  -2   0    4.60    2.90
 -12   2   0    3.30    2.30
  12   2   0   -0.10    2.10
  12   2   0    4.70    2.70
 -12   2   0    1.90    2.20
  12   2   0    4.60    4.50
 -14  -2   0  129.99    9.10
  14  -2   0  120.89   10.90
 -14  -2   0  128.89   10.10
  14  -2   0  131.29   12.80
  14   2   0  126.99   10.90
  14   2   0  107.49   13.00
  14   2   0  134.79   10.70
 -14   2   0  110.09    9.20
 -16  -2   0    4.00    3.50
  16  -2   0    3.40    4.00
 -16  -2   0   16.00    4.60
  16  -2   0   13.60    5.30
  16   2   0   10.50    4.80
  16   2   0    9.00    5.20
 -16   2   0    4.80    3.50
  16   2   0    2.10    4.20
  18  -2   0    9.20    5.00
  18  -2   0   11.30    6.20
 -18  -2   0   24.70    6.30
 -18  -2   0    5.50    4.10
  18   2   0    9.50    5.50
  18   2   0   28.00    7.40
  -1  -3   0   31.90    2.60
  -1  -3   0   29.80    2.50
   1  -3   0   24.90    2.30
   1  -3   0   31.00    2.30
  -1  -3   0   29.20    2.00
   1   3   0   31.50    2.40
   1   3   0   27.30    2.60
  -1   3   0   29.40    1.70
   1   3   0   24.00    3.00
  -1   3   0   24.20    1.90
  -1   3   0   27.90    2.80
  -1   3   0   27.90    3.10
  -1   3   0   30.40    2.70
   1   3   0   32.70    3.50
  -3  -3   0 1493.15   57.39
  -3  -3   0 1468.35   57.99
   3  -3   0 1384.76   56.99
   3  -3   0 1441.76   57.99
  -3  -3   0 1401.86   57.89
   3  -3   0 1438.96   57.49
  -3   3   0 1427.26   57.39
  -3   3   0 1624.94   57.09
   3   3   0 1477.95   59.49
   3   3   0 1489.35   58.69
   3   3   0 1499.15   57.79
  -3   3   0 1230.58   57.89
   3   3   0 1495.95   58.09
  -3   3   0 1543.25   57.99
   5  -3   0 1082.09   47.00
   5  -3   0 1190.98   46.50
  -5  -3   0 1145.09   47.00
   5  -3   0 1176.58   46.90
  -5  -3   0 1196.18   46.30
  -5  -3   0 1200.88   47.70
   5   3   0 1165.88   46.80
  -5   3   0 1230.08   46.80
  -5   3   0 1084.79   47.80
  -5   3   0 1192.28   46.90
  -5   3   0 1164.58   46.50
   5   3   0 1014.10   47.00
   5   3   0 1206.68   49.40
   5   3   0 1181.28   47.30
  -7  -3   0 2226.38   83.79
   7  -3   0 2167.98   86.39
   7  -3   0 2152.58   86.59
  -7  -3   0 2181.18   85.39
   7  -3   0 2166.38   85.69
  -7  -3   0 2166.78   86.29
   7   3   0 2097.09   85.79
   7   3   0 2200.48   89.29
  -7   3   0 2201.68   86.09
  -7   3   0 2104.09   85.69
  -7   3   0 2246.18   85.79
  -7   3   0 1963.80   87.39
   7   3   0 2065.89   86.49
   7   3   0 2249.57   86.19
   9  -3   0  131.69    8.60
   9  -3   0  124.79    8.50
  -9  -3   0  124.59    8.20
  -9  -3   0  121.79    7.40
   9   3   0  116.39    8.40
   9   3   0  134.69   10.90
   9   3   0  136.19    7.50
  -9   3   0  118.19    7.60
  -9   3   0  118.29    7.80
   9   3   0  111.29    7.60
 -11  -3   0  431.96   21.30
  11  -3   0  455.05   21.50
 -11  -3   0  400.66   19.90
  11  -3   0  423.66   21.90
 -11   3   0  412.06   20.70
  11   3   0  469.95   24.60
  11   3   0  448.66   21.50
 -11   3   0  413.26   20.50
  11   3   0  443.66   22.10
  13  -3   0    3.90    3.40
  13  -3   0    5.90    3.50
 -13  -3   0    2.10    2.90
 -13  -3   0    3.80    2.10
  13   3   0    1.90    2.60
  13   3   0    6.40    3.50
 -13   3   0    5.80    2.70
  13   3   0    4.60    4.70
  15  -3   0    7.50    4.30
 -15  -3   0    9.00    4.20
  15  -3   0    5.70    3.60
 -15  -3   0   13.80    4.60
  15   3   0    9.80    5.50
  15   3   0   11.80    4.90
 -15   3   0    6.10    3.20
  15   3   0    3.30    3.50
 -17  -3   0  170.78   13.80
 -17  -3   0  175.58   13.60
  17  -3   0  160.08   14.40
  17  -3   0  176.48   17.30
  17   3   0  180.28   14.90
  17   3   0  206.48   15.80
  17   3   0  173.28   15.70
   0  -4   0  288.37   12.80
   0  -4   0  296.47   12.40
   0  -4   0  283.17   12.70
   0   4   0  282.67   13.20
   0   4   0  288.27   12.50
   0   4   0  278.57   13.20
   0   4   0  290.67   12.60
  -2  -4   0 5471.25  214.88
   2  -4   0 5514.55  214.68
  -2  -4   0 6079.59  214.38
   2  -4   0 5820.52  214.48
  -2  -4   0 5450.15  214.88
   2   4   0 5960.20  214.78
  -2   4   0 5055.09  215.18
   2   4   0 5616.24  215.98
   2   4   0 5532.35  214.98
  -2   4   0 4759.92  214.38
  -2   4   0 5320.17  214.28
   2   4   0 5711.43  215.78
  -4  -4   0  227.48   11.20
   4  -4   0  232.98   11.30
   4  -4   0  242.88   10.10
  -4  -4   0  233.78   10.50
  -4  -4   0  233.58   11.30
   4  -4   0  226.68   10.60
   4   4   0  241.98   12.00
  -4   4   0  240.08   11.60
  -4   4   0  234.98   10.60
   4   4   0  219.28   12.80
   4   4   0  227.18   11.00
  -4   4   0  248.68   11.50
   4   4   0  232.48   11.30
   6  -4   0 1986.90   77.79
  -6  -4   0 1960.00   77.49
   6  -4   0 1904.81   76.59
   6  -4   0 2051.89   76.69
  -6  -4   0 1926.81   76.39
   6   4   0 1976.50   77.19
   6   4   0 1634.74   77.19
  -6   4   0 1904.41   78.29
   6   4   0 2038.00   80.39
   6   4   0 1946.01   77.69
  -6   4   0 1802.52   76.49
  -6   4   0 2061.89   77.49
   8  -4   0  130.19    7.40
  -8  -4   0  113.19    7.80
   8  -4   0  119.69    8.10
  -8  -4   0  111.99    6.80
  -8  -4   0  114.79    5.10
   8  -4   0  112.49    7.00
   8   4   0  123.79    7.60
   8   4   0  103.69    7.30
  -8   4   0  112.19    8.70
  -8   4   0  122.29    7.50
   8   4   0  118.49   10.10
   8   4   0  121.29    8.00
  -8   4   0  113.19    7.00
 -10  -4   0   11.00    3.20
  10  -4   0   18.20    3.50
 -10  -4   0   12.20    2.70
  10  -4   0   15.50    3.80
 -10   4   0   11.60    2.90
  10   4   0   11.70    5.00
  10   4   0   12.30    3.00
  10   4   0   15.90    3.10
  10   4   0   18.80    3.90
 -12  -4   0  583.94   27.10
  12  -4   0  623.74   29.70
 -12  -4   0  627.14   29.00
  12   4   0  605.84   29.60
  12   4   0  599.54   31.90
  12   4   0  600.74   28.70
 -12   4   0  594.64   27.70
 -14  -4   0    5.30    3.20
 -14  -4   0    0.30    2.80
 -14  -4   0    3.00    2.50
  14  -4   0    3.00    3.60
  14  -4   0    4.10    3.40
  14   4   0    0.50    4.50
 -14   4   0    0.60    2.50
  14   4   0    5.60    3.40
  14   4   0   -0.50    2.40
 -16  -4   0  139.49   11.70
  16  -4   0  110.19   12.80
  16  -4   0  138.39   14.70
  16   4   0  142.69   14.50
  16   4   0  148.09   13.00
  16   4   0  123.79   15.30
  18  -4   0   -2.10    4.60
 -18  -4   0   -2.10    3.70
  18  -4   0   -0.90    4.00
 -18  -4   0   -2.50    3.30
  18   4   0    0.80    4.40
  18   4   0    3.10    4.20
   1  -5   0   17.00    2.30
  -1  -5   0   22.50    2.80
  -1  -5   0   16.50    2.50
   1  -5   0   14.30    2.10
  -1  -5   0   20.20    2.10
   1  -5   0   19.70    2.50
  -1   5   0   19.60    2.90
   1   5   0   16.70    2.60
  -1   5   0   23.20    1.50
  -1   5   0   22.30    3.00
   1   5   0   16.00    2.60
   1   5   0   17.90    3.10
   1   5   0   20.60    2.60
  -1   5   0   19.50    1.80
  -1   5   0   18.10    3.00
   3  -5   0 1416.36   57.69
  -3  -5   0 1433.36   57.59
   3  -5   0 1306.57   58.09
  -3  -5   0 1401.56   58.39
  -3  -5   0 1418.36   58.39
   3   5   0 1624.94   59.79
  -3   5   0 1458.55   58.99
   3   5   0 1545.35   58.39
   3   5   0 1452.05   59.79
  -3   5   0 1454.15   57.79
  -3   5   0 1564.74   57.99
   3   5   0 1386.06   58.49
  -5  -5   0  387.36   18.20
  -5  -5   0  394.76   18.20
   5  -5   0  381.76   18.10
  -5  -5   0  375.16   17.10
   5  -5   0  430.16   16.30
   5  -5   0  394.16   17.40
   5   5   0  405.26   18.40
  -5   5   0  421.06   18.60
  -5   5   0  404.86   18.60
  -5   5   0  402.46   17.40
   5   5   0  388.66   17.90
   5   5   0  399.06   18.90
   5   5   0  405.76   20.30
  -7  -5   0   12.50    2.90
   7  -5   0   16.70    2.70
   7  -5   0   15.40    3.20
  -7  -5   0   11.60    2.90
  -7  -5   0   16.70    2.60
   7  -5   0   17.20    2.30
  -7   5   0   15.90    3.20
   7   5   0   10.50    3.00
   7   5   0   16.40    3.40
  -7   5   0   13.40    3.20
   7   5   0   16.90    3.00
   7   5   0   14.30    4.30
  -7   5   0   11.60    2.30
  -9  -5   0  323.47   15.00
   9  -5   0  302.37   15.20
   9  -5   0  322.67   14.70
   9  -5   0  313.37   16.60
  -9  -5   0  313.87   16.30
  -9  -5   0  297.97   16.20
   9   5   0  326.47   16.10
   9   5   0  305.67   18.80
   9   5   0  298.87   16.40
  -9   5   0  315.67   15.30
   9   5   0  321.47   16.00
 -11  -5   0   20.10    4.20
  11  -5   0   19.00    4.40
 -11  -5   0   13.40    3.80
 -11  -5   0   16.50    3.30
 -11   5   0   13.00    3.10
  11   5   0   21.70    4.70
  11   5   0   14.70    5.40
 -13  -5   0  415.16   20.30
 -13  -5   0  401.46   22.10
 -13  -5   0  414.86   22.20
  13  -5   0  362.66   22.10
  13   5   0  429.36   22.00
  13   5   0  445.16   26.00
  13   5   0  441.56   23.20
 -13   5   0  416.26   20.80
 -15  -5   0   -2.20    2.20
  15  -5   0    3.00    3.70
  15  -5   0    1.60    3.70
 -15  -5   0    1.10    3.10
  15   5   0   -0.50    2.90
  15   5   0    1.30    3.30
  15   5   0    0.20    4.10
 -17  -5   0  189.68   15.30
  17  -5   0  184.68   18.50
 -17  -5   0  205.18   15.50
  17   5   0  199.78   15.90
  17   5   0  208.58   18.10
   0  -6   0  874.41   36.30
   0  -6   0  900.31   35.70
   0  -6   0  882.51   36.30
   0   6   0  869.61   36.90
   0   6   0  883.91   36.90
   0   6   0  853.11   35.70
   0   6   0  884.81   36.00
  -2  -6   0  796.62   35.00
  -2  -6   0  824.82   33.80
  -2  -6   0  828.02   35.10
   2  -6   0  776.92   34.50
   2  -6   0  813.62   34.40
  -2   6   0  950.30   36.00
   2   6   0  889.51   35.70
   2   6   0  901.31   36.10
  -2   6   0  899.71   33.60
   2   6   0  818.42   35.20
  -2   6   0  803.52   34.80
   2   6   0  795.22   34.60
  -4  -6   0   11.20    2.50
   4  -6   0   10.50    2.00
   4  -6   0   10.00    2.20
  -4  -6   0   12.50    2.60
  -4  -6   0    6.90    1.60
  -4   6   0   13.40    2.40
   4   6   0   13.30    3.60
  -4   6   0   14.70    3.10
   4   6   0    7.90    2.10
   4   6   0    8.90    2.40
   4   6   0   22.60    3.80
  -4   6   0    7.00    1.70
  -4   6   0    6.80    1.70
   6  -6   0  153.48    6.20
  -6  -6   0  147.79    8.90
  -6  -6   0  145.59    7.80
  -6  -6   0  153.18    9.00
   6  -6   0  125.59    8.60
   6  -6   0  132.09    7.80
   6   6   0  145.09    9.00
   6   6   0  136.59    8.40
   6   6   0  153.68   11.00
  -6   6   0  154.68    9.30
   6   6   0  159.08    9.70
  -6   6   0  141.89    7.80
  -6   6   0  146.99    8.90
   8  -6   0  290.97   15.20
  -8  -6   0  291.17   15.10
  -8  -6   0  283.57   15.00
  -8  -6   0  285.47   13.50
   8  -6   0  282.97   13.80
   8   6   0  279.47   15.10
   8   6   0  298.47   14.70
  -8   6   0  265.77   13.60
   8   6   0  309.67   17.80
   8   6   0  247.98   14.60
 -10  -6   0   86.99    6.50
 -10  -6   0   96.49    8.00
  10  -6   0  103.89    7.10
  10  -6   0   98.09    8.20
 -10  -6   0   93.89    9.00
  10   6   0  117.79   12.30
  10   6   0   92.69    7.50
 -10   6   0   88.09    6.70
  10   6   0   85.49    7.70
  10   6   0   94.49    7.60
 -12  -6   0   82.19    9.10
 -12  -6   0  118.39    9.50
 -12  -6   0   82.79    6.80
  12  -6   0   82.59    9.80
  12   6   0  107.69    9.20
  12   6   0   78.49   11.40
 -12   6   0  102.69    7.60
 -14  -6   0  103.39   11.20
 -14  -6   0  108.89   11.50
  14  -6   0   95.89   11.20
  14   6   0  100.09   11.40
  14   6   0  116.29   14.10
  14   6   0  105.29   10.50
 -16  -6   0   72.49   10.10
  16  -6   0   62.39    9.90
  16  -6   0   62.59   10.20
  16   6   0   82.69   10.60
  16   6   0   76.49   12.40
   1  -7   0  376.16   17.10
  -1  -7   0  382.46   17.70
  -1  -7   0  381.76   16.60
   1  -7   0  377.06   17.40
  -1  -7   0  394.26   17.80
   1  -7   0  384.26   17.50
   1   7   0  390.56   17.50
  -1   7   0  348.07   18.10
   1   7   0  386.76   15.30
  -1   7   0  376.86   16.30
   1   7   0  425.86   18.70
   1   7   0  388.66   17.40
   1   7   0  392.76   18.40
  -1   7   0  402.76   18.10
   3  -7   0   33.80    3.90
  -3  -7   0   35.80    4.30
  -3  -7   0   34.00    3.60
  -3  -7   0   25.90    3.80
   3  -7   0   32.10    3.40
   3   7   0   34.40    4.00
   3   7   0   32.20    4.70
  -3   7   0   51.99    4.00
   3   7   0   38.40    4.70
   3   7   0   30.40    4.40
   5  -7   0 1147.39   48.00
  -5  -7   0 1130.89   48.20
  -5  -7   0 1163.58   46.90
   5  -7   0 1131.29   47.00
  -5  -7   0 1135.19   48.20
   5   7   0 1158.68   49.90
   5   7   0 1197.28   49.20
  -5   7   0 1135.59   47.00
   5   7   0 1219.38   48.20
   5   7   0 1140.19   48.40
   7  -7   0    0.60    1.40
   7  -7   0    2.00    2.10
  -7  -7   0    2.00    1.60
  -7  -7   0    3.70    2.50
  -7  -7   0    1.70    2.20
   7   7   0    4.10    3.60
   7   7   0    3.50    2.80
  -7   7   0    1.10    1.40
   7   7   0    0.20    1.90
   7   7   0   -0.90    1.80
   9  -7   0  371.26   19.10
  -9  -7   0  372.96   19.00
  -9  -7   0  358.96   18.90
  -9  -7   0  361.36   16.90
   9  -7   0  361.86   17.30
   9   7   0  359.26   18.30
   9   7   0  368.96   19.00
   9   7   0  313.57   18.30
   9   7   0  383.06   21.30
  -9   7   0  358.66   17.30
 -11  -7   0   47.20    6.80
  11  -7   0   32.00    5.90
  11  -7   0   46.30    5.60
 -11  -7   0   43.50    6.40
 -11  -7   0   41.80    5.10
  11   7   0   36.20    5.70
 -11   7   0   42.60    5.30
  11   7   0   44.60    6.50
  11   7   0   35.20    7.40
  11   7   0   38.40    5.60
  13  -7   0  196.48   14.20
 -13  -7   0  190.18   13.70
 -13  -7   0  188.68   13.70
  13   7   0  177.78   12.40
  13   7   0  203.88   14.20
  13   7   0  205.68   16.40
  15  -7   0  110.99   12.90
 -15  -7   0  127.59   13.40
 -15  -7   0  112.09   12.10
  15   7   0  114.99   15.00
  15   7   0  100.59   11.80
 -17  -7   0    6.60    4.50
  17  -7   0    1.40    4.30
  17  -7   0    9.80    4.90
 -17  -7   0    1.50    4.80
  17   7   0    6.20    4.50
  17   7   0    0.50    4.80
   0  -8   0  696.43   29.10
   0  -8   0  676.03   29.10
   0  -8   0  637.64   28.10
   0   8   0  733.23   30.00
   0   8   0  650.23   29.80
   0   8   0  662.43   28.60
   0   8   0  662.43   28.10
   2  -8   0   28.30    3.70
   2  -8   0   34.80    4.20
  -2  -8   0   38.70    3.10
  -2  -8   0   34.50    4.60
  -2  -8   0   38.40    4.60
  -2   8   0   47.00    5.00
   2   8   0   35.80    4.10
   2   8   0   37.50    5.10
   2   8   0   31.80    4.40
   2   8   0   37.60    4.60
  -4  -8   0  100.19    7.30
   4  -8   0   91.89    6.00
  -4  -8   0   86.69    6.90
  -4  -8   0   92.89    5.90
   4  -8   0   92.19    6.80
   4   8   0  102.29    8.00
   4   8   0   95.09    7.10
   4   8   0   93.29    7.60
   4   8   0   94.19    6.70
  -4   8   0   83.79    6.00
  -6  -8   0    1.30    2.10
  -6  -8   0    1.50    1.50
   6  -8   0    3.00    1.80
   6  -8   0    5.20    2.50
  -6  -8   0    1.00    2.10
   6   8   0    2.60    2.40
   6   8   0    0.80    2.80
   6   8   0    1.10    2.40
  -6   8   0    2.50    1.60
   6   8   0    2.50    2.00
  -8  -8   0  302.17   14.50
  -8  -8   0  275.47   16.00
   8  -8   0  295.27   16.20
  -8  -8   0  284.47   16.20
   8  -8   0  271.47   14.40
  -8   8   0  282.47   14.50
   8   8   0  311.27   16.50
   8   8   0  327.17   18.50
   8   8   0  321.97   16.90
   8   8   0  306.77   16.00
  10  -8   0   -0.80    2.40
 -10  -8   0    4.30    2.20
 -10  -8   0   -2.20    2.20
  10  -8   0    2.70    2.10
 -10  -8   0   -0.10    2.50
 -10   8   0    1.40    1.90
  10   8   0    1.40    2.30
  10   8   0   -0.30    3.50
  10   8   0    1.30    2.70
  10   8   0    0.50    2.40
 -12  -8   0   28.20    6.30
  12  -8   0   26.60    5.10
  12  -8   0   23.50    5.70
 -12  -8   0   36.80    6.40
  12   8   0   34.80    7.90
 -12   8   0   32.10    5.00
  12   8   0   27.40    5.30
  12   8   0   37.10    6.60
 -14  -8   0   -3.40    2.90
 -14  -8   0   -1.60    3.00
  14  -8   0    0.30    3.40
  14   8   0    1.70    3.40
  14   8   0   -5.30    3.60
 -16  -8   0   -2.00    3.50
 -16  -8   0    0.20    3.40
  16  -8   0   -2.00    3.40
  16   8   0    2.60    4.00
  16   8   0    8.40    6.20
  -1  -9   0  489.45   23.30
   1  -9   0  527.25   22.60
  -1  -9   0  516.85   23.30
   1  -9   0  494.65   23.00
  -1  -9   0  508.15   22.10
  -1   9   0  532.05   23.80
  -1   9   0  509.95   22.70
   1   9   0  513.35   24.10
  -1   9   0  519.85   21.80
  -1   9   0  514.15   24.40
   1   9   0  495.95   24.10
   1   9   0  551.84   23.20
   1   9   0  502.55   22.70
   3  -9   0    0.50    1.30
  -3  -9   0   -0.20    2.00
   3  -9   0   -1.50    1.60
  -3  -9   0   -1.40    1.30
  -3  -9   0    1.40    2.40
   3   9   0   -2.00    1.40
   3   9   0    0.00    2.30
  -3   9   0    0.60    1.70
   3   9   0    1.40    1.80
   3   9   0   -1.90    1.70
  -5  -9   0  305.07   16.50
   5  -9   0  324.17   15.50
  -5  -9   0  307.07   16.60
  -5  -9   0  324.47   15.20
   5  -9   0  300.57   16.20
   5   9   0  317.47   16.70
  -5   9   0  324.87   15.40
   5   9   0  341.47   17.80
   5   9   0  335.17   17.50
   5   9   0  305.67   16.20
  -7  -9   0   76.69    7.70
  -7  -9   0   73.29    7.80
  -7  -9   0   75.09    5.70
   7  -9   0   81.19    8.10
   7  -9   0   87.79    6.30
   7   9   0   81.29    8.60
   7   9   0   75.99    8.10
   7   9   0   75.29    7.70
  -7   9   0   74.29    5.80
   7   9   0   85.19    9.50
  -9  -9   0  263.97   13.70
   9  -9   0  275.37   14.10
   9  -9   0  247.58   15.60
  -9  -9   0  264.67   15.80
  -9  -9   0  263.47   15.80
   9   9   0  300.37   16.50
   9   9   0  253.67   17.50
  -9   9   0  278.67   14.20
   9   9   0  262.37   15.90
   9   9   0  266.97   15.30
 -11  -9   0  273.37   16.80
 -11  -9   0  252.07   16.40
 -11  -9   0  287.47   15.20
  11  -9   0  266.97   14.50
  11  -9   0  270.57   16.90
  11   9   0  241.18   16.30
  11   9   0  279.67   19.10
  11   9   0  249.38   15.90
 -11   9   0  274.87   14.70
  11   9   0  255.87   16.10
  13  -9   0   32.10    6.90
 -13  -9   0   30.20    6.40
 -13  -9   0   23.30    5.80
  13   9   0   32.80    6.40
  13   9   0   25.30    6.00
  13   9   0   34.70    8.50
  15  -9   0  489.35   29.50
 -15  -9   0  546.55   29.50
 -15  -9   0  527.15   29.40
  15   9   0  531.75   32.00
   0 -10   0  221.98   12.40
   0 -10   0  237.88   11.70
   0 -10   0  229.18   12.60
   0  10   0  257.67   12.50
   0  10   0  238.48   13.30
   0  10   0  228.78   11.50
   0  10   0  229.28   13.40
  -2 -10   0   78.79    6.80
   2 -10   0   95.09    6.60
   2 -10   0   82.49    6.40
  -2 -10   0   86.09    6.90
  -2 -10   0   86.79    5.60
   2  10   0   96.29    6.90
   2  10   0   78.89    7.20
  -2  10   0   85.19    6.10
   2  10   0   94.79    7.80
   2  10   0   81.19    6.30
  -2  10   0  103.19    7.30
   4 -10   0   34.80    4.50
   4 -10   0   31.20    4.70
  -4 -10   0   34.20    4.30
  -4 -10   0   29.10    4.80
  -4 -10   0   40.70    5.80
   4  10   0   36.60    4.90
   4  10   0   29.50    5.10
  -4  10   0   31.90    4.50
   4  10   0   28.60    5.20
   4  10   0   38.10    5.70
   6 -10   0    5.30    2.10
  -6 -10   0    4.90    2.70
   6 -10   0    2.10    2.40
  -6 -10   0    8.00    3.20
  -6 -10   0    6.10    2.20
   6  10   0    6.90    3.30
   6  10   0    6.60    3.40
  -6  10   0    6.20    2.20
   6  10   0    1.00    2.40
   6  10   0    5.10    2.60
  -8 -10   0  298.07   15.20
  -8 -10   0  291.47   17.20
   8 -10   0  293.97   15.40
   8 -10   0  291.17   17.20
  -8 -10   0  275.17   17.00
  -8  10   0  314.07   15.60
   8  10   0  309.67   18.80
   8  10   0  336.37   17.90
   8  10   0  301.57   16.90
   8  10   0  320.47   18.00
  10 -10   0   32.00    4.80
 -10 -10   0   21.60    5.40
 -10 -10   0   26.00    5.60
 -10 -10   0   31.60    4.40
  10 -10   0   33.80    6.30
  10  10   0   21.60    6.40
  10  10   0   25.90    5.50
 -10  10   0   25.70    4.40
  10  10   0   14.60    4.30
  10  10   0   25.10    5.50
 -12 -10   0  109.79   12.10
  12 -10   0  103.59   12.10
 -12 -10   0  113.79   12.00
  12  10   0  128.29   14.10
  12  10   0  115.89   11.90
  12  10   0  128.29   11.20
 -14 -10   0    8.40    4.90
  14 -10   0    5.20    4.10
 -14 -10   0    1.40    3.90
  14  10   0    4.10    5.00
  14  10   0   -1.90    3.20
 -16 -10   0    6.40    5.70
  16 -10   0    7.40    6.00
 -16 -10   0    3.50    4.40
  16  10   0    3.10    4.40
  16  10   0    7.60    6.10
  -1 -11   0  104.89    7.80
   1 -11   0  104.29    6.90
  -1 -11   0   93.69    6.40
   1 -11   0  103.29    7.50
  -1 -11   0  105.09    7.70
  -1  11   0  107.39    7.10
  -1  11   0  102.29    6.10
   1  11   0   98.99    8.40
   1  11   0  108.69    7.40
  -1  11   0   95.39    7.90
  -1  11   0   98.19    8.30
   1  11   0  108.49    8.40
   1  11   0  102.29    6.90
  -3 -11   0   12.90    3.50
   3 -11   0   15.00    3.40
  -3 -11   0   14.50    3.60
  -3 -11   0   10.40    2.80
   3 -11   0    9.60    2.70
   3  11   0   15.70    3.60
  -3  11   0   18.50    3.80
   3  11   0    9.50    3.60
   3  11   0    6.20    3.10
   3  11   0    9.90    3.00
  -5 -11   0  167.88   10.00
  -5 -11   0  182.18   12.10
  -5 -11   0  162.28   11.70
   5 -11   0  192.28   11.60
   5 -11   0  179.08   10.40
   5  11   0  145.09   10.60
   5  11   0  164.88   11.90
   5  11   0  205.88   12.40
   5  11   0  174.88   11.90
  -7 -11   0   24.30    5.00
  -7 -11   0   17.00    4.60
  -7 -11   0   23.20    4.00
   7 -11   0   19.70    3.80
   7 -11   0   19.60    4.70
   7  11   0   20.20    5.30
   7  11   0   28.70    5.60
   7  11   0   23.10    5.00
  -7  11   0   25.90    4.20
   7  11   0   24.90    5.00
  -9 -11   0   61.79    8.70
   9 -11   0   61.09    6.70
   9 -11   0   44.80    7.60
  -9 -11   0   69.89    6.80
  -9 -11   0   60.09    8.20
  -9  11   0   61.89    6.70
   9  11   0   60.89    7.70
   9  11   0   58.09    9.20
   9  11   0   71.39    8.90
   9  11   0   51.79    7.90
 -11 -11   0   22.80    6.00
  11 -11   0   26.10    6.50
 -11 -11   0   24.20    5.90
  11  11   0   20.70    6.60
  11  11   0   26.30    5.90
  11  11   0   22.70    5.20
  11  11   0   27.40    6.00
 -13 -11   0  106.19   12.40
  13 -11   0   90.99   12.30
 -13 -11   0   82.59   11.70
  13  11   0  111.19   12.10
  13  11   0  103.99   12.30
  13  11   0   88.89   12.80
  15 -11   0   10.70    5.80
 -15 -11   0   23.70    7.60
 -15 -11   0    6.50    5.20
  15  11   0   20.30    7.30
  15  11   0   12.50    5.20
   0 -12   0   75.79    7.30
   0 -12   0   71.79    7.10
   0 -12   0   67.89    5.50
   0  12   0   67.99    7.60
   0  12   0   85.49    5.60
   0  12   0   69.69    6.70
   0  12   0   66.09    7.80
  -2 -12   0  108.19    8.50
  -2 -12   0  114.59    8.60
   2 -12   0  114.89    7.80
   2 -12   0  116.19    8.10
  -2 -12   0  111.39    7.00
   2  12   0  105.89    7.90
   2  12   0  118.19    9.30
  -2  12   0  122.99    8.90
   2  12   0  108.79    9.10
  -2  12   0  119.79    7.70
   2  12   0  108.99    7.80
  -4 -12   0    4.30    2.90
   4 -12   0    0.80    2.20
  -4 -12   0    3.20    2.20
  -4 -12   0   -0.50    2.20
   4 -12   0    6.00    2.30
  -4  12   0    2.20    2.10
   4  12   0    0.90    2.70
   4  12   0    6.60    2.90
   4  12   0    5.10    3.30
   4  12   0    3.70    2.40
  -6 -12   0   70.99    6.80
   6 -12   0   52.19    6.20
  -6 -12   0   56.59    7.90
  -6 -12   0   63.49    8.30
   6 -12   0   80.79    8.70
   6  12   0   70.39    8.60
   6  12   0   55.79    7.70
   6  12   0   59.59    7.40
  -6  12   0   57.79    6.30
   6  12   0   77.99    9.00
   8 -12   0  157.98   10.10
  -8 -12   0  146.59    9.60
  -8 -12   0  161.98   12.30
  -8 -12   0  124.89   12.80
   8 -12   0  150.28   11.60
   8  12   0  162.08   12.40
  -8  12   0  147.29    9.80
   8  12   0  138.19   11.90
   8  12   0  154.18   12.20
   8  12   0  149.39   11.40
 -10 -12   0   34.00    7.10
  10 -12   0   33.50    7.00
 -10 -12   0   40.10    7.50
  10  12   0   26.10    6.70
  10  12   0   31.10    6.20
  10  12   0   34.70    6.70
  10  12   0   40.40    7.60
 -12 -12   0   49.30    9.00
  12 -12   0   60.79    9.90
 -12 -12   0   60.39   10.00
  12  12   0   66.99    9.80
  12  12   0   66.09    9.60
  12  12   0   52.89    9.60
 -14 -12   0   47.10    9.50
 -14 -12   0   45.30    9.00
  14 -12   0   48.00    9.50
  14  12   0   53.39   10.40
  -1 -13   0   -0.20    2.00
  -1 -13   0   -1.00    1.40
   1 -13   0    2.80    1.80
  -1 -13   0    5.10    2.70
   1 -13   0    1.20    2.20
   1  13   0    0.90    1.50
   1  13   0    1.90    2.50
   1  13   0    1.30    2.50
   1  13   0    0.80    1.80
  -1  13   0    0.60    2.50
  -1  13   0   -0.80    1.80
  -3 -13   0  150.28   10.00
   3 -13   0  168.18   10.40
   3 -13   0  161.28   10.40
  -3 -13   0  151.58   11.10
  -3 -13   0  163.18   11.30
   3  13   0  165.58   10.60
  -3  13   0  156.48    9.80
   3  13   0  169.88   11.10
  -3  13   0  173.78   11.10
   3  13   0  156.28   11.90
   3  13   0  163.18   11.80
  -5 -13   0   40.80    6.30
  -5 -13   0   27.40    5.50
   5 -13   0   38.80    5.30
   5 -13   0   25.60    5.20
  -5 -13   0   37.10    5.00
   5  13   0   27.90    5.20
   5  13   0   32.90    6.10
   5  13   0   31.10    5.90
   5  13   0   40.70    6.30
  -7 -13   0    4.50    4.20
   7 -13   0    4.00    3.90
   7 -13   0   18.30    4.10
  -7 -13   0    1.40    3.10
  -7 -13   0   13.20    3.40
  -7  13   0    5.80    2.80
   7  13   0    4.10    3.20
   7  13   0   14.90    4.70
   7  13   0   12.20    4.50
   7  13   0    6.50    3.80
  -9 -13   0   59.09    9.20
   9 -13   0   74.19    9.90
  -9 -13   0   73.39   10.00
   9  13   0   58.29    9.00
   9  13   0   57.99    8.20
   9  13   0   65.19    9.50
   9  13   0   66.69    9.50
 -11 -13   0    2.20    4.30
 -11 -13   0   14.60    5.30
  11 -13   0    5.70    4.40
  11  13   0    3.40    4.40
  11  13   0    2.70    4.20
  11  13   0   -0.20    3.10
 -13 -13   0  246.78   18.80
  13 -13   0  232.88   18.20
 -13 -13   0  264.57   19.20
  13  13   0  240.58   18.00
  13  13   0  220.38   16.90
  13  13   0  229.08   18.70
   0 -14   0   31.50    5.30
   0 -14   0   36.90    4.70
   0  14   0   39.00    6.20
   0  14   0   46.10    5.70
   0  14   0   41.90    6.90
  -2 -14   0  481.15   23.70
   2 -14   0  446.96   22.00
  -2 -14   0  442.76   23.30
   2 -14   0  474.25   22.90
   2  14   0  456.35   22.80
  -2  14   0  480.05   23.70
   2  14   0  426.76   23.90
  -2  14   0  480.55   22.30
   2  14   0  464.15   22.10
   2  14   0  472.25   24.50
  -4 -14   0    0.40    2.00
  -4 -14   0    1.70    2.90
   4 -14   0    1.40    2.20
   4 -14   0    0.50    2.10
  -4 -14   0   -0.20    2.90
   4  14   0    1.70    2.60
  -4  14   0    0.10    1.70
   4  14   0   -2.50    2.00
   4  14   0    5.40    3.40
   4  14   0   -2.60    2.00
  -6 -14   0  237.88   15.20
   6 -14   0  207.88   13.80
   6 -14   0  211.98   12.90
  -6 -14   0  191.38   14.30
  -6 -14   0  206.48   12.40
   6  14   0  222.78   14.50
   6  14   0  200.28   15.10
  -6  14   0  207.48   12.80
   6  14   0  202.28   13.80
   6  14   0  208.88   14.80
  -8 -14   0    1.60    3.70
  -8 -14   0   -1.30    3.00
   8 -14   0   -4.00    2.60
   8  14   0   -1.60    3.20
   8  14   0   -0.10    3.30
   8  14   0    0.20    3.10
   8  14   0   -3.40    2.80
  10 -14   0   23.80    6.20
 -10 -14   0   22.30    6.60
 -10 -14   0    3.80    4.40
  10  14   0   19.10    5.90
  10  14   0   18.00    6.40
  10  14   0   29.10    7.20
  10  14   0   19.90    5.90
 -12 -14   0   34.70    8.20
 -12 -14   0   41.30    8.50
  12 -14   0   58.49   10.30
  12  14   0   38.90    8.50
  12  14   0   48.30    8.80
  12  14   0   59.09   10.00
  14 -14   0    5.40    5.20
 -14 -14   0    4.40    5.10
 -14 -14   0    1.90    4.90
  14  14   0    3.10    5.00
  14  14   0   -3.70    4.00
  14  14   0    2.70    4.50
  -1 -15   0    8.10    3.50
   1 -15   0    8.40    3.30
   1 -15   0   12.90    3.50
  -1  15   0    8.30    3.10
  -1  15   0   18.20    4.70
   1  15   0   12.70    3.40
   1  15   0   10.40    3.90
   1  15   0   10.10    4.00
  -3 -15   0   70.99    8.70
   3 -15   0   69.29    7.40
   3 -15   0   69.99    7.80
  -3 -15   0   55.79    7.80
  -3 -15   0   75.29    7.90
  -3  15   0   73.29    7.30
   3  15   0   61.89    8.60
   3  15   0   73.39    7.70
   3  15   0   80.49    8.70
   3  15   0   66.29    9.00
  -5 -15   0  160.38   12.60
   5 -15   0  171.28   11.60
  -5 -15   0  145.69   12.10
  -5 -15   0  149.09   10.50
   5 -15   0  144.49   10.60
  -5  15   0  172.58   10.40
   5  15   0  145.79   12.70
   5  15   0  144.99   11.30
   5  15   0  174.78   13.40
   5  15   0  155.78   11.60
  -7 -15   0  186.58   14.50
  -7 -15   0  184.48   14.20
   7 -15   0  181.68   13.30
   7  15   0  149.79   13.50
   7  15   0  185.48   14.70
   7  15   0  174.38   13.30
   7  15   0  169.58   13.30
  -9 -15   0   72.69   10.60
  -9 -15   0   54.59    9.40
   9 -15   0   69.89   10.10
   9  15   0   65.09   10.10
   9  15   0   61.99    9.70
   9  15   0   47.00    8.20
   9  15   0   66.79   10.20
 -11 -15   0   35.20    8.20
 -11 -15   0   15.10    6.20
  11 -15   0   38.60    8.60
  11  15   0   30.80    8.30
  11  15   0   35.50    8.10
  11  15   0   19.30    6.10
  13 -15   0   -5.30    4.00
 -13 -15   0    2.70    5.10
 -13 -15   0    0.10    4.50
  13  15   0    4.80    4.80
  13  15   0   -1.80    4.40
  13  15   0    4.00    4.10
   0 -16   0   28.40    5.20
   0  16   0   23.20    4.80
   0  16   0   41.60    6.90
   2 -16   0    1.10    2.70
  -2 -16   0   -0.10    2.50
  -2 -16   0    1.00    2.90
   2  16   0   -2.00    2.50
   2  16   0    0.60    2.90
   2  16   0    1.90    2.80
  -2  16   0   -1.10    1.90
   4 -16   0   29.10    5.30
  -4 -16   0   27.00    5.10
  -4 -16   0   27.70    5.80
  -4 -16   0   15.40    5.00
   4 -16   0   32.60    5.40
   4  16   0   30.60    5.40
   4  16   0   24.00    5.10
  -4  16   0   27.70    4.60
   4  16   0   23.70    6.20
   4  16   0   30.20    6.50
   6 -16   0   19.50    5.10
  -6 -16   0    2.00    2.70
  -6 -16   0    7.00    4.80
  -6 -16   0    6.80    4.40
   6  16   0   14.50    5.00
   6  16   0   20.60    5.90
   6  16   0   13.90    4.70
   6  16   0    7.50    4.20
   8 -16   0   23.40    6.20
  -8 -16   0   14.90    5.60
  -8 -16   0   12.90    5.90
   8  16   0   15.30    5.90
   8  16   0   23.80    6.00
   8  16   0   21.10    6.20
   8  16   0   10.20    5.20
 -10 -16   0   58.79    9.90
 -10 -16   0   51.09    9.40
  10 -16   0   64.99   10.00
  10  16   0   56.69   10.50
  10  16   0   68.99    9.80
  10  16   0   63.89   10.40
 -12 -16   0   32.50    8.90
  12 -16   0   44.70    9.20
 -12 -16   0   38.00    8.60
  12  16   0   53.79    9.80
  12  16   0   25.20    7.50
  12  16   0   49.40    9.90
   1 -17   0    1.60    2.80
  -1 -17   0   -1.90    2.30
  -1  17   0   -0.90    2.20
   1  17   0    1.20    3.20
   1  17   0   -1.70    2.50
   1  17   0   -2.00    2.00
  -3 -17   0   32.10    6.50
  -3 -17   0   60.79    8.20
  -3 -17   0   49.20    6.90
   3 -17   0   38.50    6.10
   3  17   0   48.40    6.80
   3  17   0   52.29    8.30
   3  17   0   55.79    8.60
  -3  17   0   48.60    6.30
  -5 -17   0   29.90    6.70
  -5 -17   0   32.80    5.70
  -5 -17   0   52.49    8.00
   5 -17   0   32.30    7.80
   5  17   0   31.20    6.20
   5  17   0   45.60    8.30
   5  17   0   47.00    8.20
   5  17   0   32.50    6.40
  -7 -17   0   38.60    7.90
  -7 -17   0   42.60    8.00
   7 -17   0   46.90    7.60
   7  17   0   33.10    7.70
   7  17   0   35.90    7.80
   7  17   0   50.89    8.10
   7  17   0   38.80    7.50
   9 -17   0    3.20    4.20
  -9 -17   0    4.80    4.90
  -9 -17   0   17.10    6.10
   9  17   0   -3.60    4.00
   9  17   0    1.60    3.30
   9  17   0   15.50    5.60
 -11 -17   0   72.29   12.30
 -11 -17   0   56.99   10.70
  11 -17   0   77.69   11.50
  11  17   0   63.59   10.90
  11  17   0   49.40    9.30
  11  17   0   87.29   12.80
   0 -18   0  636.54   31.10
   0  18   0  616.34   30.30
  -2 -18   0  142.49   10.70
   2 -18   0  128.09   10.50
  -2 -18   0  113.39   11.70
   2  18   0  118.79   13.20
   2  18   0  145.39   10.80
  -2  18   0  133.69   10.00
  -4 -18   0  129.59   11.00
  -4 -18   0  165.18   13.30
  -4 -18   0  135.49   13.70
   4  18   0  156.28   13.50
   4  18   0  161.98   12.30
   4  18   0  156.48   13.40
  -6 -18   0   -1.20    3.40
  -6 -18   0    0.00    3.60
   6  18   0    2.60    4.00
   6  18   0    1.40    3.20
   6  18   0   -2.70    3.10
  -8 -18   0   16.60    5.90
  -8 -18   0   12.80    5.90
   8  18   0   12.50    6.10
   8  18   0   15.70    5.60
   8  18   0   12.60    4.80
  10 -18   0   14.20    6.20
 -10 -18   0   34.40    8.60
 -10 -18   0   10.50    6.40
  10  18   0   22.80    7.60
  10  18   0   23.20    6.60
  10  18   0   14.00    5.20
   1 -19   0    3.20    3.50
  -1 -19   0    3.70    3.00
  -1 -19   0   10.00    4.20
   1  19   0   -2.30    2.50
  -1  19   0    5.60    3.50
  -3 -19   0   69.29    9.50
  -3 -19   0   73.69    8.70
   3  19   0   67.29    9.00
   3  19   0   69.49    9.90
  -5 -19   0   66.79    9.50
  -5 -19   0   82.99   11.10
   5  19   0   85.79   10.60
   5  19   0   85.89   11.70
  -7 -19   0  138.39   14.90
  -7 -19   0  113.89   13.60
   7  19   0  104.49   12.20
   7  19   0  123.09   14.70
   9  19   0   55.39   10.10
   0 -20   0   -6.70    2.30
   0  20   0    4.60    3.40
  -2 -20   0    0.20    3.40
  -2 -20   0   -2.80    2.90
   2  20   0   -0.50    2.80
  -4 -20   0   -1.00    3.30
   4  20   0    4.60    4.10
   4  20   0   -2.00    3.00
  -6 -20   0   -0.10    4.00
  -6 -20   0   -0.60    4.30
   6  20   0   -2.80    3.30
   6  20   0    0.30    3.80
  -1 -21   0   20.20    5.50
  -1 -21   0   22.40    5.70
   1  21   0   12.00    4.70
  -3 -21   0   17.80    5.60
   3  21   0   18.50    5.80
  18   0  -1   -2.40    4.30
  18   0  -1   -0.20    3.40
 -16   0   1   -0.80    2.60
  16   0  -1   -1.90    2.60
 -16   0   1   -0.90    2.60
  16   0  -1   -5.10    2.60
  16   0  -1   -6.20    3.30
 -14   0   1   -1.70    2.00
  14   0  -1   -2.40    2.30
  14   0  -1   -0.60    2.70
  14   0  -1   -2.10    3.50
  12   0  -1    3.10    2.70
  12   0  -1   -2.60    1.80
 -12   0   1   -0.30    1.80
 -12   0   1    0.40    1.60
  12   0  -1   -2.20    3.10
 -10   0   1    1.20    1.60
 -10   0   1    1.00    1.40
  10   0  -1   -0.30    1.90
  10   0  -1    1.90    3.30
   8   0  -1    1.00    1.80
   8   0  -1   -1.10    2.30
  -8   0   1    1.20    1.10
   8   0  -1   -1.80    1.10
  -8   0   1   -0.10    1.20
   6   0  -1   -1.00    1.60
   6   0  -1   -1.70    1.30
   6   0  -1    0.60    1.00
   6   0  -1   -0.80    0.90
  -6   0   1   -1.70    0.80
  -6   0   1   -0.10    0.90
  -4   0   1   -3.70    0.80
   4   0  -1   -4.50    1.30
  -4   0   1   -2.80    0.90
   4   0  -1   -2.70    0.90
   4   0  -1   -2.40    0.90
   2   0  -1   -1.50    0.80
   2   0  -1   -2.40    0.50
   2   0  -1    0.20    0.60
  -2   0   1   -0.40    0.70
   2   0  -1   -1.90    0.70
  -2   0   1   -0.80    0.70
   0   0   1   -0.40    0.60
   0   0  -1   -0.70    0.80
   0   0  -1   -0.30    0.50
   0   0  -1   -1.50    0.50
   0   0   1   -0.60    0.30
   0   0  -1   -0.40    0.30
   0   0   1    0.00    0.60
   0   0  -1    0.00    0.60
   2   0   1   -0.40    1.00
   2   0   1   -0.40    1.20
  -2   0  -1    0.00    1.00
  -2   0  -1   -0.20    1.40
   2   0   1   -0.60    1.00
  -2   0  -1   -0.40    0.80
  -2   0  -1   -1.40    0.90
   4   0   1   -0.40    1.10
  -4   0  -1    0.30    0.80
   4   0   1    0.00    1.00
  -4   0  -1   -0.20    1.20
   4   0   1    0.60    1.30
  -4   0  -1   -1.20    1.00
  -4   0  -1    1.10    1.60
  -6   0  -1   -1.50    0.70
   6   0   1    0.70    1.90
   6   0   1    1.00    1.30
  -6   0  -1    0.20    2.00
  -6   0  -1   -1.80    1.10
  -6   0  -1    0.60    1.40
   8   0   1    0.20    2.00
   8   0   1   -0.70    1.50
  -8   0  -1   -1.50    1.40
   8   0   1   -1.00    1.50
  -8   0  -1   -0.60    1.60
  -8   0  -1   -1.30    2.20
  -8   0  -1   -1.20    0.80
  10   0   1   -2.80    1.70
  10   0   1    2.80    2.20
  10   0   1    1.00    2.10
 -10   0  -1   -0.10    1.70
 -10   0  -1   -2.70    1.40
 -10   0  -1    0.30    3.00
  12   0   1    0.60    2.40
  12   0   1   -3.40    2.20
 -12   0  -1   -1.60    2.10
 -12   0  -1   -2.50    1.60
  12   0   1    1.10    2.50
  14   0   1    2.50    3.20
 -14   0  -1    1.50    3.10
  14   0   1    4.80    3.40
  14   0   1   -0.50    2.80
 -14   0  -1    3.90    2.90
  16   0   1    1.00    3.80
  16   0   1    1.40    3.50
 -16   0  -1    0.20    2.90
 -16   0  -1    0.60    3.30
  19   1  -1  175.78   18.20
  19   1  -1  148.19   15.90
  17  -1  -1   52.49    9.00
 -17  -1   1   51.59    9.60
  17  -1  -1   59.69    9.70
  17   1  -1   73.49   10.40
  17   1  -1   44.20    8.30
  17   1  -1   48.40    9.50
  15  -1  -1   51.39    8.20
 -15  -1   1   37.20    6.20
  15  -1  -1   45.10    7.90
 -15  -1   1   43.90    6.50
  15  -1  -1   36.30    6.90
 -15   1   1   47.70    6.50
  15   1  -1   45.00    8.80
  15   1  -1   42.40    7.30
  15   1  -1   42.70    7.70
  13  -1  -1   15.30    4.20
  13  -1  -1   28.10    6.30
 -13  -1   1   16.20    3.50
 -13  -1   1   14.20    3.70
  13  -1  -1   18.30    4.80
 -13   1   1   25.00    4.20
  13   1  -1   29.30    5.90
  13   1  -1   23.20    4.90
  13   1  -1    4.40    4.00
  11  -1  -1   67.29    7.30
  11  -1  -1   61.99    8.60
 -11  -1   1   68.69    5.30
  11  -1  -1   84.79    8.70
 -11  -1   1   72.59    6.70
  11   1  -1   68.39    7.60
  11   1  -1   68.19    9.40
 -11   1   1   68.49    5.60
  -9  -1   1   79.69    5.40
   9  -1  -1   99.29    4.80
  -9  -1   1   88.49    6.10
   9  -1  -1   88.19    8.90
   9   1  -1   97.19    9.60
  -9   1   1   89.39    5.90
  -9   1   1   89.59    5.80
   9   1  -1   78.99    5.80
   9   1  -1   89.59    7.10
  -7  -1   1  104.99    6.20
   7  -1  -1  101.79    7.10
   7  -1  -1  114.69    5.30
  -7  -1   1  104.09    5.70
   7   1  -1  113.39    6.20
   7   1  -1  120.29    6.30
   7   1  -1  108.99    7.80
   7   1  -1  104.49    7.00
  -7   1   1   91.99    5.80
  -7   1   1  112.59    6.10
  -5  -1   1    2.30    1.20
   5  -1  -1    1.10    1.30
  -5  -1   1    2.30    0.80
   5  -1  -1    0.30    0.70
  -5   1   1    1.40    0.90
   5   1  -1    2.60    1.40
   5   1  -1    0.60    1.00
   5   1  -1   -0.10    1.40
   5   1  -1    1.50    1.10
  -3  -1   1   26.70    2.30
  -3  -1   1   24.10    1.40
  -3  -1   1   26.00    2.20
   3   1  -1   26.90    2.60
   3   1  -1   28.30    2.10
   3   1  -1   28.20    2.80
  -3   1   1   24.70    1.50
   3   1  -1   25.10    1.50
   3   1  -1   24.70    2.30
  -1  -1   1    0.20    0.60
   1  -1  -1   -0.50    0.30
  -1  -1   1    0.20    0.70
   1   1  -1   -1.30    0.50
  -1   1   1   -1.10    0.30
   1   1  -1   -0.30    0.70
   1   1  -1   -1.30    0.50
   1   1  -1   -0.50    0.30
   1  -1   1  207.68    9.00
  -1  -1  -1  192.58    8.90
  -1  -1  -1  194.28    8.60
   1  -1   1  197.18    8.70
  -1  -1  -1  192.98    8.60
  -1   1  -1  195.28    8.50
  -1   1  -1  192.08    9.00
  -1   1  -1  192.98    8.70
   1   1   1  199.68    9.00
   1   1   1  195.48    8.10
   1   1   1  199.38    8.30
  -1   1  -1  197.68    8.30
   1   1   1  205.18    8.70
  -1   1  -1  206.08    8.60
   3  -1   1   73.89    4.40
  -3  -1  -1   77.49    4.40
   3  -1   1   75.49    4.60
  -3  -1  -1   75.39    3.90
   3  -1   1   75.89    4.50
  -3  -1  -1   68.39    4.50
  -3  -1  -1   74.69    5.10
   3   1   1   73.49    4.20
  -3   1  -1   64.49    4.40
   3   1   1   76.19    4.20
  -3   1  -1   86.59    4.60
   3   1   1   77.59    5.10
  -3   1  -1   77.29    4.10
  -3   1  -1   74.59    5.20
  -5  -1  -1  310.67   14.30
   5  -1   1  320.77   14.50
  -5  -1  -1  322.67   13.40
  -5  -1  -1  309.47   14.60
   5  -1   1  312.97   14.60
   5  -1   1  357.56   15.00
  -5  -1  -1  323.87   15.60
  -5   1  -1  304.97   15.50
  -5   1  -1  319.37   13.50
  -5   1  -1  305.37   14.40
   5   1   1  316.27   14.20
   5   1   1  288.47   14.20
   5   1   1  303.97   15.50
  -5   1  -1  319.77   14.50
  -7  -1  -1  239.38   12.30
  -7  -1  -1  241.28   11.90
   7  -1   1  232.28   12.30
   7  -1   1  253.47   12.70
  -7  -1  -1  232.08   10.40
   7  -1   1  242.68   12.30
  -7  -1  -1  260.47   14.10
   7   1   1  247.68   12.10
  -7   1  -1  227.18   13.70
   7   1   1  230.68   13.40
  -7   1  -1  231.18   10.70
   7   1   1  238.08   12.20
  -7   1  -1  225.48   11.90
  -7   1  -1  223.28   12.00
   9  -1   1  114.79    8.20
  -9  -1  -1  110.49    5.60
  -9  -1  -1  105.89    7.80
  -9  -1  -1  108.39    7.50
   9  -1   1  116.09    8.30
  -9  -1  -1  114.89    9.50
  -9   1  -1  108.79    6.00
   9   1   1  116.79    8.00
   9   1   1  106.49    7.90
  -9   1  -1  111.49    7.80
   9   1   1  117.39    9.20
  -9   1  -1  110.19    7.60
  -9   1  -1  117.29    9.70
  11  -1   1  330.17   17.70
  11  -1   1  347.97   18.10
 -11  -1  -1  323.27   17.00
  11  -1   1  297.67   17.30
 -11  -1  -1  305.87   16.30
 -11  -1  -1  300.37   18.90
  11   1   1  334.17   18.60
 -11   1  -1  291.27   19.00
  11   1   1  316.97   17.30
 -11   1  -1  310.17   16.70
  11   1   1  320.07   17.40
 -11   1  -1  311.97   16.50
 -13  -1  -1  103.99    9.70
  13  -1   1  112.79   10.10
  13  -1   1  128.39   10.00
 -13  -1  -1  111.29    9.40
  13  -1   1  106.49   11.10
  13   1   1  107.29    9.70
 -13   1  -1  101.49   10.10
  13   1   1  116.29    9.80
  13   1   1  130.99   11.30
 -13   1  -1  104.79   10.00
  15  -1   1  117.09   13.00
 -15  -1  -1  134.49   11.10
  15  -1   1  136.09   13.80
 -15  -1  -1   81.59    9.30
  15   1   1  129.49   13.50
 -15   1  -1  116.19   11.10
 -15   1  -1  115.09   11.50
  15   1   1  125.89   13.00
  15   1   1   99.09   11.70
  17  -1   1   44.60    8.50
 -17  -1  -1   51.29    8.50
  17   1   1   52.89    9.30
  17   1   1   57.09    9.50
 -17   1  -1   46.00    7.90
  18  -2  -1   42.40    8.60
  18  -2  -1   44.20    8.50
  18   2  -1   54.49   10.20
  18   2  -1   35.30    7.80
  18   2  -1   64.89   10.40
 -16  -2   1   93.09   10.10
 -16  -2   1  129.49   10.60
  16  -2  -1  143.89   14.80
  16  -2  -1  111.89   12.60
  16   2  -1  125.59   13.60
  16   2  -1  106.79   13.70
  16   2  -1  119.59   12.70
  14  -2  -1  289.87   17.90
  14  -2  -1  332.17   19.20
  14  -2  -1  310.87   18.90
 -14  -2   1  307.07   17.00
 -14  -2   1  281.07   15.40
 -14  -2   1  322.97   17.20
 -14   2   1  305.97   16.30
  14   2  -1  296.67   18.50
  14   2  -1  295.97   17.80
  14   2  -1  288.67   20.40
  12  -2  -1  201.88   12.90
 -12  -2   1  207.58   11.20
  12  -2  -1  213.68   14.50
  12  -2  -1  207.58   13.80
 -12  -2   1  217.38   12.40
  12   2  -1  177.58   15.20
 -12   2   1  218.68   11.70
  12   2  -1  220.08   13.70
  10  -2  -1  144.09   10.70
 -10  -2   1  146.59    8.20
 -10  -2   1  150.48    9.20
  10  -2  -1  149.69    9.70
  10   2  -1  143.99   12.20
 -10   2   1  160.08    8.70
  10   2  -1  174.98   10.50
  10   2  -1  141.59    8.50
   8  -2  -1   35.30    4.70
  -8  -2   1   32.60    3.80
  -8  -2   1   33.10    3.20
   8  -2  -1   36.30    2.20
   8   2  -1   31.30    4.50
   8   2  -1   34.60    4.30
  -8   2   1   33.00    3.40
   8   2  -1   39.80    5.90
   8   2  -1   35.20    3.80
  -6  -2   1   30.00    3.30
  -6  -2   1   34.50    2.60
   6  -2  -1   34.30    3.70
   6  -2  -1   36.70    2.20
   6   2  -1   39.00    4.90
   6   2  -1   40.00    3.10
   6   2  -1   36.80    4.10
  -6   2   1   36.30    2.70
   6   2  -1   35.70    3.60
  -4  -2   1   33.30    2.00
   4  -2  -1   32.40    2.60
  -4  -2   1   28.50    2.90
  -4  -2   1   36.40    2.80
   4  -2  -1   33.40    2.10
   4   2  -1   33.10    2.80
   4   2  -1   33.00    2.60
  -4   2   1   31.40    2.00
   4   2  -1   30.40    3.60
   4   2  -1   27.70    3.00
   4   2  -1   33.50    2.00
   2  -2  -1    0.50    0.30
  -2  -2   1    0.60    1.10
  -2  -2   1    0.90    1.10
   2   2  -1    1.50    1.10
   2   2  -1    0.00    1.00
   2   2  -1    0.30    1.00
   2   2  -1   -0.40    1.00
   2   2  -1    0.20    0.80
   0  -2  -1   49.70    2.70
   0  -2   1   51.69    3.20
   0  -2   1   50.59    3.10
   0  -2  -1   52.59    3.00
   0  -2  -1   52.39    3.00
   0   2  -1   50.79    3.00
   0   2  -1   49.70    3.10
   0   2   1   50.59    3.30
   0   2   1   52.39    2.80
   0   2  -1   54.99    3.00
   0   2   1   44.30    2.60
   0   2  -1   50.09    2.70
   0   2  -1   48.30    3.20
   2  -2   1  212.48   10.10
   2  -2   1  198.88    9.10
  -2  -2  -1  214.78    9.80
   2  -2   1  212.58    9.80
  -2  -2  -1  223.98   10.10
  -2  -2  -1  214.68    9.60
  -2   2  -1  204.58    9.50
  -2   2  -1  214.78    9.70
   2   2   1  223.18    9.10
  -2   2  -1  211.68    9.70
   2   2   1  213.38    9.40
   2   2   1  209.38   10.40
  -2   2  -1  223.28    9.00
  -2   2  -1  195.38   10.10
   2   2   1  217.98    9.60
  -4  -2  -1  203.68    9.80
   4  -2   1  202.68    9.10
  -4  -2  -1  192.68    9.30
   4  -2   1  194.48    9.70
  -4  -2  -1  189.68    8.60
  -4  -2  -1  203.98   10.30
   4  -2   1  193.88    9.50
  -4   2  -1  207.08    9.60
   4   2   1  188.18    9.20
   4   2   1  187.08    9.40
  -4   2  -1  198.38    9.50
  -4   2  -1  183.78    8.90
   4   2   1  195.88    9.00
   4   2   1  160.78   10.20
  -4   2  -1  171.58   10.00
  -4   2  -1  197.28    7.90
  -6  -2  -1  483.95   21.50
  -6  -2  -1  462.05   20.30
   6  -2   1  481.75   20.00
   6  -2   1  441.66   19.90
  -6  -2  -1  463.55   18.60
  -6  -2  -1  473.85   19.90
   6  -2   1  473.35   20.50
  -6   2  -1  441.06   18.90
   6   2   1  369.06   21.10
  -6   2  -1  417.06   19.80
   6   2   1  428.26   19.90
  -6   2  -1  461.55   20.00
   6   2   1  470.55   19.80
  -6   2  -1  387.66   20.90
   8  -2   1  131.49    8.40
   8  -2   1  141.09    8.50
  -8  -2  -1  128.39    8.50
   8  -2   1  130.29    8.70
  -8  -2  -1  137.09    6.50
  -8  -2  -1  144.89   10.20
  -8  -2  -1  121.69    7.90
   8   2   1  123.49   10.00
  -8   2  -1  125.69    9.90
   8   2   1  135.69    8.20
  -8   2  -1  145.09    7.20
  -8   2  -1  142.79    8.60
   8   2   1  136.79    8.60
  -8   2  -1  122.39    8.10
  10  -2   1   97.09    7.80
 -10  -2  -1  108.19   10.90
  10  -2   1   92.99    7.50
 -10  -2  -1   96.39    7.50
 -10  -2  -1   90.69    7.10
  10   2   1   82.49    7.20
 -10   2  -1  106.99    7.60
 -10   2  -1   90.39    7.20
  10   2   1   78.79    9.50
 -10   2  -1   73.39    9.50
  10   2   1   91.99    7.50
 -10   2  -1  105.09    6.00
 -12  -2  -1   30.80    5.30
  12  -2   1   24.30    5.30
  12  -2   1   23.80    5.00
  12  -2   1   32.30    5.30
 -12  -2  -1   28.60    4.70
 -12   2  -1   32.30    5.10
  12   2   1   22.40    4.90
 -12   2  -1   31.20    5.00
  12   2   1   26.30    5.10
  12   2   1   24.90    5.90
  14  -2   1   60.79    9.10
  14  -2   1   69.49    9.00
 -14  -2  -1   78.19    9.00
 -14  -2  -1   60.79    7.50
 -14   2  -1   60.09    8.00
  14   2   1   87.59   11.10
 -14   2  -1   86.09    9.00
  14   2   1   65.79    8.70
  14   2   1   47.70    7.80
 -16  -2  -1  115.59   11.50
  16  -2   1  132.59   14.50
 -16  -2  -1  117.69   12.30
  16  -2   1  119.19   14.10
 -16   2  -1  130.29   12.60
  16   2   1  124.69   13.60
  16   2   1  114.09   13.50
  16   2   1  131.89   14.00
 -17  -3   1   85.69   10.70
 -17  -3   1   89.99   10.40
  17  -3  -1   84.59   11.30
  17  -3  -1  103.99   12.40
  17   3  -1  108.99   14.30
  17   3  -1  107.19   12.40
  17   3  -1  124.59   13.70
  15  -3  -1   32.50    6.90
  15  -3  -1   27.10    6.30
 -15  -3   1   30.40    5.70
 -15  -3   1   21.60    4.80
  15   3  -1   31.40    6.60
  15   3  -1   29.00    6.20
  15   3  -1   18.10    7.00
 -13  -3   1  110.09    8.80
 -13  -3   1  115.59    8.90
  13  -3  -1  100.49   10.80
  13  -3  -1  106.99   10.80
  13  -3  -1  109.69    9.40
 -13  -3   1  109.29    7.40
  13   3  -1  100.79   12.60
 -13   3   1  114.89    8.00
  13   3  -1  117.09    9.90
  11  -3  -1    6.40    3.00
 -11  -3   1    9.70    3.00
 -11  -3   1   11.70    3.00
 -11  -3   1   16.50    2.80
  11  -3  -1   17.20    4.50
  11   3  -1   15.00    2.90
  11   3  -1   12.60    3.60
 -11   3   1   15.80    3.00
  11   3  -1   13.80    5.30
  -9  -3   1    5.40    2.30
   9  -3  -1   13.40    3.60
   9  -3  -1   11.50    3.10
  -9  -3   1    9.60    2.00
  -9  -3   1   10.80    2.70
   9   3  -1   12.60    2.70
   9   3  -1   11.10    3.00
   9   3  -1    8.80    4.10
  -9   3   1    7.90    2.00
   9   3  -1   13.00    3.30
  -7  -3   1   11.80    2.50
   7  -3  -1    9.40    2.50
   7  -3  -1   11.50    2.60
  -7  -3   1    9.80    1.60
   7  -3  -1   10.00    1.10
  -7  -3   1    8.00    2.20
   7   3  -1    7.30    2.50
  -7   3   1    9.20    1.70
   7   3  -1   12.10    2.60
   7   3  -1   14.50    2.50
   7   3  -1   12.20    3.50
  -5  -3   1   38.00    3.70
  -5  -3   1   38.90    3.80
   5  -3  -1   49.99    3.40
  -5  -3   1   37.30    2.50
   5  -3  -1   43.60    2.70
   5   3  -1   41.10    4.70
   5   3  -1   43.00    3.40
  -5   3   1   43.70    2.70
   5   3  -1   35.90    3.90
   5   3  -1   48.40    3.90
   3  -3  -1  126.79    5.50
  -3  -3   1  128.39    5.40
  -3  -3   1  127.39    6.70
  -3  -3   1  120.39    6.70
   3   3  -1  127.49    6.50
  -3   3   1  122.09    5.40
   3   3  -1  126.19    5.90
   3   3  -1  121.69    6.70
   3   3  -1  122.49    6.60
   3   3  -1  135.29    7.00
  -1  -3   1  188.98    8.80
   1  -3  -1  190.78    8.00
   1  -3  -1  188.88    8.00
  -1  -3   1  182.88    8.50
  -1  -3   1  186.08    8.80
   1  -3  -1  179.18    7.80
   1  -3  -1  180.88    7.90
   1   3  -1  181.28    8.20
  -1   3   1  190.18    7.80
   1   3  -1  178.18    8.30
   1   3  -1  181.88    8.80
   1   3  -1  190.38    8.60
   1  -3   1  625.34   26.00
  -1  -3  -1  668.83   25.80
  -1  -3  -1  622.54   25.80
  -1  -3  -1  629.04   25.80
   1  -3   1  638.34   26.50
  -1   3  -1  647.74   25.90
  -1   3  -1  630.34   25.60
   1   3   1  618.64   25.60
  -1   3  -1  644.54   25.80
   1   3   1  689.03   26.70
  -1   3  -1  595.04   25.90
  -1   3  -1  636.74   26.30
   1   3   1  630.14   25.70
  -3  -3  -1   14.80    2.40
  -3  -3  -1    9.30    1.80
   3  -3   1    8.70    2.10
  -3  -3  -1   11.50    2.10
   3  -3   1   11.00    2.00
   3  -3   1   11.70    1.30
   3   3   1    6.70    2.30
  -3   3  -1   10.00    2.20
  -3   3  -1    9.70    1.80
   3   3   1    9.90    1.70
  -3   3  -1   11.60    1.30
   3   3   1    9.50    1.80
  -3   3  -1   11.10    1.80
  -3   3  -1   11.30    1.90
   5  -3   1  545.05   22.50
   5  -3   1  514.05   22.90
  -5  -3  -1  547.45   21.30
  -5  -3  -1  536.35   22.80
   5  -3   1  529.35   21.70
  -5  -3  -1  514.95   22.20
  -5  -3  -1  542.65   23.50
   5   3   1  412.96   23.50
   5   3   1  545.15   22.50
  -5   3  -1  513.55   22.40
  -5   3  -1  509.25   21.80
  -5   3  -1  484.65   23.30
   5   3   1  530.45   22.50
  -5   3  -1  511.55   22.50
   7  -3   1   44.70    4.80
  -7  -3  -1   59.09    6.50
  -7  -3  -1   52.99    3.40
  -7  -3  -1   63.99    5.50
  -7  -3  -1   52.09    5.40
   7  -3   1   60.69    6.10
   7  -3   1   55.09    4.40
   7   3   1   50.79    6.80
  -7   3  -1   57.79    5.70
   7   3   1   50.69    5.30
   7   3   1   49.80    4.30
  -7   3  -1   50.39    4.00
  -7   3  -1   52.19    6.40
  -7   3  -1   54.79    5.30
   9  -3   1  259.27   13.90
   9  -3   1  276.17   13.70
  -9  -3  -1  291.87   16.10
  -9  -3  -1  261.77   14.40
  -9  -3  -1  302.37   14.00
   9  -3   1  250.67   14.50
   9   3   1  256.77   14.30
  -9   3  -1  263.07   13.90
  -9   3  -1  267.27   12.80
  -9   3  -1  266.87   14.10
   9   3   1  193.58   15.10
   9   3   1  301.87   14.30
  -9   3  -1  268.87   16.20
  11  -3   1    4.30    2.30
 -11  -3  -1    1.50    2.10
  11  -3   1    7.50    3.30
 -11  -3  -1   -0.50    2.10
  11   3   1    0.40    3.20
 -11   3  -1    1.50    3.40
  11   3   1    1.50    2.50
  11   3   1    3.50    2.50
 -11   3  -1    0.60    2.10
 -11   3  -1    5.40    2.50
  13  -3   1   41.20    7.00
 -13  -3  -1   47.10    6.20
 -13  -3  -1   55.09    7.50
  13  -3   1   51.59    7.50
 -13   3  -1   48.40    6.60
 -13   3  -1   57.39    7.50
  13   3   1   71.79    8.70
  13   3   1   56.99    9.40
  13   3   1   54.89    7.80
 -15  -3  -1   13.60    4.20
 -15  -3  -1   18.50    5.50
  15  -3   1   15.80    5.30
  15  -3   1   13.20    5.00
 -15   3  -1   15.50    4.90
  15   3   1   13.50    5.70
  15   3   1    9.60    4.20
  15   3   1   14.00    5.20
  17  -3   1   11.10    5.70
  17  -3   1    3.50    4.00
 -17  -3  -1    8.90    4.80
 -17  -3  -1    1.50    3.90
  17   3   1    7.90    4.90
  17   3   1    5.50    4.80
 -18  -4   1   49.90    8.20
 -18  -4   1   49.99    8.90
  18  -4  -1   46.70    9.80
  18  -4  -1   55.09   10.10
  18   4  -1   57.79   10.70
  18   4  -1   55.49    9.60
  18   4  -1   47.10    9.10
 -16  -4   1   25.00    6.30
  16  -4  -1   17.30    5.80
  16  -4  -1   35.20    7.50
 -16  -4   1   19.60    5.40
  16   4  -1   24.80    8.40
  16   4  -1   29.10    6.40
  16   4  -1   39.10    7.80
  14  -4  -1   73.99    9.30
  14  -4  -1   67.09    9.30
 -14  -4   1   80.49    9.00
 -14  -4   1   64.29    8.00
  14   4  -1   93.69   12.40
  14   4  -1   79.49    9.80
  12  -4  -1   10.50    3.80
 -12  -4   1    6.20    2.20
 -12  -4   1    7.10    3.00
  12  -4  -1    4.40    2.90
 -12  -4   1    5.30    2.80
 -12   4   1   11.10    2.80
  12   4  -1    9.80    5.30
  12   4  -1    8.50    3.30
  10  -4  -1   23.60    4.60
  10  -4  -1   16.90    3.70
 -10  -4   1   27.30    4.20
 -10  -4   1   24.50    3.10
 -10  -4   1   21.20    4.00
  10   4  -1   22.40    3.80
  10   4  -1   21.10    4.20
  10   4  -1   29.50    6.60
  10   4  -1   30.90    4.60
 -10   4   1   26.50    3.50
   8  -4  -1  287.47   14.20
  -8  -4   1  279.37   12.80
   8  -4  -1  284.97   13.10
   8  -4  -1  283.17   14.50
   8  -4  -1  307.97   11.40
  -8  -4   1  279.47   14.20
  -8  -4   1  280.47   14.30
   8   4  -1  287.27   14.00
   8   4  -1  277.37   14.80
   8   4  -1  314.07   17.10
  -8   4   1  274.57   13.00
   8   4  -1  256.07   14.80
  -6  -4   1  522.85   22.00
  -6  -4   1  553.34   23.60
  -6  -4   1  512.75   23.40
   6  -4  -1  502.95   23.40
   6  -4  -1  531.65   22.70
   6  -4  -1  531.55   22.20
   6   4  -1  516.05   23.90
   6   4  -1  591.94   24.40
   6   4  -1  544.95   23.20
  -6   4   1  560.94   22.20
   6   4  -1  557.04   25.10
  -4  -4   1  300.37   13.20
  -4  -4   1  286.17   11.60
   4  -4  -1  273.77   12.60
  -4  -4   1  258.97   12.90
   4  -4  -1  277.27   11.70
   4   4  -1  282.67   13.70
   4   4  -1  281.27   13.30
   4   4  -1  260.17   13.00
  -4   4   1  275.07   11.70
   4   4  -1  284.67   12.70
   2  -4  -1  285.37   12.40
   2  -4  -1  294.57   12.30
  -2  -4   1  277.57   13.30
  -2  -4   1  305.67   13.50
   2  -4  -1  293.37   12.30
  -2  -4   1  288.07   12.80
   2   4  -1  280.07   13.30
  -2   4   1  294.97   12.20
   2   4  -1  301.67   13.20
   2   4  -1  297.37   13.30
   2   4  -1  278.27   13.10
   2   4  -1  306.17   12.80
   0  -4  -1  733.63   29.90
   0  -4  -1  773.92   29.20
   0  -4   1  751.12   30.40
   0  -4   1  709.43   30.50
   0  -4  -1  732.93   29.30
   0  -4  -1  750.32   30.00
   0   4   1  744.83   30.40
   0   4  -1  776.92   30.40
   0   4  -1  714.83   30.90
   0   4   1  703.03   30.40
   0   4   1  711.43   29.70
   0   4  -1  747.43   29.80
   0   4  -1  732.53   30.20
   0   4  -1  791.82   29.60
  -2  -4  -1   23.10    2.50
   2  -4   1   23.80    3.10
  -2  -4  -1   25.60    2.70
  -2  -4  -1   21.80    2.50
   2  -4   1   19.10    2.50
  -2   4  -1   19.90    2.60
   2   4   1   25.30    2.60
   2   4   1   16.30    2.20
  -2   4  -1   22.30    2.50
  -2   4  -1   23.90    2.40
   2   4   1   23.00    3.30
   2   4   1   26.80    3.20
  -2   4  -1   25.80    2.80
   4  -4   1   33.70    3.50
  -4  -4  -1   24.10    3.20
   4  -4   1   29.30    3.70
  -4  -4  -1   35.50    4.00
   4  -4   1   33.70    2.10
  -4  -4  -1   31.30    3.30
  -4   4  -1   34.50    2.50
  -4   4  -1   32.40    3.90
   4   4   1   33.30    3.70
   4   4   1   30.00    4.60
   4   4   1   35.90    3.50
   4   4   1   37.70    3.30
  -4   4  -1   30.60    3.30
  -4   4  -1   29.20    3.50
  -4   4  -1   33.90    3.30
  -6  -4  -1  726.63   31.70
   6  -4   1  733.53   31.30
  -6  -4  -1  710.83   30.20
  -6  -4  -1  700.53   30.90
  -6  -4  -1  739.03   29.20
   6  -4   1  729.93   30.60
   6  -4   1  710.03   29.30
  -6   4  -1  735.63   30.80
  -6   4  -1  715.53   30.50
   6   4   1  705.33   30.60
   6   4   1  721.33   30.80
   6   4   1  675.23   32.70
  -6   4  -1  714.93   30.00
  -6   4  -1  713.43   31.90
   8  -4   1  192.18    9.50
  -8  -4  -1  187.48   10.80
   8  -4   1  170.78   10.10
   8  -4   1  166.98   10.80
  -8  -4  -1  195.18    8.40
  -8  -4  -1  179.98   11.50
  -8  -4  -1  160.48    9.80
  -8   4  -1  176.88   10.50
   8   4   1  181.98   10.00
  -8   4  -1  177.08    9.50
  -8   4  -1  182.08   10.20
   8   4   1  170.58   12.50
  -8   4  -1  168.48   11.90
   8   4   1  181.28   10.60
 -10  -4  -1  260.57   14.00
 -10  -4  -1  277.47   15.30
  10  -4   1  280.47   13.60
  10  -4   1  241.78   15.00
  10  -4   1  240.28   14.00
  10   4   1  233.98   16.50
 -10   4  -1  272.67   13.70
 -10   4  -1  264.07   16.60
  10   4   1  285.07   15.20
 -10   4  -1  265.07   14.30
 -10   4  -1  271.87   14.70
  10   4   1  282.57   14.60
  12  -4   1   22.00    5.40
 -12  -4  -1   23.50    4.40
 -12  -4  -1   25.20    5.00
  12   4   1   26.10    5.10
 -12   4  -1   30.00    5.00
 -12   4  -1   28.30    5.10
  12   4   1   18.80    5.90
  12   4   1   29.00    5.30
 -14  -4  -1   18.60    5.30
 -14  -4  -1   18.10    4.40
  14  -4   1   10.60    5.10
  14  -4   1   16.30    5.00
 -14   4  -1   21.70    5.00
  14   4   1   27.60    5.70
  14   4   1   13.00    6.20
  14   4   1   18.80    5.30
  16  -4   1    6.90    5.10
 -16  -4  -1    5.90    4.20
 -16  -4  -1    6.30    4.60
  16  -4   1    4.30    3.90
  16   4   1    1.20    4.40
  16   4   1    8.30    4.30
  17  -5  -1  181.88   15.20
  17  -5  -1  165.28   17.30
 -17  -5   1  178.58   14.20
  17   5  -1  177.38   14.30
  17   5  -1  152.98   14.10
  17   5  -1  209.98   18.30
  15  -5  -1    2.80    3.50
 -15  -5   1    3.40    3.30
  15  -5  -1   -1.20    2.80
 -15  -5   1    3.00    3.20
  15   5  -1    2.00    4.20
  15   5  -1    4.10    3.90
  15   5  -1   -0.80    2.70
 -13  -5   1    4.70    3.00
  13  -5  -1    5.00    3.60
 -13  -5   1    5.60    3.10
  13   5  -1   12.40    5.40
  13   5  -1    4.90    3.30
 -13   5   1    5.00    2.70
  11  -5  -1  268.07   15.60
  11  -5  -1  233.68   14.90
 -11  -5   1  268.67   15.00
 -11  -5   1  277.17   13.00
 -11  -5   1  261.87   14.90
  11   5  -1  251.87   15.40
 -11   5   1  265.77   13.40
  11   5  -1  284.77   18.80
  11   5  -1  277.27   14.70
  11   5  -1  271.07   14.60
  -9  -5   1   72.99    6.10
   9  -5  -1   79.79    6.10
   9  -5  -1   69.39    7.20
   9  -5  -1   76.39    5.10
  -9  -5   1   74.69    7.10
  -9  -5   1   65.29    4.60
  -9   5   1   62.69    4.80
   9   5  -1   69.19    6.50
   9   5  -1   91.49    7.30
   9   5  -1   58.79    6.80
   9   5  -1   79.19    9.80
  -7  -5   1  243.98   13.30
  -7  -5   1  268.47   11.80
   7  -5  -1  231.78   13.20
   7  -5  -1  260.67   12.00
   7  -5  -1  271.27   12.50
  -7  -5   1  273.27   13.50
   7   5  -1  252.37   13.70
   7   5  -1  281.67   13.30
   7   5  -1  286.97   15.70
   7   5  -1  249.38   14.30
  -7   5   1  280.47   12.10
   5  -5  -1   20.20    3.00
  -5  -5   1   14.80    2.80
   5  -5  -1   20.00    2.20
  -5  -5   1   20.80    3.20
   5  -5  -1   17.10    2.00
  -5  -5   1   17.60    2.00
   5   5  -1   18.50    3.10
  -5   5   1   17.20    1.90
   5   5  -1   18.60    3.60
   5   5  -1   20.50    2.90
   5   5  -1   17.80    3.40
  -3  -5   1   38.80    4.20
   3  -5  -1   36.00    2.50
  -3  -5   1   32.70    3.90
   3  -5  -1   34.80    3.30
   3   5  -1   34.50    4.00
   3   5  -1   30.50    3.60
   3   5  -1   37.30    4.10
   3   5  -1   30.30    3.50
   3   5  -1   31.50    3.60
  -1  -5   1  312.97   13.90
   1  -5  -1  308.37   13.20
   1  -5  -1  302.47   12.60
   1  -5  -1  296.87   13.20
   1  -5  -1  291.97   12.00
  -1  -5   1  287.27   13.80
  -1  -5   1  279.27   13.40
   1   5  -1  293.87   14.20
  -1   5   1  293.87   12.80
   1   5  -1  299.77   13.40
  -1   5   1  294.47   13.70
   1   5  -1  285.37   12.60
   1   5  -1  302.17   13.20
  -1   5   1  305.27   13.20
   1   5  -1  326.97   14.00
   1  -5   1    1.00    1.40
  -1  -5  -1    0.20    0.80
  -1  -5  -1   -0.40    1.20
  -1  -5  -1   -0.80    1.00
   1  -5   1    2.00    1.30
  -1   5  -1    1.80    1.30
   1   5   1    1.60    1.50
  -1   5  -1    1.30    0.70
  -1   5  -1    0.80    1.30
  -1   5  -1    1.80    1.10
   1   5   1    0.80    1.30
   1   5   1    0.60    0.90
   1   5   1    1.60    1.40
  -1   5  -1    1.30    1.50
  -3  -5  -1  879.91   35.60
   3  -5   1  866.11   35.80
   3  -5   1  872.61   36.50
  -3  -5  -1  873.11   35.60
  -3  -5  -1  876.81   36.00
  -3   5  -1  868.21   35.40
   3   5   1  873.41   35.70
  -3   5  -1  866.91   35.90
   3   5   1  845.62   35.80
  -3   5  -1  861.01   35.70
  -3   5  -1  871.71   35.80
   3   5   1  853.81   37.20
   3   5   1  890.21   36.60
   5  -5   1   22.60    3.20
   5  -5   1   20.20    3.50
  -5  -5  -1   29.10    3.50
  -5  -5  -1   27.20    3.80
  -5  -5  -1   26.50    3.80
   5   5   1   23.60    3.60
  -5   5  -1   27.50    3.40
  -5   5  -1   35.10    4.50
   5   5   1   24.00    3.30
   5   5   1   29.50    3.60
  -5   5  -1   30.10    2.20
   5   5   1   30.20    5.10
  -5   5  -1   24.60    3.30
  -5   5  -1   26.20    3.60
  -7  -5  -1  132.49    6.70
   7  -5   1  127.39    8.10
   7  -5   1  135.49    6.70
  -7  -5  -1  132.59    8.70
  -7  -5  -1  124.59    8.90
  -7  -5  -1  138.19    8.00
   7  -5   1  121.89    8.60
  -7   5  -1  127.79    8.40
  -7   5  -1  116.29    7.80
  -7   5  -1  149.59    9.90
   7   5   1  144.89    8.70
   7   5   1  131.59    8.30
   7   5   1  146.59   11.00
  -7   5  -1  131.69    7.80
  -9  -5  -1  336.97   17.40
  -9  -5  -1  317.47   16.10
   9  -5   1  330.17   17.60
   9  -5   1  328.17   16.50
   9   5   1  334.67   16.30
  -9   5  -1  342.57   18.60
   9   5   1  341.47   19.70
   9   5   1  311.97   16.90
  -9   5  -1  314.87   16.90
  -9   5  -1  320.27   16.40
  -9   5  -1  328.17   16.10
 -11  -5  -1   40.10    5.30
  11  -5   1   52.09    6.20
 -11  -5  -1   41.30    6.40
  11  -5   1   41.90    6.70
 -11   5  -1   44.40    5.90
 -11   5  -1   42.00    7.00
  11   5   1   47.50    8.10
  11   5   1   45.90    6.10
  11   5   1   54.29    7.10
 -13  -5  -1  217.48   14.70
 -13  -5  -1  212.58   13.10
  13  -5   1  219.98   15.40
  13   5   1  192.18   16.60
  13   5   1  239.98   15.10
 -13   5  -1  217.68   13.70
  13   5   1  207.08   13.90
 -15  -5  -1   45.50    8.00
  15  -5   1   35.30    7.60
  15  -5   1   42.00    8.00
 -15  -5  -1   44.40    7.90
 -15   5  -1   38.20    6.80
  15   5   1   48.10    8.00
  15   5   1   39.20    8.90
 -17  -5  -1   61.19    8.90
  17  -5   1   76.89   12.00
 -17  -5  -1   89.99   11.90
  17   5   1   63.29   11.00
  18  -6  -1    0.30    4.50
 -18  -6   1    3.00    4.00
 -18  -6   1    0.00    4.40
  18  -6  -1   -0.80    3.80
  18   6  -1   -3.00    4.50
  18   6  -1   -1.40    3.90
 -16  -6   1   33.30    6.90
 -16  -6   1   29.80    6.60
  16  -6  -1   38.80    8.10
  16  -6  -1   44.10    8.40
  16   6  -1   39.20    9.40
  16   6  -1   35.60    7.10
  16   6  -1   42.90    8.00
 -14  -6   1   40.10    6.60
 -14  -6   1   42.50    7.00
  14  -6  -1   30.50    6.30
  14   6  -1   24.30    5.80
  14   6  -1   31.00    8.00
  12  -6  -1  158.08   11.60
 -12  -6   1  167.38   11.30
 -12  -6   1  153.58   11.30
 -12   6   1  175.58    9.90
  12   6  -1  154.98   11.60
  12   6  -1  157.48   14.20
  12   6  -1  160.28   10.70
  12   6  -1  145.99   10.40
 -10  -6   1  196.28   12.00
  10  -6  -1  186.18   10.20
 -10  -6   1  196.48   12.10
  10  -6  -1  198.08   12.40
 -10  -6   1  196.88   10.00
 -10   6   1  195.78   10.30
  10   6  -1  209.48   12.40
  10   6  -1  171.68   14.20
  10   6  -1  199.08   11.50
  10   6  -1  207.78   12.70
   8  -6  -1  130.79    8.70
  -8  -6   1  122.79    6.70
  -8  -6   1  120.59    8.40
   8  -6  -1  143.69    7.60
  -8  -6   1  124.19    8.70
   8  -6  -1  123.59    7.00
   8   6  -1  111.19   11.70
   8   6  -1  134.19    8.30
   8   6  -1  111.89    8.60
  -8   6   1  132.69    7.10
   8   6  -1  136.39    9.70
   6  -6  -1  190.98    8.80
  -6  -6   1  190.28   10.40
  -6  -6   1  191.58   10.50
  -6  -6   1  180.48    8.60
   6  -6  -1  180.68    8.60
   6  -6  -1  192.98   10.20
   6   6  -1  188.18   10.70
   6   6  -1  181.18   11.80
   6   6  -1  147.19   10.70
  -6   6   1  185.58    8.70
   6   6  -1  178.18   10.00
   4  -6  -1  127.69    6.50
  -4  -6   1  130.79    8.00
   4  -6  -1  126.49    7.20
  -4  -6   1  130.89    6.40
  -4  -6   1  130.69    8.10
   4   6  -1  129.39    7.60
   4   6  -1  131.69    8.60
   4   6  -1  126.49    8.00
   4   6  -1  151.28    8.80
   2  -6  -1  101.59    5.60
  -2  -6   1   93.99    5.70
   2  -6  -1  101.39    5.50
   2  -6  -1   91.39    5.30
  -2  -6   1   98.59    6.50
  -2  -6   1   99.59    6.40
   2   6  -1  102.29    6.40
   2   6  -1  106.19    6.20
   2   6  -1   96.19    6.70
   2   6  -1  106.99    6.40
   2   6  -1  103.89    6.90
  -2   6   1   97.89    5.30
   0  -6   1   49.99    4.30
   0  -6  -1   63.29    3.30
   0  -6  -1   51.89    4.10
   0  -6   1   52.39    4.20
   0  -6  -1   54.49    4.10
   0  -6  -1   54.09    2.60
   0   6   1   53.29    4.60
   0   6  -1   58.79    3.70
   0   6  -1   51.99    3.30
   0   6   1   52.69    3.80
   0   6  -1   56.39    5.00
   0   6  -1   57.49    4.70
   0   6   1   58.99    4.30
   0   6   1   50.79    5.10
   0   6  -1   59.29    5.00
  -2  -6  -1    5.40    1.40
  -2  -6  -1    5.60    1.60
  -2  -6  -1    4.00    1.70
   2  -6   1    3.30    1.90
   2  -6   1    7.80    1.90
  -2  -6  -1    3.80    1.70
   2   6   1    6.60    1.80
   2   6   1    2.00    1.80
  -2   6  -1    3.10    1.60
  -2   6  -1    4.90    1.90
   2   6   1    3.20    1.60
   2   6   1    3.00    2.00
  -2   6  -1    7.80    1.70
  -4  -6  -1   61.39    4.60
  -4  -6  -1   78.49    5.60
  -4  -6  -1   74.99    5.50
  -4  -6  -1   71.19    5.10
   4  -6   1   70.89    5.00
   4  -6   1   72.49    5.70
   4   6   1   67.99    5.80
  -4   6  -1   62.89    5.00
   4   6   1   59.49    4.90
  -4   6  -1   67.19    5.20
  -4   6  -1   57.89    4.80
  -4   6  -1   70.99    4.60
   4   6   1   72.49    5.10
   4   6   1   72.79    6.50
   6  -6   1   60.09    4.80
   6  -6   1   51.49    5.90
  -6  -6  -1   52.49    5.10
  -6  -6  -1   52.39    5.70
  -6  -6  -1   54.19    5.80
  -6   6  -1   66.29    6.60
   6   6   1   62.99    6.30
  -6   6  -1   50.29    5.10
   6   6   1   51.19    5.50
   6   6   1   64.69    7.80
  -6   6  -1   53.59    5.40
   6   6   1   54.49    5.40
  -8  -6  -1    3.10    2.50
  -8  -6  -1    2.40    1.90
   8  -6   1    7.90    2.40
  -8  -6  -1    0.80    1.00
   8  -6   1    2.90    2.40
   8   6   1    3.90    2.10
  -8   6  -1    5.00    2.20
   8   6   1    5.10    2.40
  -8   6  -1    5.10    2.90
  -8   6  -1    2.10    2.10
   8   6   1    4.60    3.50
 -10  -6  -1    6.90    3.30
  10  -6   1    8.10    3.60
  10  -6   1   14.10    3.50
 -10  -6  -1   16.10    3.30
  10   6   1   19.60    3.80
  10   6   1    8.80    4.70
  10   6   1   26.00    4.90
 -10   6  -1   16.40    4.40
 -10   6  -1   17.50    4.10
 -10   6  -1   17.90    3.60
 -12  -6  -1    2.30    2.30
 -12  -6  -1   11.60    4.00
  12  -6   1    2.30    3.60
 -12  -6  -1    8.20    3.60
  12   6   1    7.10    3.10
  12   6   1   -0.80    3.50
 -12   6  -1    0.20    2.40
  12   6   1    4.70    3.30
  14  -6   1   80.29   10.80
 -14  -6  -1  111.19   12.00
 -14  -6  -1   90.89    9.30
 -14   6  -1   81.29    9.40
  14   6   1   81.79   12.50
  14   6   1   82.19   10.30
  16  -6   1   39.50    8.70
 -16  -6  -1   38.50    7.70
  16  -6   1   45.80    8.90
 -16  -6  -1   41.80    8.10
  16   6   1   49.40   10.30
  16   6   1   57.49    9.10
 -17  -7   1   -4.40    2.90
  17  -7  -1    1.40    4.60
  17  -7  -1   -0.10    3.90
 -17  -7   1   -1.50    4.00
  17   7  -1    5.20    4.10
  17   7  -1    1.10    4.90
  15  -7  -1  222.38   16.40
 -15  -7   1  264.57   16.50
 -15  -7   1  215.98   15.70
  15   7  -1  225.38   15.40
  15   7  -1  221.88   18.60
  15   7  -1  237.68   16.70
 -13  -7   1   86.59    9.90
 -13  -7   1   84.69    9.40
  13  -7  -1   85.59   10.20
  13   7  -1   96.89    9.40
  13   7  -1  108.89   13.00
  13   7  -1   99.29   10.80
 -11  -7   1  570.44   27.10
  11  -7  -1  550.64   27.20
 -11  -7   1  537.05   26.90
  11   7  -1  524.45   27.20
 -11   7   1  542.65   24.60
  11   7  -1  604.64   27.20
  11   7  -1  525.25   26.20
  11   7  -1  566.74   30.30
   9  -7  -1   41.10    5.70
  -9  -7   1   24.90    4.60
  -9  -7   1   39.90    3.90
  -9  -7   1   29.20    4.90
   9  -7  -1   37.10    3.90
   9   7  -1   22.30    6.10
  -9   7   1   46.10    4.30
   9   7  -1   31.90    4.70
   9   7  -1   35.50    5.40
   9   7  -1   37.90    5.90
   7  -7  -1  244.28   10.40
  -7  -7   1  209.48   12.50
  -7  -7   1  217.08   12.60
   7  -7  -1  227.78   12.50
  -7  -7   1  227.28   10.70
   7  -7  -1  221.48   10.80
   7   7  -1  233.08   12.50
  -7   7   1  240.78   10.90
   7   7  -1  235.48   14.90
   7   7  -1  207.18   12.80
   7   7  -1  218.48   13.50
   5  -7  -1   73.79    4.10
  -5  -7   1   70.49    6.10
  -5  -7   1   81.49    6.40
   5  -7  -1   81.29    5.80
  -5  -7   1   91.39    4.80
   5  -7  -1   80.19    4.90
  -5   7   1   82.09    4.80
   5   7  -1   81.19    6.40
   5   7  -1   78.99    6.00
   5   7  -1   80.29    7.20
   5   7  -1   64.19    7.30
   3  -7  -1    3.00    1.40
  -3  -7   1    2.00    1.40
  -3  -7   1    3.30    2.10
   3  -7  -1    1.60    1.30
  -3  -7   1    1.50    1.80
   3   7  -1    4.50    2.00
   3   7  -1    2.80    2.30
   3   7  -1    3.10    1.90
   3   7  -1    3.20    2.00
   1  -7  -1 1259.27   49.30
   1  -7  -1 1238.28   48.60
  -1  -7   1 1188.98   49.99
  -1  -7   1 1191.08   49.40
  -1  -7   1 1205.18   49.99
   1  -7  -1 1255.47   49.20
   1   7  -1 1235.88   48.00
   1   7  -1 1278.17   49.80
   1   7  -1 1179.08   50.49
  -1   7   1 1185.78   50.19
  -1   7   1 1215.88   49.10
   1   7  -1 1179.48   50.59
  -1   7   1 1238.48   50.29
   1   7  -1 1194.38   49.40
  -1   7   1 1186.68   48.80
   1   7  -1 1184.48   49.99
  -1  -7  -1  575.74   24.40
   1  -7   1  584.24   24.80
  -1  -7  -1  580.84   24.50
   1  -7   1  579.44   24.70
  -1  -7  -1  576.54   22.70
  -1   7  -1  585.14   24.80
  -1   7  -1  556.64   25.40
  -1   7  -1  580.04   23.00
   1   7   1  614.44   24.30
  -1   7  -1  577.34   23.10
   1   7   1  475.95   24.90
  -1   7  -1  496.45   24.70
   1   7   1  528.05   24.60
   1   7   1  552.34   24.90
  -3  -7  -1 2278.67   89.99
   3  -7   1 2221.08   90.39
  -3  -7  -1 2245.28   89.39
  -3  -7  -1 2233.58   88.69
   3  -7   1 2223.58   89.59
  -3  -7  -1 2255.37   89.89
   3   7   1 2132.99   89.79
   3   7   1 2228.28   90.89
   3   7   1 2360.96   89.79
  -3   7  -1 2306.37   89.69
  -3   7  -1 2213.28   88.99
  -3   7  -1 2279.77   89.99
   5  -7   1  303.27   14.90
  -5  -7  -1  323.27   14.80
  -5  -7  -1  305.17   14.80
  -5  -7  -1  312.77   15.60
  -5  -7  -1  297.17   15.40
   5  -7   1  297.07   15.70
   5   7   1  315.67   17.00
  -5   7  -1  308.37   15.10
   5   7   1  302.27   15.10
   5   7   1  278.97   15.80
   5   7   1  317.67   15.40
  -5   7  -1  293.87   15.10
  -5   7  -1  313.97   13.80
  -5   7  -1  302.87   14.80
  -7  -7  -1  723.33   31.10
  -7  -7  -1  703.83   32.30
   7  -7   1  672.43   32.30
   7  -7   1  714.83   31.40
  -7  -7  -1  718.83   32.40
   7   7   1  697.83   31.70
  -7   7  -1  774.12   32.70
  -7   7  -1  713.63   31.80
  -7   7  -1  699.33   31.30
   7   7   1  774.32   34.90
   7   7   1  688.93   32.30
   7   7   1  737.03   32.20
   9  -7   1    2.30    2.60
  -9  -7  -1    0.90    2.50
  -9  -7  -1    2.10    2.10
   9  -7   1    4.00    2.10
  -9  -7  -1   -0.40    2.40
  -9   7  -1    2.20    2.10
  -9   7  -1    3.60    2.80
   9   7   1   -5.40    3.00
   9   7   1    5.00    2.70
   9   7   1    1.90    1.70
  -9   7  -1    0.60    2.30
   9   7   1    4.30    2.50
 -11  -7  -1   37.10    6.30
 -11  -7  -1   33.50    5.00
  11  -7   1   27.40    4.90
 -11  -7  -1   22.50    5.20
  11  -7   1   33.20    6.30
  11   7   1   28.80    7.20
  11   7   1   27.80    6.90
 -11   7  -1   26.90    4.90
  11   7   1   31.10    5.70
  13  -7   1   48.20    8.70
 -13  -7  -1   44.80    7.40
 -13  -7  -1   51.69    6.70
 -13  -7  -1   51.99    8.20
  13   7   1   42.20    9.10
  13   7   1   50.69    7.70
 -13   7  -1   48.40    7.00
 -15  -7  -1    5.50    4.90
  15  -7   1   10.10    5.30
 -15  -7  -1    4.70    4.10
  15   7   1   -1.50    4.70
  15   7   1    3.70    3.50
 -16  -8   1   57.09    9.00
  16  -8  -1   68.19   10.70
 -16  -8   1   60.79    9.50
  16   8  -1   49.40   10.40
  16   8  -1   69.49   10.50
  14  -8  -1   46.10    8.20
 -14  -8   1   59.09    8.60
 -14  -8   1   44.00    7.40
  14   8  -1   49.99    9.80
  14   8  -1   52.79    7.70
  14   8  -1   45.20    8.00
 -12  -8   1    1.50    2.60
  12  -8  -1    4.90    3.40
 -12  -8   1    3.20    3.10
  12   8  -1    5.10    3.40
  12   8  -1    2.60    4.40
  12   8  -1    9.50    3.70
  12   8  -1    2.00    2.90
 -10  -8   1   -1.60    2.40
 -10  -8   1   -0.60    2.20
  10  -8  -1    1.00    2.40
  10  -8  -1    1.20    1.50
 -10  -8   1    1.70    1.50
  10   8  -1   -1.80    2.30
  10   8  -1    0.10    2.10
  10   8  -1   -1.70    2.40
  10   8  -1    2.70    3.80
 -10   8   1   -0.80    1.50
   8  -8  -1  416.66   20.30
  -8  -8   1  387.76   20.40
   8  -8  -1  387.46   18.00
  -8  -8   1  427.06   18.00
  -8  -8   1  402.16   20.40
  -8   8   1  413.56   18.20
   8   8  -1  391.06   20.60
   8   8  -1  425.86   21.30
   8   8  -1  366.06   22.20
   8   8  -1  407.76   20.00
  -6  -8   1  316.37   16.50
  -6  -8   1  323.87   14.30
   6  -8  -1  341.57   14.60
   6  -8  -1  289.97   15.60
  -6  -8   1  310.07   16.60
   6   8  -1  328.97   16.80
  -6   8   1  323.37   14.50
   6   8  -1  312.47   18.10
   6   8  -1  305.47   17.30
   6   8  -1  306.27   16.00
  -4  -8   1  936.31   36.60
   4  -8  -1  917.51   36.60
  -4  -8   1  889.11   38.50
  -4  -8   1  870.61   38.30
   4  -8  -1  889.31   37.30
   4   8  -1  929.71   38.80
   4   8  -1  842.92   39.00
   4   8  -1  885.21   37.90
   4   8  -1  838.42   39.30
  -2  -8   1  545.05   24.10
   2  -8  -1  579.54   24.00
   2  -8  -1  564.94   24.00
  -2  -8   1  565.14   25.20
  -2  -8   1  598.54   25.40
   2  -8  -1  557.04   23.70
   2   8  -1  548.65   22.70
   2   8  -1  535.25   24.80
  -2   8   1  578.44   23.70
   2   8  -1  449.16   25.20
   2   8  -1  570.44   24.70
   2   8  -1  565.14   25.70
   0  -8  -1 1007.70   38.20
   0  -8   1  945.51   40.00
   0  -8   1  940.21   39.60
   0  -8  -1  985.50   39.80
   0  -8  -1  941.41   39.50
   0   8  -1  831.02   40.30
   0   8  -1  992.00   41.00
   0   8  -1  927.31   40.40
   0   8   1  930.01   39.10
   0   8   1 1023.90   40.60
   0   8  -1  935.31   38.80
   0   8   1  800.22   40.10
   0   8  -1  976.30   37.70
   0   8   1 1034.20   39.70
   2  -8   1  170.98    9.50
  -2  -8  -1  147.69    8.80
  -2  -8  -1  158.88    9.30
   2  -8   1  161.48    9.20
  -2  -8  -1  149.88    9.10
   2   8   1  150.88    9.40
  -2   8  -1  170.28    9.60
  -2   8  -1  159.18    9.70
   2   8   1  172.08    9.80
   2   8   1  146.29   10.00
  -2   8  -1  161.98    7.80
   2   8   1  166.78    9.10
  -4  -8  -1  104.19    7.60
   4  -8   1  102.89    7.80
   4  -8   1  123.19    7.50
  -4  -8  -1  132.59    7.40
  -4  -8  -1  118.19    7.80
  -4   8  -1  122.19    7.00
  -4   8  -1  120.09    7.10
  -4   8  -1  110.09    7.20
  -4   8  -1  106.29    7.80
   4   8   1  118.39    8.70
   4   8   1  111.59    7.60
   4   8   1  105.39    7.30
   4   8   1   88.99    8.00
   6  -8   1  259.17   12.90
   6  -8   1  235.78   13.70
  -6  -8  -1  249.08   13.80
  -6  -8  -1  246.98   12.50
  -6  -8  -1  235.38   13.60
  -6   8  -1  237.88   11.30
   6   8   1  189.58   13.30
  -6   8  -1  265.67   13.40
  -6   8  -1  230.98   12.60
   6   8   1  249.78   13.40
   6   8   1  243.08   13.20
  -6   8  -1  235.28   13.40
   6   8   1  257.27   15.20
   8  -8   1  301.07   16.00
  -8  -8  -1  316.77   17.40
  -8  -8  -1  320.67   17.40
   8  -8   1  292.27   17.30
  -8  -8  -1  323.97   15.90
   8   8   1  321.27   17.10
  -8   8  -1  290.77   16.70
  -8   8  -1  310.37   16.10
   8   8   1  333.97   17.00
   8   8   1  328.97   19.20
  -8   8  -1  321.97   17.00
 -10  -8  -1  164.68   12.20
 -10  -8  -1  181.88   12.50
  10  -8   1  150.98   11.90
 -10  -8  -1  164.08   10.40
  10  -8   1  152.58   10.50
  10   8   1  171.48   11.50
  10   8   1  182.48   14.30
 -10   8  -1  181.08   11.10
  10   8   1  156.88   11.60
 -12  -8  -1  191.38   13.60
 -12  -8  -1  159.38   10.80
  12  -8   1  165.38   11.30
 -12  -8  -1  117.99   12.40
  12  -8   1  162.28   13.00
 -12   8  -1  163.48   11.20
  12   8   1  164.38   17.10
  12   8   1  148.89   11.80
 -14  -8  -1   43.00    8.20
  14  -8   1   61.99   10.00
 -14  -8  -1   27.50    7.10
  14   8   1   82.29   12.70
  14   8   1   39.50    7.70
 -16  -8  -1   -2.90    4.10
 -16  -8  -1    2.10    4.00
  16  -8   1   -4.80    3.40
  16   8   1   11.00    6.40
 -17  -9   1    3.70    4.30
 -17  -9   1    3.50    5.10
  17  -9  -1    2.40    4.50
  17   9  -1    7.30    6.00
  17   9  -1    4.90    4.30
  15  -9  -1   43.20    8.30
 -15  -9   1   36.40    7.90
 -15  -9   1   57.19    9.20
  15   9  -1   52.39   10.30
  15   9  -1   64.89   10.10
 -13  -9   1   62.39    8.70
 -13  -9   1   86.29   10.50
  13  -9  -1   66.19    9.30
  13   9  -1   72.39   11.10
  13   9  -1   61.59    8.90
  13   9  -1   73.89    9.10
  13   9  -1   67.99    8.70
 -11  -9   1   34.10    6.20
  11  -9  -1   29.90    5.90
 -11  -9   1   39.40    6.50
  11   9  -1   28.30    5.60
  11   9  -1   29.00    5.80
  11   9  -1   33.80    5.80
  11   9  -1   34.80    7.60
  -9  -9   1  111.79    6.70
  -9  -9   1   85.19    9.20
   9  -9  -1  112.09    7.00
  -9  -9   1  103.69    8.80
   9  -9  -1   91.49    9.30
   9   9  -1   98.49   10.00
   9   9  -1  116.19    9.30
  -9   9   1  111.19    6.90
   9   9  -1  127.29   13.00
   9   9  -1  114.09    8.90
   7  -9  -1    3.20    1.60
   7  -9  -1    2.10    2.30
  -7  -9   1    3.20    2.70
  -7  -9   1    0.60    1.30
  -7  -9   1   -0.40    2.30
   7   9  -1   -1.60    1.60
   7   9  -1   -1.00    3.30
   7   9  -1    1.80    2.30
   7   9  -1   -0.50    2.60
  -7   9   1    1.40    1.40
   5  -9  -1  518.45   23.30
  -5  -9   1  535.15   22.10
  -5  -9   1  498.05   24.10
   5  -9  -1  514.35   22.10
  -5  -9   1  491.55   24.20
   5   9  -1  481.05   24.20
   5   9  -1  532.65   25.30
   5   9  -1  498.25   25.10
   5   9  -1  490.05   23.70
  -3  -9   1  109.89    7.80
   3  -9  -1   98.19    6.50
   3  -9  -1   99.59    6.40
  -3  -9   1   97.19    6.50
  -3  -9   1  106.19    7.70
   3   9  -1   86.29    7.40
   3   9  -1   91.09    7.70
   3   9  -1  120.09    8.90
   3   9  -1   98.79    7.10
  -3   9   1  109.29    6.20
  -1  -9   1   37.30    4.80
  -1  -9   1   40.10    4.50
   1  -9  -1   39.10    4.40
  -1  -9   1   41.60    4.90
   1  -9  -1   40.90    4.50
   1  -9  -1   37.50    3.80
   1   9  -1   31.90    4.20
   1   9  -1   34.60    5.30
   1   9  -1   42.90    5.70
  -1   9   1   40.50    5.30
   1   9  -1   38.60    5.20
   1   9  -1   29.90    3.90
   1   9  -1   40.60    2.50
  -1   9   1   41.50    5.40
  -1   9   1   43.00    3.80
  -1   9   1   59.09    5.00
  -1  -9  -1  240.98   12.80
   1  -9   1  244.08   12.90
  -1  -9  -1  245.78   10.90
  -1  -9  -1  248.58   12.90
   1  -9   1  244.68   12.70
   1   9   1  236.18   12.60
   1   9   1  237.88   12.40
  -1   9  -1  250.27   10.60
   1   9   1  251.07   13.50
  -1   9  -1  222.78   13.40
  -1   9  -1  253.07   10.90
   1   9   1  238.78   13.80
  -1   9  -1  241.48   13.40
  -1   9  -1  233.78   13.80
   3  -9   1  107.09    7.40
  -3  -9  -1  117.29    8.00
  -3  -9  -1  116.69    7.90
  -3  -9  -1  104.89    7.20
   3  -9   1  118.99    8.10
  -3   9  -1  121.39    7.70
   3   9   1  124.79    7.80
   3   9   1  113.49    8.30
   3   9   1  102.79    8.00
  -3   9  -1   97.99    8.20
  -3   9  -1  114.89    6.40
   3   9   1  112.09    8.80
   5  -9   1  244.08   14.30
  -5  -9  -1  235.88   14.00
   5  -9   1  274.67   13.70
  -5  -9  -1  265.57   14.40
  -5  -9  -1  246.18   13.20
  -5   9  -1  262.17   14.80
   5   9   1  256.97   13.80
   5   9   1  266.27   15.30
   5   9   1  252.07   15.00
  -5   9  -1  278.67   12.90
  -5   9  -1  248.18   13.40
   5   9   1  238.78   13.90
  -5   9  -1  266.57   13.10
   7  -9   1   40.30    5.20
  -7  -9  -1   41.90    5.00
  -7  -9  -1   28.30    5.10
  -7  -9  -1   42.10    6.00
   7  -9   1   36.10    5.90
   7   9   1   40.60    5.50
  -7   9  -1   43.00    5.40
   7   9   1   29.30    5.50
  -7   9  -1   33.60    5.70
   7   9   1   49.90    7.40
   7   9   1   40.20    5.60
  -7   9  -1   41.80    5.30
  -9  -9  -1   48.80    7.00
   9  -9   1   50.49    6.20
  -9  -9  -1   57.59    7.50
  -9  -9  -1   52.59    6.00
   9  -9   1   64.09    8.20
   9   9   1   49.50    6.70
  -9   9  -1   44.20    5.80
   9   9   1   56.89    7.30
   9   9   1   47.00    8.00
 -11  -9  -1   98.69   10.90
 -11  -9  -1   79.59    8.00
  11  -9   1   77.59    8.30
 -11  -9  -1   84.79   10.00
  11  -9   1   72.49    9.60
  11   9   1   75.89    9.00
  11   9   1   66.09   10.40
  11   9   1   59.69    8.20
 -11   9  -1   80.99    8.40
 -13  -9  -1   30.10    6.90
 -13  -9  -1   29.10    6.50
  13  -9   1   38.40    7.90
  13   9   1   31.80    8.10
  13   9   1   35.90    6.80
 -15  -9  -1   54.09    8.90
  15  -9   1   59.09   10.70
 -15  -9  -1   72.69   11.00
  15   9   1   75.09   12.90
  16 -10  -1    9.40    5.60
 -16 -10   1   14.60    5.50
 -16 -10   1   13.80    6.20
  16  10  -1   11.00    5.50
  16  10  -1    0.70    4.80
 -14 -10   1   37.10    7.70
  14 -10  -1   47.20    8.50
 -14 -10   1   59.39    9.60
  14  10  -1   51.39    8.90
  14  10  -1   47.50    9.80
  14  10  -1   74.39    9.10
 -12 -10   1   29.80    6.80
 -12 -10   1   20.20    5.70
  12 -10  -1   27.50    6.30
  12  10  -1   33.20    6.90
  12  10  -1   32.60    6.40
  12  10  -1   20.80    6.80
  12  10  -1   37.10    6.50
  10 -10  -1   42.50    6.50
 -10 -10   1   36.30    6.30
 -10 -10   1   27.30    5.90
  10  10  -1   31.40    5.90
  10  10  -1   20.10    6.10
  10  10  -1   36.50    6.50
  10  10  -1   40.20    6.20
  -8 -10   1  421.16   22.60
   8 -10  -1  432.56   19.70
  -8 -10   1  414.56   22.30
   8 -10  -1  452.85   22.00
  -8 -10   1  453.15   19.50
   8  10  -1  418.36   22.60
  -8  10   1  430.26   19.60
   8  10  -1  398.86   21.50
   8  10  -1  431.26   24.00
   8  10  -1  423.16   22.70
   6 -10  -1  123.09    8.60
   6 -10  -1  116.69    7.30
  -6 -10   1  123.69    7.20
  -6 -10   1  102.89    8.80
  -6 -10   1  106.79    8.80
   6  10  -1  126.49    9.70
   6  10  -1  127.39   10.10
  -6  10   1  125.69    7.30
   6  10  -1  117.69    9.60
   6  10  -1  110.49    8.50
  -4 -10   1  766.82   35.50
   4 -10  -1  801.82   34.50
   4 -10  -1  785.12   33.90
  -4 -10   1  794.52   33.80
  -4 -10   1  812.22   35.80
   4  10  -1  812.62   35.20
   4  10  -1  777.22   36.20
   4  10  -1  800.02   36.00
  -4  10   1  839.52   33.70
   4  10  -1  820.22   36.80
  -2 -10   1  114.49    7.50
  -2 -10   1  113.59    8.30
   2 -10  -1  121.69    7.60
  -2 -10   1  108.99    8.30
   2 -10  -1  116.29    7.10
   2  10  -1  113.49    7.90
   2  10  -1  126.29    9.30
  -2  10   1  133.49    7.40
   2  10  -1  124.59    5.70
   2  10  -1  113.49    7.80
   2  10  -1  119.39    9.20
   0 -10   1  323.97   15.90
   0 -10  -1  320.97   16.00
   0 -10  -1  334.27   16.10
   0 -10  -1  341.57   14.70
   0 -10   1  316.37   16.50
   0  10   1  326.87   15.80
   0  10  -1  324.57   14.90
   0  10  -1  323.77   17.50
   0  10  -1  319.27   16.10
   0  10  -1  326.17   13.20
   0  10   1  322.07   15.70
   0  10   1  338.47   17.10
   0  10   1  299.77   17.00
   0  10  -1  349.77   17.30
   2 -10   1   22.00    3.80
   2 -10   1   33.10    4.70
  -2 -10  -1   28.10    4.50
  -2 -10  -1   24.50    3.80
  -2 -10  -1   26.80    4.60
  -2  10  -1   33.00    2.90
   2  10   1   27.60    4.60
   2  10   1   27.70    4.40
   2  10   1   25.40    4.90
  -2  10  -1   31.60    4.60
   2  10   1   31.60    4.40
  -2  10  -1   29.00    5.10
   4 -10   1   13.20    3.60
  -4 -10  -1   10.70    3.20
  -4 -10  -1    9.10    3.20
  -4 -10  -1    7.50    2.40
   4 -10   1   13.90    3.10
  -4  10  -1    6.60    3.20
  -4  10  -1    9.20    2.10
  -4  10  -1   11.20    2.70
   4  10   1    8.60    3.30
   4  10   1   11.30    3.90
   4  10   1    8.00    2.80
   4  10   1    7.30    3.00
  -6 -10  -1  214.48   13.20
   6 -10   1  238.38   13.90
  -6 -10  -1  232.18   12.30
   6 -10   1  221.48   12.50
  -6 -10  -1  201.38   13.20
   6  10   1  224.08   14.30
   6  10   1  209.18   13.20
  -6  10  -1  226.08   12.50
  -6  10  -1  210.78   11.60
   6  10   1  212.88   12.90
  -6  10  -1  198.38   13.20
  -6  10  -1  213.78   11.20
   6  10   1  210.68   13.90
   8 -10   1  228.28   13.50
   8 -10   1  205.38   14.50
  -8 -10  -1  246.88   13.40
  -8 -10  -1  257.07   15.20
  -8 -10  -1  228.68   14.80
   8  10   1  237.78   16.10
  -8  10  -1  238.68   13.60
   8  10   1  248.98   14.70
   8  10   1  223.98   14.10
 -10 -10  -1  148.29   10.40
  10 -10   1  155.68   10.80
 -10 -10  -1  152.18   12.40
 -10 -10  -1  166.38   12.60
  10 -10   1  139.79   12.10
  10  10   1  176.68   14.50
 -10  10  -1  179.68   11.30
  10  10   1  162.58   12.20
  10  10   1  156.38   11.70
  12 -10   1   17.20    5.70
 -12 -10  -1   18.90    5.70
 -12 -10  -1   23.70    6.10
  12  10   1   17.70    5.20
  12  10   1   26.60    7.40
  14 -10   1   85.09   12.10
 -14 -10  -1   67.99   10.40
 -14 -10  -1   83.79   11.50
  14  10   1   80.39   12.50
  14  10   1   79.99   10.80
 -15 -11   1    8.10    5.50
  15 -11  -1    4.80    4.80
 -15 -11   1    9.80    5.10
  15  11  -1    1.60    4.10
  15  11  -1    6.20    5.40
  15  11  -1    9.20    4.60
 -13 -11   1  369.66   23.60
  13 -11  -1  392.36   23.70
 -13 -11   1  425.76   24.20
  13  11  -1  385.86   25.30
  13  11  -1  363.76   23.30
  13  11  -1  396.96   22.90
  13  11  -1  418.76   23.10
 -11 -11   1  113.19   12.30
  11 -11  -1  105.19   11.60
 -11 -11   1  129.99   13.30
  11  11  -1  120.89   12.10
  11  11  -1  109.89   13.20
  11  11  -1  129.69   12.70
  11  11  -1  124.69   11.10
  -9 -11   1  660.33   33.70
  -9 -11   1  648.34   33.60
   9 -11  -1  722.73   33.60
   9  11  -1  678.53   33.20
   9  11  -1  678.93   34.90
   9  11  -1  788.82   34.60
   9  11  -1  697.23   34.10
  -7 -11   1   11.40    2.60
  -7 -11   1   10.00    3.90
   7 -11  -1    8.40    2.50
   7 -11  -1    9.90    3.30
  -7 -11   1   11.60    4.20
   7  11  -1    9.40    4.40
   7  11  -1    4.20    2.80
   7  11  -1   13.50    4.30
   7  11  -1    5.30    3.30
  -7  11   1    8.70    2.40
  -5 -11   1  195.88   11.90
   5 -11  -1  159.98    9.60
   5 -11  -1  166.48   10.50
  -5 -11   1  176.28    9.70
  -5 -11   1  169.08   11.50
   5  11  -1  182.58   11.30
   5  11  -1  180.08   12.20
   5  11  -1  169.68   12.00
  -5  11   1  173.88    9.40
   5  11  -1  174.08   11.80
   3 -11  -1  253.37   13.30
  -3 -11   1  243.38   14.40
  -3 -11   1  269.07   14.80
   3 -11  -1  284.57   13.60
  -3 -11   1  252.67   13.20
   3  11  -1  247.18   14.00
  -3  11   1  271.57   13.00
   3  11  -1  268.97   15.50
   3  11  -1  263.47   15.50
   3  11  -1  247.88   14.10
  -1 -11   1   43.40    4.90
   1 -11  -1   39.30    4.80
   1 -11  -1   40.80    4.20
   1 -11  -1   46.00    5.30
  -1 -11   1   44.40    5.90
  -1 -11   1   38.80    5.30
   1  11  -1   34.70    5.60
   1  11  -1   43.50    4.70
   1  11  -1   49.99    6.40
   1  11  -1   35.30    4.90
  -1  11   1   41.20    6.00
  -1  11   1   35.90    5.60
  -1  11   1   44.80    4.80
  -1  11   1   53.49    4.40
   1 -11   1 1279.97   55.99
  -1 -11  -1 1324.97   53.39
  -1 -11  -1 1334.87   55.99
  -1 -11  -1 1303.77   55.79
   1 -11   1 1279.97   55.39
  -1  11  -1 1369.26   57.59
   1  11   1 1338.37   55.49
   1  11   1 1348.47   55.49
   1  11   1 1449.55   57.79
  -1  11  -1 1380.46   53.29
   1  11   1 1262.37   56.39
  -1  11  -1 1356.36   56.29
   3 -11   1  486.85   23.20
  -3 -11  -1  468.05   22.70
  -3 -11  -1  477.15   23.70
  -3 -11  -1  490.35   23.80
   3 -11   1  443.16   23.10
  -3  11  -1  501.85   22.90
   3  11   1  502.75   23.80
   3  11   1  464.15   23.00
   3  11   1  508.35   24.20
   3  11   1  537.55   25.20
  -5 -11  -1 1230.68   52.29
   5 -11   1 1200.18   52.19
  -5 -11  -1 1142.59   51.89
  -5 -11  -1 1211.08   50.59
   5 -11   1 1201.38   51.09
  -5  11  -1 1215.68   49.30
  -5  11  -1 1207.68   50.99
  -5  11  -1 1272.87   50.29
   5  11   1 1167.68   51.99
   5  11   1 1191.48   52.59
   5  11   1 1138.19   51.29
   5  11   1 1213.78   53.19
  -7 -11  -1  177.98   12.50
  -7 -11  -1  174.98   10.80
   7 -11   1  157.48   10.80
  -7 -11  -1  175.78   12.50
   7 -11   1  156.18   12.10
   7  11   1  158.68   12.70
   7  11   1  195.28   12.20
  -7  11  -1  172.48   11.00
   7  11   1  190.18   12.50
   7  11   1  183.78   13.00
   9 -11   1  219.58   13.50
  -9 -11  -1  224.68   15.40
   9 -11   1  189.48   14.60
  -9 -11  -1  211.38   15.00
  -9 -11  -1  223.08   13.30
   9  11   1  236.58   16.60
  -9  11  -1  243.78   13.90
   9  11   1  235.18   15.00
   9  11   1  227.38   14.70
  11 -11   1   40.90    7.30
 -11 -11  -1   26.00    6.40
  11 -11   1   28.80    6.80
 -11 -11  -1   24.20    6.00
  11  11   1   35.10    6.80
 -11  11  -1   35.90    5.90
  11  11   1   41.60    8.40
  11  11   1   25.20    5.90
  13 -11   1    0.40    4.10
 -13 -11  -1   -1.20    3.50
 -13 -11  -1    4.00    4.80
  13  11   1    0.00    4.40
  13  11   1   -1.60    3.10
  15 -11   1   60.29   11.50
 -15 -11  -1   74.59   11.30
  15  11   1  114.89   15.30
 -16 -12   1   12.40    6.10
  16 -12  -1   36.40    8.70
  16  12  -1   28.10    8.30
 -14 -12   1   12.60    5.20
  14 -12  -1   23.10    6.80
 -14 -12   1   17.20    6.40
  14  12  -1   38.00    8.90
  14  12  -1   17.30    5.80
  14  12  -1   25.20    6.90
  12 -12  -1   68.09   10.10
 -12 -12   1   53.79    9.00
 -12 -12   1   53.29    9.30
  12  12  -1   59.59    8.90
  12  12  -1   57.49    8.40
  12  12  -1   52.39    8.60
  12  12  -1   66.49   10.70
  10 -12  -1  101.79   11.10
 -10 -12   1  100.99   11.50
 -10 -12   1  113.09   12.20
  10  12  -1   97.29   11.10
  10  12  -1  100.79   12.20
  10  12  -1  108.89   11.90
  10  12  -1  110.29   11.40
  -8 -12   1    5.80    3.90
  -8 -12   1    6.70    3.60
   8 -12  -1    1.00    2.50
   8  12  -1    1.90    3.10
   8  12  -1    0.60    3.40
   8  12  -1   -0.20    2.60
   8  12  -1    1.80    3.10
  -6 -12   1  714.93   34.10
  -6 -12   1  738.33   31.30
  -6 -12   1  710.43   33.90
   6 -12  -1  708.53   32.90
   6 -12  -1  713.93   31.50
  -6  12   1  718.93   31.50
   6  12  -1  722.73   34.50
   6  12  -1  728.03   35.00
   6  12  -1  709.53   34.20
   6  12  -1  720.83   33.50
  -6  12   1  718.23   31.00
  -4 -12   1   18.20    4.30
   4 -12  -1   19.20    3.90
   4 -12  -1   27.90    4.00
  -4 -12   1   18.00    4.20
  -4 -12   1   19.30    3.40
   4  12  -1   26.60    4.90
   4  12  -1   18.70    4.60
   4  12  -1   12.50    4.50
   4  12  -1   18.40    3.90
  -4  12   1   24.60    3.50
  -2 -12   1  618.54   29.50
   2 -12  -1  632.54   27.60
  -2 -12   1  648.64   28.30
   2 -12  -1  651.63   28.50
   2  12  -1  642.74   30.80
   2  12  -1  650.73   28.40
   2  12  -1  599.74   30.00
   2  12  -1  618.34   28.90
  -2  12   1  642.54   28.00
   0 -12  -1   21.00    3.90
   0 -12   1   33.40    5.20
   0 -12  -1   26.70    4.40
   0 -12   1   31.10    4.50
   0 -12  -1   26.10    3.20
   0  12  -1   28.30    5.20
   0  12   1   25.10    3.90
   0  12   1   27.10    5.10
   0  12   1   30.70    5.40
   0  12  -1   26.50    4.40
   0  12  -1   32.90    3.60
   0  12   1   43.80    5.20
   0  12  -1   28.00    4.90
  -2 -12  -1  309.47   16.40
   2 -12   1  292.77   16.00
   2 -12   1  316.87   16.00
  -2 -12  -1  284.27   15.70
  -2 -12  -1  269.37   16.00
   2  12   1  324.87   17.90
   2  12   1  302.67   15.90
  -2  12  -1  314.87   16.10
   2  12   1  280.17   15.50
   2  12   1  289.87   16.50
  -4 -12  -1   28.20    5.40
  -4 -12  -1   28.40    4.70
   4 -12   1   22.80    4.30
   4 -12   1   29.40    5.10
  -4 -12  -1   25.50    5.10
   4  12   1   20.80    4.40
   4  12   1   25.40    5.10
   4  12   1   33.10    5.90
  -4  12  -1   33.60    4.70
   4  12   1   26.00    5.00
  -6 -12  -1    8.40    3.70
  -6 -12  -1    2.00    2.80
   6 -12   1    4.00    2.60
  -6 -12  -1    4.80    2.60
   6 -12   1   -0.10    2.50
  -6  12  -1    7.10    2.70
   6  12   1    8.40    3.90
   6  12   1    4.60    3.70
   6  12   1    6.40    3.20
   6  12   1   11.30    3.90
  -8 -12  -1   93.79   10.50
   8 -12   1  110.39   11.50
  -8 -12  -1   99.69    9.30
   8 -12   1  111.59    8.70
  -8 -12  -1   95.99   10.80
   8  12   1  101.49   11.70
   8  12   1   99.69   10.60
   8  12   1  104.09   10.50
  -8  12  -1  113.99    8.90
 -10 -12  -1   17.80    5.60
  10 -12   1   25.40    5.00
 -10 -12  -1   26.20    5.10
  10 -12   1   20.00    5.80
 -10 -12  -1   18.30    5.90
  10  12   1   29.80    6.60
  10  12   1   11.80    5.20
  10  12   1   16.40    5.80
 -10  12  -1   24.60    5.10
  12 -12   1  227.58   17.90
 -12 -12  -1  244.98   17.90
 -12 -12  -1  242.08   17.90
  12  12   1  255.17   17.30
  12  12   1  211.68   16.00
  12  12   1  202.38   17.50
 -14 -12  -1    5.10    5.10
  14 -12   1   17.60    7.00
 -14 -12  -1   14.50    6.50
  14  12   1    8.10    5.50
  15 -13  -1    2.40    5.20
 -15 -13   1   14.00    6.70
 -15 -13   1    3.00    4.90
  15  13  -1    4.70    5.50
  15  13  -1    9.60    6.30
  15  13  -1    9.10    5.60
 -13 -13   1   32.60    8.00
  13 -13  -1   33.40    7.80
 -13 -13   1   31.60    7.90
  13  13  -1   39.20    7.30
  13  13  -1   31.10    7.30
  13  13  -1   23.20    7.20
  13  13  -1   43.30    8.50
 -11 -13   1    8.40    4.50
 -11 -13   1   -3.80    2.90
  11 -13  -1    0.00    3.80
  11  13  -1    0.80    3.70
  11  13  -1   -1.00    3.50
  11  13  -1   -0.10    3.50
  11  13  -1    0.30    3.30
  -9 -13   1  150.58   12.80
   9 -13  -1  166.38   12.50
  -9 -13   1  166.58   13.00
   9  13  -1  167.98   12.60
   9  13  -1  166.98   13.20
   9  13  -1  178.58   14.00
   9  13  -1  151.78   13.10
   7 -13  -1   22.40    5.00
  -7 -13   1   20.40    5.50
  -7 -13   1   14.60    4.70
   7  13  -1   14.10    4.20
   7  13  -1   21.40    5.20
   7  13  -1   26.80    6.10
   7  13  -1   24.10    5.70
  -5 -13   1   46.40    6.80
  -5 -13   1   51.09    7.10
   5 -13  -1   40.80    5.20
   5 -13  -1   48.00    6.40
  -5 -13   1   51.99    5.60
   5  13  -1   36.60    6.10
   5  13  -1   48.50    7.70
  -5  13   1   54.69    5.50
   5  13  -1   41.80    6.80
   5  13  -1   36.60    6.30
   3 -13  -1   26.40    4.20
  -3 -13   1   25.50    5.00
  -3 -13   1   29.20    5.40
   3 -13  -1   25.30    4.10
  -3 -13   1   30.40    4.30
   3  13  -1   28.80    5.80
   3  13  -1   28.80    4.80
   3  13  -1   23.50    5.10
   3  13  -1   26.90    4.70
  -3  13   1   25.60    3.90
  -1 -13   1   69.89    7.80
  -1 -13   1   79.79    7.60
   1 -13  -1   71.29    7.30
   1 -13  -1   84.19    6.80
   1 -13  -1   88.19    5.90
   1  13  -1   68.79    8.40
   1  13  -1   68.39    8.20
  -1  13   1   87.69    6.60
   1  13  -1   76.19    5.80
   1  13  -1   82.99    8.00
  -1 -13  -1  233.58   13.70
   1 -13   1  230.98   13.20
  -1 -13  -1  228.28   13.70
   1 -13   1  222.58   13.70
   1  13   1  220.38   14.20
  -1  13  -1  271.47   15.90
   1  13   1  234.48   15.00
   1  13   1  236.48   13.10
  -1  13  -1  244.68   14.20
  -1  13  -1  244.58   13.40
   1  13   1  239.28   13.30
  -3 -13  -1   23.80    5.10
   3 -13   1   24.70    4.80
   3 -13   1   32.60    5.20
  -3 -13  -1   27.40    5.10
  -3 -13  -1   35.00    5.10
   3  13   1   18.80    4.60
  -3  13  -1   25.80    4.50
   3  13   1   21.90    4.40
   3  13   1   24.40    5.30
   3  13   1   27.30    4.70
   5 -13   1   76.49    8.80
  -5 -13  -1   56.19    6.80
  -5 -13  -1   69.79    8.60
  -5 -13  -1   59.29    8.10
   5 -13   1   67.59    7.60
   5  13   1   62.09    7.90
   5  13   1   65.09    9.00
  -5  13  -1   72.59    7.10
   5  13   1   56.99    7.60
   5  13   1   59.29    7.90
  -5  13  -1   71.69    7.70
  -7 -13  -1   62.59    7.30
  -7 -13  -1   63.99    9.00
   7 -13   1   65.39    8.80
   7 -13   1   59.39    7.40
  -7 -13  -1   59.39    8.90
   7  13   1   63.09    8.30
   7  13   1   66.39    9.20
  -7  13  -1   71.49    7.90
   7  13   1   71.49    9.40
  -9 -13  -1    1.40    3.50
  -9 -13  -1   10.00    5.00
  -9 -13  -1    7.30    3.50
   9 -13   1   -0.50    3.70
   9 -13   1    2.50    2.60
   9  13   1    0.30    3.40
   9  13   1    4.60    4.00
   9  13   1    5.50    4.20
  -9  13  -1    3.00    2.90
  11 -13   1   67.19   10.50
 -11 -13  -1   60.49    9.60
 -11 -13  -1   57.49    9.80
  11  13   1   58.19    9.00
  11  13   1   62.29   10.30
  11  13   1   48.50    8.50
 -13 -13  -1    2.40    4.40
 -13 -13  -1   -1.50    4.20
  13 -13   1   -1.10    4.40
  13  13   1    7.70    5.60
 -14 -14   1    3.30    5.30
  14 -14  -1    2.40    5.30
 -14 -14   1   12.30    5.60
  14  14  -1   16.10    6.50
  14  14  -1    7.50    5.60
  14  14  -1    5.30    4.40
 -12 -14   1   78.59   11.30
 -12 -14   1   58.49    9.80
  12 -14  -1   85.29   11.70
  12  14  -1   71.79   10.10
  12  14  -1   88.89   11.90
  12  14  -1   87.69   11.30
  12  14  -1   74.99   11.30
 -10 -14   1  134.29   14.30
  10 -14  -1  131.39   13.20
 -10 -14   1  122.29   13.70
  10  14  -1  137.69   13.60
  10  14  -1  133.09   14.30
  10  14  -1  133.59   14.70
  10  14  -1  158.98   13.00
  -8 -14   1   13.00    4.90
   8 -14  -1   19.10    5.50
  -8 -14   1   13.30    5.00
   8  14  -1   23.00    5.90
   8  14  -1   16.20    5.20
   8  14  -1   23.40    5.30
   8  14  -1   12.20    5.40
  -6 -14   1  469.55   24.90
  -6 -14   1  477.25   22.10
  -6 -14   1  430.36   24.30
   6 -14  -1  467.25   23.60
   6  14  -1  436.06   23.90
   6  14  -1  475.45   25.20
   6  14  -1  470.25   24.60
   6  14  -1  460.85   25.90
  -4 -14   1  106.99    7.70
  -4 -14   1   98.19   10.00
   4 -14  -1   99.39    7.80
   4 -14  -1   97.59    7.60
  -4 -14   1   90.19    9.60
  -4  14   1   97.29    7.20
   4  14  -1   90.49    7.90
   4  14  -1   99.19   10.60
   4  14  -1   99.29   10.90
   4  14  -1  102.09    9.80
   2 -14  -1 1000.70   42.50
  -2 -14   1 1011.10   42.00
  -2 -14   1  990.40   43.80
   2  14  -1  935.41   41.70
   2  14  -1  945.21   42.90
   2  14  -1  953.90   44.20
   2  14  -1  989.60   45.10
  -2  14   1  998.10   41.90
   0 -14   1    9.30    2.90
   0 -14  -1   12.20    3.30
   0 -14  -1    1.30    2.30
   0 -14   1    8.30    3.30
   0  14   1    8.10    3.00
   0  14  -1    8.80    3.90
   0  14  -1    4.60    3.10
   0  14  -1    4.10    2.50
   0  14   1    6.70    2.40
   0  14   1    9.20    3.40
  -2 -14  -1  239.28   14.70
   2 -14   1  262.37   14.90
  -2 -14  -1  240.78   14.80
  -2 -14  -1  259.67   14.70
   2 -14   1  254.47   14.40
  -2  14  -1  245.08   14.50
   2  14   1  225.18   13.80
   2  14   1  243.08   14.30
   2  14   1  234.08   15.00
  -2  14  -1  265.27   14.30
  -4 -14  -1   78.59    8.20
   4 -14   1   84.39    9.00
   4 -14   1   70.89    7.90
  -4 -14  -1   85.69    9.40
  -4 -14  -1   86.79    9.70
  -4  14  -1   92.39    7.60
   4  14   1   78.29    9.20
   4  14   1   76.39    8.60
   4  14   1   77.89    8.70
   6 -14   1    5.10    3.30
  -6 -14  -1    7.10    3.20
  -6 -14  -1   -1.30    3.10
  -6 -14  -1    3.20    3.70
   6 -14   1    1.30    3.40
   6  14   1    9.30    4.00
   6  14   1    9.30    3.90
   6  14   1    0.50    3.10
  -6  14  -1   12.00    3.60
   8 -14   1  449.36   25.00
   8 -14   1  424.86   22.90
  -8 -14  -1  424.76   22.60
  -8 -14  -1  467.15   26.10
  -8 -14  -1  446.16   25.70
   8  14   1  437.46   25.40
   8  14   1  384.16   23.50
  -8  14  -1  477.15   23.40
   8  14   1  475.15   25.60
  10 -14   1   18.90    6.20
 -10 -14  -1   11.90    5.40
 -10 -14  -1    9.00    5.30
  10  14   1   12.10    5.50
  10  14   1   12.50    5.20
  10  14   1   15.00    5.40
  12 -14   1  142.89   16.40
 -12 -14  -1  186.68   18.10
  12  14   1  194.48   15.50
  13 -15  -1   21.10    7.20
 -13 -15   1   20.90    7.10
 -13 -15   1   10.10    5.70
  13  15  -1    8.20    6.20
  13  15  -1    8.90    5.60
  13  15  -1   36.80    8.70
  11 -15  -1  105.09   13.10
 -11 -15   1  107.69   13.60
 -11 -15   1  122.89   14.40
  11  15  -1   99.89   12.50
  11  15  -1  121.99   14.00
  11  15  -1   90.79   12.50
  11  15  -1  135.89   14.20
  -9 -15   1   47.20    8.10
  -9 -15   1   50.99    8.60
   9 -15  -1   47.40    8.10
   9  15  -1   37.50    7.80
   9  15  -1   38.10    7.20
   9  15  -1   53.59    8.80
   9  15  -1   48.70    9.30
   7 -15  -1  138.59   11.10
  -7 -15   1  124.99   12.60
  -7 -15   1  164.68   12.90
   7  15  -1  121.79   12.00
   7  15  -1  159.28   12.70
   7  15  -1  121.69   13.70
   7  15  -1  149.59   12.10
  -5 -15   1    0.20    3.00
  -5 -15   1   -2.90    1.80
  -5 -15   1   -2.00    2.80
   5 -15  -1   -1.00    2.40
   5  15  -1   -2.80    2.70
   5  15  -1   -1.40    2.80
   5  15  -1    0.80    2.50
  -5  15   1    0.20    2.10
   5  15  -1    0.00    2.40
  -3 -15   1    6.80    3.60
  -3 -15   1    1.00    2.70
   3 -15  -1    2.70    2.40
  -3  15   1    0.60    1.80
   3  15  -1    6.90    2.90
   3  15  -1    1.80    2.00
   3  15  -1    1.80    3.40
   3  15  -1    4.90    3.50
  -1 -15   1  134.79   10.40
   1 -15  -1  138.49    9.90
  -1 -15   1  161.78    9.90
  -1  15   1  142.39    9.70
   1  15  -1  143.09   10.10
   1  15  -1  133.79   11.50
   1  15  -1  141.29   11.00
   1 -15   1  200.08   13.20
   1 -15   1  213.38   12.50
  -1 -15  -1  190.68   12.60
  -1 -15  -1  210.08   13.20
  -1  15  -1  181.28   12.90
  -1  15  -1  185.08   12.20
   1  15   1  208.08   14.10
   1  15   1  197.08   12.40
   1  15   1  211.98   12.20
  -3 -15  -1  270.17   16.90
  -3 -15  -1  292.57   16.50
  -3 -15  -1  291.57   17.50
   3 -15   1  293.67   16.90
   3 -15   1  299.17   16.70
   3  15   1  309.97   17.00
  -3  15  -1  288.27   16.50
  -3  15  -1  280.07   16.10
   3  15   1  297.77   17.80
   3  15   1  284.47   16.40
  -5 -15  -1  129.99   13.20
  -5 -15  -1  135.79   11.50
   5 -15   1  137.39   11.10
  -5 -15  -1  139.19   10.40
   5 -15   1  151.38   11.00
   5  15   1  127.69   11.30
   5  15   1  134.79   10.80
  -5  15  -1  123.29   10.20
   5  15   1  156.18   11.50
  -7 -15  -1  130.19   14.10
  -7 -15  -1  129.59   10.30
   7 -15   1  131.29   10.50
  -7 -15  -1  146.59   14.20
   7 -15   1  120.89   12.20
   7  15   1  121.39   12.10
   7  15   1  124.59   13.00
   7  15   1  121.59   12.70
  -7  15  -1  121.39   10.30
  -9 -15  -1   97.39   12.50
  -9 -15  -1  102.69   13.10
   9 -15   1  101.19   12.20
   9  15   1   96.19   11.70
   9  15   1   66.69   10.40
   9  15   1   65.69    9.50
 -11 -15  -1   43.60    8.80
  11 -15   1   37.80    8.50
 -11 -15  -1   45.60    8.80
  11  15   1   39.80    8.20
  11  15   1   29.20    7.40
  11  15   1   20.70    6.90
 -12 -16   1  228.08   18.30
  12 -16  -1  242.08   18.80
 -12 -16   1  265.27   19.20
  12  16  -1  252.77   18.50
  12  16  -1  237.68   17.70
  12  16  -1  277.57   21.00
  12  16  -1  216.08   18.60
 -10 -16   1   14.00    5.70
  10 -16  -1   10.00    5.10
 -10 -16   1   29.30    7.20
  10  16  -1    5.10    4.60
  10  16  -1   11.60    5.30
  10  16  -1   17.00    6.10
  10  16  -1   20.60    6.40
  -8 -16   1  211.78   16.10
  -8 -16   1  203.48   15.90
   8 -16  -1  200.88   14.60
   8  16  -1  195.18   15.40
   8  16  -1  199.28   15.00
   8  16  -1  208.48   15.40
   8  16  -1  233.68   17.40
  -6 -16   1   28.00    6.20
   6 -16  -1   30.20    8.40
  -6 -16   1   33.30    6.90
   6  16  -1   43.60    8.30
   6  16  -1   21.20    6.00
   6  16  -1   29.40    6.20
   6  16  -1   32.50    6.40
  -4 -16   1  267.57   16.90
  -4 -16   1  293.97   17.20
  -4 -16   1  269.27   15.00
   4  16  -1  247.08   17.00
   4  16  -1  256.07   16.20
   4  16  -1  276.77   18.10
  -4  16   1  258.37   14.40
   4  16  -1  253.77   15.30
  -2 -16   1   44.40    7.00
   2 -16  -1   44.90    6.20
   2  16  -1   37.40    5.90
   2  16  -1   39.20    7.00
   2  16  -1   40.50    7.10
  -2  16   1   39.80    5.60
   0 -16  -1  197.38   12.80
   0 -16   1  194.58   13.40
   0 -16   1  192.98   12.10
   0  16   1  196.88   12.40
   0  16  -1  189.38   13.40
   0  16  -1  200.58   12.70
  -2 -16  -1   92.59    9.80
   2 -16   1   65.39    7.80
  -2 -16  -1   67.49    8.00
  -2 -16  -1   70.69    8.40
   2 -16   1   60.09    7.90
   2  16   1   50.89    7.80
  -2  16  -1   70.79    8.00
   2  16   1   62.39    7.30
   2  16   1   55.69    7.40
  -2  16  -1   71.59    8.70
  -4 -16  -1  126.49    9.80
  -4 -16  -1  123.29   12.10
   4 -16   1  114.69    9.80
   4 -16   1  109.09   10.90
  -4 -16  -1  111.09   11.30
   4  16   1  104.19    9.50
   4  16   1  122.09   11.60
   4  16   1  120.49   12.30
  -4  16  -1  130.69    9.60
   6 -16   1   26.70    6.20
  -6 -16  -1   24.50    6.50
  -6 -16  -1   22.90    5.10
   6 -16   1   30.10    5.90
  -6 -16  -1   13.40    5.10
  -6  16  -1   31.80    5.50
  -6  16  -1   37.20    6.30
   6  16   1   30.50    6.10
   6  16   1   18.40    5.60
   6  16   1   19.90    5.50
  -8 -16  -1  173.88   16.90
   8 -16   1  171.48   14.30
  -8 -16  -1  153.88   16.30
   8  16   1  169.18   14.30
   8  16   1  160.18   14.00
   8  16   1  175.78   13.80
  10 -16   1   43.90    8.90
 -10 -16  -1   57.39   10.30
 -10 -16  -1   49.00    9.50
  10  16   1   48.80    9.10
  10  16   1   49.50    9.60
  10  16   1   28.40    7.50
 -11 -17   1   39.50    8.50
 -11 -17   1   22.60    7.20
  11 -17  -1   29.50    7.70
  11  17  -1   42.10   10.10
  11  17  -1   47.80    9.50
  11  17  -1   36.60    8.20
  11  17  -1   35.00    7.40
   9 -17  -1  152.48   15.60
  -9 -17   1  149.29   15.80
  -9 -17   1  127.79   14.60
   9  17  -1  143.59   13.90
   9  17  -1  155.88   16.50
   9  17  -1  135.99   15.00
   9  17  -1  122.69   14.30
  -7 -17   1   44.70    8.50
  -7 -17   1   55.09    9.20
   7  17  -1   55.99    9.40
   7  17  -1   71.69    9.80
   7  17  -1   53.19    8.40
   7  17  -1   76.89   11.30
  -5 -17   1    3.70    3.80
  -5 -17   1    8.20    4.10
   5  17  -1    4.30    4.10
   5  17  -1    4.60    3.90
   5  17  -1    6.10    3.80
  -3 -17   1    8.00    3.00
   3 -17  -1   12.80    5.30
  -3 -17   1    9.40    4.10
  -3  17   1    4.90    2.80
   3  17  -1   13.70    4.90
   3  17  -1    3.90    4.40
   3  17  -1    8.60    3.90
   1 -17  -1    5.60    3.10
  -1 -17   1    1.70    3.20
   1  17  -1    2.90    3.50
   1  17  -1   11.20    4.60
  -1  17   1    5.90    3.00
   1  17  -1    5.10    3.10
  -1 -17  -1   44.10    6.70
   1 -17   1   43.80    6.80
  -1 -17  -1   45.60    6.80
  -1 -17  -1   28.30    6.00
  -1  17  -1   27.90    5.40
  -1  17  -1   40.10    6.90
   1  17   1   45.70    6.50
   3 -17   1   53.89    7.40
  -3 -17  -1   44.10    6.90
   3 -17   1   49.60    7.40
  -3 -17  -1   46.40    7.50
  -3 -17  -1   41.40    7.20
   3  17   1   49.00    8.20
   3  17   1   67.89    8.40
  -3  17  -1   41.20    6.60
  -3  17  -1   54.89    7.30
  -5 -17  -1   37.00    7.30
   5 -17   1   54.89    7.80
   5 -17   1   39.50    6.90
  -5 -17  -1   30.40    6.90
  -5 -17  -1   37.50    6.40
   5  17   1   36.20    6.40
   5  17   1   44.70    8.00
  -5  17  -1   32.70    5.70
  -5  17  -1   50.29    7.20
   5  17   1   42.30    7.00
  -7 -17  -1    2.60    4.00
   7 -17   1    4.60    4.00
  -7 -17  -1    3.20    4.20
   7  17   1   -0.90    3.10
   7  17   1    3.50    3.60
   7  17   1    1.20    3.40
   9 -17   1    0.50    3.90
  -9 -17  -1    1.10    4.40
  -9 -17  -1   -1.10    3.70
   9  17   1   -2.10    3.70
   9  17   1    4.40    4.20
   9  17   1   -1.60    3.40
 -10 -18   1   42.80    8.80
 -10 -18   1   45.60    8.80
  10  18  -1   37.60    8.30
  10  18  -1   55.09    9.90
  10  18  -1   56.49    9.30
  10  18  -1   38.00    9.00
  -8 -18   1   68.59   10.40
   8  18  -1   77.69   10.50
   8  18  -1   62.69    9.70
   8  18  -1   67.29   10.80
   8  18  -1   62.39   10.90
  -6 -18   1   12.70    5.10
  -6 -18   1    1.10    4.10
   6  18  -1    8.20    4.60
   6  18  -1   15.10    6.00
   6  18  -1   11.60    4.50
  -4 -18   1  354.66   21.40
   4  18  -1  386.86   23.20
   4  18  -1  347.87   20.70
   4  18  -1  359.06   22.50
   2 -18  -1    2.90    4.60
  -2 -18   1    3.80    3.50
   2  18  -1   -0.20    3.20
   2  18  -1    7.10    4.10
  -2  18   1    0.70    2.50
   2  18  -1   -0.10    3.00
   0 -18  -1  118.59    9.90
   0 -18   1  112.39   11.50
   0  18  -1  122.29   12.60
   0  18   1  115.29   10.80
   0  18  -1  126.59   11.60
   2 -18   1   42.00    6.80
  -2 -18  -1   34.30    6.10
  -2 -18  -1   28.60    6.20
  -2 -18  -1   33.20    6.50
   2  18   1   38.10    6.60
  -2  18  -1   35.60    6.40
   2  18   1   36.70    7.10
  -2  18  -1   29.50    5.60
   4 -18   1  131.79   16.90
  -4 -18  -1  129.99   12.40
  -4 -18  -1  164.58   13.10
   4 -18   1  138.29   11.40
  -4  18  -1  131.99   10.80
   4  18   1  139.89   13.10
   4  18   1  165.98   13.40
  -6 -18  -1   96.79   11.90
  -6 -18  -1  111.49   13.40
   6 -18   1  104.89   11.90
   6  18   1  123.19   13.60
   6  18   1  102.29   11.60
   6  18   1   91.09   10.90
   8 -18   1    3.30    3.50
  -8 -18  -1   -0.70    4.00
  -8 -18  -1    4.30    4.40
   8  18   1    0.70    3.70
   8  18   1    1.80    4.00
   8  18   1   -1.40    3.40
  -9 -19   1    1.70    5.00
  -9 -19   1    9.10    5.50
   9  19  -1    2.30    3.40
   9  19  -1    7.60    4.80
   9  19  -1    0.80    4.60
  -7 -19   1    1.90    3.80
  -7 -19   1    1.60    4.60
   7  19  -1    5.00    4.10
   7  19  -1   -0.70    3.90
   7  19  -1    1.80    4.10
  -5 -19   1   42.30    8.00
   5  19  -1   53.79    8.60
   5  19  -1   51.49    9.30
   5  19  -1   50.09    9.30
  -3 -19   1    0.90    3.20
   3  19  -1    0.50    4.00
   3  19  -1   -1.90    3.40
   3  19  -1   -0.10    2.50
  -1 -19   1   36.60    6.80
  -1  19   1   22.10    6.70
   1  19  -1   30.10    6.50
   1  19  -1   37.50    6.50
  -1 -19  -1    8.40    4.10
  -1 -19  -1    3.10    3.10
   1 -19   1    2.10    3.10
  -1  19  -1    0.90    3.10
   1  19   1    0.30    2.60
  -1  19  -1    1.70    3.10
  -3 -19  -1   52.69    7.80
  -3 -19  -1   56.69    8.50
   3 -19   1   56.59    8.00
  -3 -19  -1   67.29    9.60
   3  19   1   53.79    8.60
   3  19   1   42.50    7.00
  -3  19  -1   58.89    7.80
  -5 -19  -1   18.10    5.90
  -5 -19  -1   10.20    5.50
   5  19   1   12.10    5.20
   5  19   1   20.50    5.60
  -7 -19  -1   83.09   11.50
   7  19   1   96.99   12.60
   7  19   1   81.99   11.00
   7  19   1  107.79   15.80
  -6 -20   1   90.39   11.90
   6  20  -1   97.19   13.00
   6  20  -1   55.99    9.20
   6  20  -1   87.09   12.60
  -4 -20   1   75.99   10.40
   4  20  -1   57.89    8.90
   4  20  -1   42.00    8.70
   4  20  -1   70.49   11.20
  -2 -20   1    4.50    4.20
   2  20  -1    3.20    3.40
   2  20  -1   14.00    5.50
   0 -20   1   85.99   10.40
   0 -20  -1   62.89    8.90
   0  20  -1   80.69    9.90
  -2 -20  -1   63.29    8.80
  -2 -20  -1   47.90    8.10
   2 -20   1   70.59    9.30
   2  20   1   60.39    8.40
  -2  20  -1   49.90    7.50
  -4 -20  -1    4.00    4.70
  -4 -20  -1    1.90    3.60
   4  20   1    2.80    3.40
   4  20   1    5.30    4.40
  -6 -20  -1  107.09   13.70
   6  20   1  110.69   12.40
   6  20   1  125.69   14.60
  -5 -21   1    3.60    4.10
   5  21  -1    4.40    4.30
  -3 -21   1   82.39   10.90
   3  21  -1   81.19   10.60
  -1 -21   1   19.90    5.60
   1 -21  -1   25.60    5.80
   1  21  -1   19.70    5.90
   1 -21   1   10.70    4.10
  -1 -21  -1   13.30    4.90
  -1  21  -1   20.20    5.40
  -3 -21  -1   62.59    9.40
   3  21   1   58.29    8.80
  18   0  -2  275.57   19.30
  18   0  -2  210.78   17.10
  16   0  -2  161.48   12.90
  16   0  -2  173.98   14.10
  16   0  -2  158.78   16.90
  14   0  -2   34.20    8.10
 -14   0   2   36.40    5.30
  14   0  -2   39.20    7.00
 -14   0   2   44.80    5.80
 -12   0   2  693.63   31.10
 -12   0   2  701.13   31.10
  12   0  -2  710.53   33.70
  12   0  -2  749.03   35.30
  10   0  -2   46.60    4.30
  10   0  -2   31.70    5.00
  10   0  -2   41.50    6.10
 -10   0   2   35.30    4.00
 -10   0   2   29.60    3.70
   8   0  -2 3656.43  139.69
   8   0  -2 3510.85  141.79
   8   0  -2 3557.04  139.69
  -8   0   2 3533.65  139.89
   8   0  -2 3563.34  141.89
  -8   0   2 3602.24  139.89
  -6   0   2  652.73   26.50
   6   0  -2  665.93   26.20
   6   0  -2  626.04   26.60
   6   0  -2  628.84   27.70
  -6   0   2  656.13   26.40
   6   0  -2  631.34   27.60
   6   0  -2  646.94   25.60
   4   0  -2 2343.77   91.49
   4   0  -2 2407.96   90.69
  -4   0   2 2197.18   90.89
   4   0  -2 2326.57   90.79
   4   0  -2 2453.25   91.89
  -4   0   2 2257.77   90.99
  -2   0   2  251.27   10.50
   2   0  -2  244.28   10.80
   2   0  -2  259.27   10.80
   2   0  -2  256.17   10.50
   0   0  -2 1042.30   44.10
   0   0   2 1135.59   43.50
   0   0  -2 1095.49   43.40
   0   0   2 1107.99   43.50
   0   0  -2 1088.89   43.50
   0   0  -2 1089.89   43.50
   2   0   2  947.81   39.30
  -2   0  -2  942.41   39.30
   2   0   2  997.40   39.50
   2   0   2  970.20   39.40
  -2   0  -2  983.80   39.20
  -2   0  -2  994.50   38.90
  -2   0  -2  944.61   40.00
  -4   0  -2  375.96   18.80
  -4   0  -2  378.46   17.20
   4   0   2  430.06   18.20
  -4   0  -2  407.56   18.20
   4   0   2  403.96   18.10
  -4   0  -2  413.96   18.10
   4   0   2  397.36   18.20
  -6   0  -2 2521.25  109.89
  -6   0  -2 2766.72  107.29
   6   0   2 2781.32  108.79
   6   0   2 2841.62  108.79
  -6   0  -2 2733.63  108.49
   6   0   2 2696.43  108.89
  -6   0  -2 2733.83  108.69
  -8   0  -2   26.40    4.20
   8   0   2   21.50    4.20
  -8   0  -2   28.50    3.10
  -8   0  -2   26.50    4.20
   8   0   2   26.90    4.60
  -8   0  -2   13.10    4.40
   8   0   2   25.00    3.90
 -10   0  -2 1102.89   49.00
 -10   0  -2 1065.09   48.50
  10   0   2 1202.08   49.90
 -10   0  -2 1127.29   51.89
  10   0   2 1145.19   49.00
  10   0   2 1176.18   49.60
  12   0   2   -0.10    2.30
  12   0   2   -0.10    3.00
  12   0   2    1.30    2.50
 -12   0  -2    1.20    2.90
 -12   0  -2    0.50    3.10
 -12   0  -2    1.00    2.60
 -14   0  -2  235.88   15.60
  14   0   2  227.18   15.90
  14   0   2  253.47   16.20
  14   0   2  220.98   16.10
 -14   0  -2  238.68   15.40
  16   0   2  155.98   16.30
 -16   0  -2  174.18   14.00
 -16   0  -2  180.38   13.50
  19  -1  -2   31.40    7.80
  19  -1  -2   24.80    7.40
  19   1  -2   40.10    8.70
  19   1  -2   26.50    7.40
  17  -1  -2   13.20    5.30
  17  -1  -2    6.90    4.60
  17   1  -2   19.50    6.50
  17   1  -2   18.20    5.70
  17   1  -2   23.20    7.10
  15  -1  -2   17.10    5.00
 -15  -1   2   13.50    3.90
  15  -1  -2   10.70    5.90
  15  -1  -2   13.00    4.80
 -15  -1   2   11.20    3.80
  15   1  -2   20.00    5.50
  15   1  -2   15.00    7.00
  15   1  -2   21.60    5.30
  13  -1  -2  118.29   10.20
 -13  -1   2  122.69    8.60
  13  -1  -2  127.49   13.30
 -13  -1   2  119.89    8.50
  13   1  -2  140.69   10.90
  13   1  -2  109.49   13.00
 -13   1   2  122.29    8.20
 -13   1   2  119.69    8.20
  11  -1  -2   13.50    4.20
  11  -1  -2   12.30    3.80
 -11  -1   2   12.30    2.80
 -11  -1   2   16.70    3.10
  11   1  -2   13.70    3.90
  11   1  -2   13.60    4.50
 -11   1   2   18.50    3.00
  11   1  -2   13.70    3.10
   9  -1  -2   -0.20    2.00
  -9  -1   2    0.50    1.40
  -9  -1   2   -0.60    1.30
   9  -1  -2   -1.60    1.10
   9  -1  -2    0.20    2.10
   9   1  -2    0.40    2.40
   9   1  -2   -1.20    1.50
   9   1  -2    0.20    1.20
   9   1  -2    0.20    1.70
  -9   1   2    3.70    1.50
  -7  -1   2  106.79    6.00
   7  -1  -2  104.09    6.80
   7  -1  -2  103.09    5.60
  -7  -1   2  111.29    6.10
   7   1  -2  104.29    7.10
   7   1  -2   97.59    5.90
   7   1  -2  100.09    6.90
   7   1  -2   97.59    5.60
  -7   1   2  108.29    5.50
   5  -1  -2    9.90    1.10
  -5  -1   2   10.80    1.90
   5  -1  -2   10.20    2.10
   5  -1  -2    6.80    1.40
  -5  -1   2   10.90    1.80
  -5   1   2    9.00    1.20
   5   1  -2    8.10    1.10
   5   1  -2    7.10    1.90
   5   1  -2    7.30    1.40
   5   1  -2    8.10    1.70
  -5   1   2    9.10    1.30
   5   1  -2    6.70    1.80
  -3  -1   2 1543.85   58.19
  -3  -1   2 1489.05   58.19
   3   1  -2 1502.75   57.29
  -3   1   2 1485.95   57.39
   3   1  -2 1453.85   57.89
   3   1  -2 1406.66   58.49
   3   1  -2 1450.15   58.49
   1  -1  -2 2127.69   86.59
   1  -1  -2 2280.77   86.29
   1  -1  -2 2326.97   85.89
   1  -1  -2 2249.68   86.49
   1  -1  -2 2220.98   87.09
  -1  -1   2 2236.48   86.59
  -1  -1   2 2167.08   86.79
   1   1  -2 2168.28   86.59
   1   1  -2 2124.19   86.19
   1   1  -2 2205.58   86.39
  -1   1   2 2245.68   86.29
   1   1  -2 2166.58   86.79
  -1   1   2 2376.46   86.39
   1   1  -2 2078.39   87.19
   1  -1   2 1440.86   62.39
  -1  -1  -2 1604.64   62.89
   1  -1   2 1552.04   62.19
  -1  -1  -2 1573.44   61.99
  -1  -1  -2 1592.84   62.19
  -1  -1  -2 1568.34   62.19
   1   1   2 1579.14   61.89
  -1   1  -2 1581.94   62.09
   1   1   2 1641.54   60.99
  -1   1  -2 1502.15   62.79
   1   1   2 1615.54   62.19
  -1   1  -2 1539.25   62.19
   1   1   2 1585.84   62.69
  -1   1  -2 1590.44   62.09
  -3  -1  -2   43.80    3.80
   3  -1   2   44.50    3.50
  -3  -1  -2   50.49    5.00
   3  -1   2   42.30    4.10
  -3  -1  -2   37.30    3.80
  -3  -1  -2   45.50    3.30
   3  -1   2   51.39    4.10
   3   1   2   48.60    3.60
  -3   1  -2   50.39    3.50
  -3   1  -2   53.89    5.40
  -3   1  -2   48.60    3.90
   3   1   2   45.60    3.80
   3   1   2   46.30    3.00
   3   1   2   45.10    4.60
  -3   1  -2   50.19    3.90
  -5  -1  -2  343.77   14.50
  -5  -1  -2  322.07   16.40
  -5  -1  -2  311.27   15.20
   5  -1   2  344.97   15.80
   5  -1   2  339.27   15.40
   5  -1   2  330.57   15.50
  -5  -1  -2  299.47   15.30
   5   1   2  353.26   15.40
   5   1   2  315.07   15.50
  -5   1  -2  331.47   15.40
  -5   1  -2  301.67   16.40
   5   1   2  353.96   16.40
  -5   1  -2  305.07   15.30
  -5   1  -2  317.87   14.50
   5   1   2  315.67   14.70
   7  -1   2   20.50    3.70
  -7  -1  -2   16.50    3.40
   7  -1   2   18.60    3.60
  -7  -1  -2   19.00    4.30
   7  -1   2   17.10    3.40
  -7  -1  -2   19.30    3.40
  -7  -1  -2   22.10    2.80
  -7   1  -2   20.20    3.70
  -7   1  -2   22.00    1.70
   7   1   2   17.50    3.90
   7   1   2   26.10    3.60
  -7   1  -2   19.60    3.40
  -7   1  -2   16.10    4.30
   7   1   2   22.20    3.80
  -7   1  -2   18.80    2.80
  -9  -1  -2    0.50    2.00
  -9  -1  -2    1.80    1.30
   9  -1   2    6.20    2.70
  -9  -1  -2    1.50    2.20
   9  -1   2    1.70    2.50
  -9  -1  -2    1.00    3.00
   9  -1   2   -0.30    1.70
   9   1   2    1.40    1.80
  -9   1  -2    3.80    3.40
  -9   1  -2    0.60    1.40
   9   1   2    0.00    2.50
  -9   1  -2    4.30    2.50
  -9   1  -2   -0.60    2.10
   9   1   2    2.60    2.30
 -11  -1  -2   83.79   10.70
  11  -1   2   89.89    8.00
  11  -1   2   98.59   10.40
 -11  -1  -2   78.69    8.20
 -11  -1  -2   92.59    9.20
  11  -1   2  100.69    8.40
  11   1   2  103.09   10.60
  11   1   2   92.79    9.50
 -11   1  -2   93.69    9.40
 -11   1  -2   75.89    8.10
 -11   1  -2   80.19   10.40
  11   1   2   86.49    7.80
 -13  -1  -2   20.90    5.00
  13  -1   2   18.10    4.60
  13  -1   2   18.20    5.70
  13  -1   2   28.80    6.00
 -13  -1  -2   25.50    5.30
 -13   1  -2   27.60    5.30
 -13   1  -2   24.70    5.20
  13   1   2   28.00    6.00
  13   1   2   18.80    4.80
  13   1   2   17.90    5.00
  15  -1   2   45.10    7.50
  15  -1   2   49.20    9.20
 -15  -1  -2   38.40    7.10
 -15  -1  -2   36.60    6.80
 -15   1  -2   49.30    7.90
  15   1   2   52.69    8.50
 -15   1  -2   46.60    7.60
  15   1   2   59.19    9.60
 -17  -1  -2   52.29    8.90
 -17  -1  -2   47.40    7.50
  17  -1   2   40.00    9.20
 -17   1  -2   37.10    7.80
  18  -2  -2  129.29   14.50
  18  -2  -2  115.49   14.20
  18   2  -2  105.29   14.50
  18   2  -2  116.69   13.50
  18   2  -2  121.79   14.00
  16  -2  -2    9.00    4.80
  16  -2  -2   10.80    4.30
 -16  -2   2    8.80    4.00
 -16  -2   2   14.30    4.50
  16   2  -2    7.00    6.10
  16   2  -2    3.70    4.10
  16   2  -2   13.00    5.00
  14  -2  -2  419.96   25.20
 -14  -2   2  466.05   22.40
 -14  -2   2  422.26   22.00
  14  -2  -2  415.26   23.20
  14  -2  -2  480.95   24.90
  14   2  -2  426.56   27.00
  14   2  -2  454.45   24.70
 -12  -2   2  106.69    8.00
  12  -2  -2  118.69    9.80
  12  -2  -2  113.59   10.30
 -12  -2   2  137.89    8.80
 -12   2   2  126.49    7.70
  12   2  -2  128.09    9.90
  12   2  -2  105.69   12.00
  10  -2  -2  168.28   10.90
 -10  -2   2  164.78    9.60
 -10  -2   2  162.68    8.40
 -10  -2   2  147.09    9.20
  10  -2  -2  174.88    8.10
 -10   2   2  166.68    8.70
  10   2  -2  173.48    9.70
  10   2  -2  150.58    9.00
  10   2  -2  177.08   12.00
  10   2  -2  168.58   10.80
   8  -2  -2  968.30   39.70
  -8  -2   2  944.51   38.90
   8  -2  -2  952.20   37.70
  -8  -2   2  985.20   37.60
  -8  -2   2  949.21   38.80
   8   2  -2  897.61   39.90
   8   2  -2  917.81   40.40
   8   2  -2  904.31   38.30
   8   2  -2  929.81   38.70
  -8   2   2  893.81   37.60
   6  -2  -2  293.17   12.40
   6  -2  -2  277.17   13.20
  -6  -2   2  290.67   13.00
  -6  -2   2  277.87   12.90
   6   2  -2  274.57   11.30
   6   2  -2  280.97   12.50
   6   2  -2  260.27   12.70
  -6   2   2  283.67   11.70
   6   2  -2  267.67   13.50
   6   2  -2  269.87   13.60
  -4  -2   2  392.76   17.40
  -4  -2   2  401.56   17.50
   4   2  -2  368.66   17.40
   4   2  -2  418.16   16.50
   4   2  -2  402.36   17.40
   4   2  -2  408.66   17.70
   4   2  -2  408.06   17.10
  -2  -2   2  527.65   22.60
   2  -2  -2  572.14   21.60
  -2  -2   2  540.05   22.50
   2   2  -2  520.85   22.70
   2   2  -2  542.85   21.60
   2   2  -2  532.55   22.20
   2   2  -2  543.15   22.50
   0  -2   2  593.64   25.20
   0  -2  -2  563.94   24.60
   0  -2  -2  600.54   25.00
   0  -2   2  590.54   24.80
   0  -2  -2  617.44   24.50
   0   2   2  611.84   24.50
   0   2  -2  588.44   24.70
   0   2  -2  594.04   24.70
   0   2  -2  593.14   24.70
   0   2  -2  600.54   24.40
   0   2   2  640.64   24.00
   0   2  -2  574.94   25.20
  -2  -2  -2   89.39    5.90
  -2  -2  -2   85.49    5.30
   2  -2   2   93.69    5.50
  -2  -2  -2   92.49    5.10
  -2  -2  -2   84.19    5.20
   2  -2   2   88.79    5.90
   2   2   2   86.39    4.70
  -2   2  -2   77.79    5.80
  -2   2  -2   82.99    4.60
   2   2   2   88.89    4.40
  -2   2  -2   82.49    5.20
  -2   2  -2   82.89    5.20
   2   2   2   91.39    6.00
  -2   2  -2   83.69    5.20
  -4  -2  -2  405.06   17.00
   4  -2   2  396.46   18.30
  -4  -2  -2  391.26   17.70
  -4  -2  -2  392.16   17.90
   4  -2   2  395.66   18.00
  -4  -2  -2  391.16   18.60
   4  -2   2  377.66   17.20
   4   2   2  413.66   17.40
  -4   2  -2  371.46   18.60
   4   2   2  404.96   18.80
  -4   2  -2  382.66   17.80
  -4   2  -2  407.96   16.40
   4   2   2  401.46   17.00
  -4   2  -2  373.66   17.80
  -4   2  -2  408.86   17.30
  -6  -2  -2  546.15   25.40
   6  -2   2  536.65   25.10
  -6  -2  -2  561.04   26.50
   6  -2   2  554.04   25.60
   6  -2   2  569.54   24.70
  -6  -2  -2  570.04   25.10
  -6  -2  -2  581.54   23.90
  -6   2  -2  565.64   24.20
  -6   2  -2  515.95   26.50
  -6   2  -2  568.14   25.20
   6   2   2  580.44   26.60
   6   2   2  545.95   24.50
  -6   2  -2  539.75   25.10
  -6   2  -2  620.84   22.90
   6   2   2  621.34   25.10
   8  -2   2   27.30    4.40
   8  -2   2   37.00    4.60
  -8  -2  -2   39.40    3.60
  -8  -2  -2   29.20    4.50
   8  -2   2   34.80    5.20
  -8  -2  -2   35.90    5.90
  -8  -2  -2   38.20    5.10
   8   2   2   34.70    5.80
   8   2   2   31.20    4.30
  -8   2  -2   37.50    5.00
  -8   2  -2   31.10    4.70
  -8   2  -2   33.30    3.80
  -8   2  -2   32.90    6.00
   8   2   2   36.10    4.90
 -10  -2  -2  233.08   14.40
  10  -2   2  262.37   15.20
 -10  -2  -2  246.98   14.00
 -10  -2  -2  271.47   16.90
  10  -2   2  254.07   14.00
  10   2   2  261.67   16.00
 -10   2  -2  259.77   14.50
  10   2   2  251.27   14.10
 -10   2  -2  242.18   12.30
  10   2   2  267.57   14.80
 -10   2  -2  226.48   14.00
 -10   2  -2  248.38   16.90
  12  -2   2  236.38   15.80
  12  -2   2  280.07   16.90
 -12  -2  -2  257.57   17.80
  12  -2   2  264.87   16.10
 -12  -2  -2  247.98   15.50
 -12  -2  -2  264.77   15.30
 -12   2  -2  256.07   18.10
 -12   2  -2  239.98   15.10
 -12   2  -2  257.47   15.60
  12   2   2  256.87   15.50
  12   2   2  248.88   16.70
  12   2   2  246.78   15.60
  14  -2   2   17.00    4.80
  14  -2   2   27.00    6.90
 -14  -2  -2   21.00    5.20
 -14  -2  -2   16.20    4.90
  14   2   2   23.10    5.90
  14   2   2   30.20    6.00
 -14   2  -2   14.90    4.70
  14   2   2   16.00    5.70
 -14   2  -2   17.50    5.10
 -16  -2  -2  154.38   14.60
  16  -2   2  153.68   16.80
 -16  -2  -2  128.29   12.40
 -16   2  -2  139.49   13.50
  19  -3  -2   58.99   10.50
  19  -3  -2   40.20    9.20
  19   3  -2   50.99   10.50
  19   3  -2   38.10    9.20
  19   3  -2   44.00    9.10
  17  -3  -2   29.50    7.20
 -17  -3   2   31.70    8.40
  17  -3  -2   31.00    7.40
  17   3  -2   37.20    9.30
  17   3  -2   28.40    7.00
  17   3  -2   36.70    7.40
 -15  -3   2  190.58   12.80
  15  -3  -2  173.18   14.20
  15  -3  -2  179.28   13.30
 -15  -3   2  183.78   12.50
  15   3  -2  190.58   16.80
  15   3  -2  177.78   14.00
  13  -3  -2   57.49    7.60
  13  -3  -2   86.19    9.50
 -13  -3   2   54.09    6.60
 -13  -3   2   73.19    7.60
  13  -3  -2   68.79    9.10
  13   3  -2   85.09   11.60
  13   3  -2   63.59    8.40
  11  -3  -2  893.71   42.10
 -11  -3   2  954.80   41.00
 -11  -3   2  940.51   40.90
 -11  -3   2  975.10   39.20
  11   3  -2 1015.50   44.70
  11   3  -2  972.20   42.70
  11   3  -2  918.01   40.20
 -11   3   2  967.10   39.50
  11   3  -2  949.71   41.40
   9  -3  -2   38.60    3.00
  -9  -3   2   39.90    3.00
  -9  -3   2   45.90    5.00
   9  -3  -2   38.30    5.00
  -9  -3   2   46.10    5.10
   9   3  -2   44.90    6.30
   9   3  -2   50.89    5.40
  -9   3   2   50.69    3.50
   9   3  -2   41.00    5.40
   9   3  -2   48.30    4.70
  -7  -3   2  128.39    7.50
   7  -3  -2  133.39    7.60
   7  -3  -2  130.09    6.40
  -7  -3   2  133.59    5.80
  -7  -3   2  131.19    7.50
   7   3  -2  110.39    7.20
   7   3  -2  123.89    7.00
   7   3  -2  111.19    7.80
  -7   3   2  125.59    5.90
   7   3  -2  123.29    8.50
  -5  -3   2 1865.31   73.19
  -5  -3   2 1894.91   73.29
   5   3  -2 1759.62   72.79
  -5   3   2 1875.31   70.89
   5   3  -2 1846.22   71.49
   5   3  -2 1844.22   72.59
   5   3  -2 1853.61   73.49
   5   3  -2 1686.63   73.19
  -3  -3   2    0.60    1.50
  -3  -3   2    2.80    1.40
  -3  -3   2    2.60    1.40
   3   3  -2    0.70    1.10
   3   3  -2    1.00    1.00
   3   3  -2    1.40    1.30
   3   3  -2    1.40    1.30
   1  -3  -2 3241.98  140.29
   1  -3  -2 3529.15  140.99
  -1  -3   2 3687.33  141.19
  -1  -3   2 3712.53  141.59
   1   3  -2 3745.83  141.19
   1   3  -2 3628.84  140.89
   1   3  -2 3584.54  141.39
   1   3  -2 3583.04  141.39
   1   3  -2 3813.02  140.39
   1  -3   2   75.59    4.80
  -1  -3  -2   74.69    4.60
  -1  -3  -2   79.89    4.70
   1  -3   2   73.79    5.30
  -1  -3  -2   88.99    5.10
  -1   3  -2   68.99    4.70
   1   3   2   77.99    4.00
  -1   3  -2   76.99    4.60
  -1   3  -2   72.99    4.40
  -1   3  -2   68.59    4.60
  -1   3  -2   76.99    5.30
  -1   3  -2   77.89    4.70
   1   3   2   79.19    3.50
   1   3   2   88.29    5.50
  -3  -3  -2 2598.94  103.89
   3  -3   2 2521.55  103.49
   3  -3   2 2671.53  104.29
  -3  -3  -2 2649.24  103.59
  -3  -3  -2 2690.73  103.39
  -3  -3  -2 2736.53  102.89
  -3   3  -2 2610.04  103.39
   3   3   2 2619.64  102.49
  -3   3  -2 2610.24  103.49
  -3   3  -2 2624.94  103.09
  -3   3  -2 2738.33  102.39
   3   3   2 2573.04  102.49
  -3   3  -2 2447.26  104.09
   3   3   2 2564.94  104.49
   5  -3   2   17.90    3.50
  -5  -3  -2   19.60    3.30
   5  -3   2   16.70    3.10
   5  -3   2   16.10    2.40
  -5  -3  -2   16.00    3.60
  -5  -3  -2   15.10    2.90
  -5  -3  -2   18.60    2.40
  -5   3  -2   16.30    2.90
   5   3   2   19.30    2.80
  -5   3  -2   14.50    3.40
  -5   3  -2   18.20    1.80
   5   3   2   16.10    3.80
  -5   3  -2   15.00    2.60
   5   3   2   18.60    2.70
  -5   3  -2   15.50    2.90
  -7  -3  -2  479.35   22.60
   7  -3   2  497.75   23.10
  -7  -3  -2  493.65   20.60
  -7  -3  -2  473.05   23.70
   7  -3   2  456.35   21.20
   7  -3   2  450.85   22.10
  -7  -3  -2  485.15   22.10
  -7   3  -2  460.45   21.00
  -7   3  -2  509.85   22.50
   7   3   2  514.75   22.00
   7   3   2  453.15   23.90
  -7   3  -2  478.75   22.30
   7   3   2  482.25   21.80
   9  -3   2  590.04   28.90
   9  -3   2  610.84   28.40
  -9  -3  -2  597.04   27.90
  -9  -3  -2  605.14   30.30
  -9  -3  -2  611.84   26.10
   9  -3   2  645.54   27.50
  -9  -3  -2  643.84   28.90
  -9   3  -2  631.34   28.50
   9   3   2  633.34   28.20
   9   3   2  614.24   30.50
  -9   3  -2  624.24   28.30
   9   3   2  585.74   27.80
  -9   3  -2  599.64   26.50
  -9   3  -2  592.44   30.50
 -11  -3  -2   56.19    8.40
 -11  -3  -2   68.49    8.10
 -11  -3  -2   60.29    7.10
  11  -3   2   56.09    7.90
 -11   3  -2   44.90    8.00
  11   3   2   61.49    7.70
  11   3   2   67.49    7.60
 -11   3  -2   48.20    6.90
 -11   3  -2   56.59    7.20
  11   3   2   55.89    8.50
  13  -3   2  273.47   17.40
 -13  -3  -2  256.77   16.00
 -13  -3  -2  284.47   17.40
  13  -3   2  276.17   18.00
 -13   3  -2  269.47   16.70
  13   3   2  286.77   18.80
  13   3   2  282.37   16.90
 -13   3  -2  273.37   16.70
  13   3   2  268.17   17.00
  15  -3   2    5.20    3.90
 -15  -3  -2    5.30    4.00
 -15  -3  -2    5.40    3.40
  15  -3   2    1.40    4.00
  15   3   2    0.90    3.80
 -15   3  -2    4.00    3.60
  18  -4  -2   37.10    7.70
  18  -4  -2   19.70    6.80
  18   4  -2   30.20    7.30
  18   4  -2   46.40   10.20
  18   4  -2   37.10    8.70
  16  -4  -2   33.00    7.10
  16  -4  -2   36.20    7.20
 -16  -4   2   36.10    6.60
 -16  -4   2   44.80    7.20
  16   4  -2   39.50    7.50
  16   4  -2   43.20    9.40
 -14  -4   2  319.17   17.80
 -14  -4   2  338.27   18.10
  14  -4  -2  313.27   19.40
  14  -4  -2  321.37   18.70
  14   4  -2  269.47   21.30
  14   4  -2  324.97   19.40
 -12  -4   2    3.80    2.50
  12  -4  -2    1.40    2.90
 -12  -4   2    7.50    2.80
  12  -4  -2    5.10    2.90
  12   4  -2   11.10    3.50
 -12   4   2    7.10    2.60
  12   4  -2    4.30    2.50
  12   4  -2    7.70    4.80
  12   4  -2    5.90    3.20
  10  -4  -2  949.90   41.00
 -10  -4   2  884.71   40.00
 -10  -4   2  956.00   38.00
 -10  -4   2  941.01   40.30
  10  -4  -2  873.01   40.40
  10   4  -2  913.01   39.50
  10   4  -2  924.41   41.40
 -10   4   2  978.50   38.30
  10   4  -2  989.00   40.90
  10   4  -2  948.31   43.00
  -8  -4   2  351.66   17.10
   8  -4  -2  358.36   15.40
  -8  -4   2  355.06   14.90
  -8  -4   2  363.26   17.10
   8  -4  -2  362.76   17.00
   8   4  -2  360.26   18.70
   8   4  -2  359.76   17.20
  -8   4   2  368.26   15.20
   8   4  -2  358.16   16.60
   8   4  -2  329.37   17.60
  -6  -4   2 2491.75  100.59
  -6  -4   2 2600.94  100.79
  -6  -4   2 2524.05   97.99
   6   4  -2 2545.95  100.39
  -6   4   2 2515.85   98.09
   6   4  -2 2608.34   98.79
   6   4  -2 2435.46  101.09
   6   4  -2 2530.35  100.09
   6   4  -2 2481.45  100.89
  -4  -4   2   83.09    5.80
  -4  -4   2   86.29    3.50
  -4  -4   2   82.39    5.60
   4  -4  -2   84.49    3.50
   4   4  -2   78.09    5.40
   4   4  -2   72.89    5.30
   4   4  -2   80.59    4.50
  -4   4   2   84.39    3.40
   4   4  -2   81.69    5.30
   4   4  -2   77.69    5.50
  -2  -4   2   66.69    4.80
   2  -4  -2   75.09    3.70
   2  -4  -2   71.99    3.70
  -2  -4   2   68.39    4.80
   2  -4  -2   75.79    4.30
   2   4  -2   72.39    4.40
  -2   4   2   70.69    3.40
   2   4  -2   67.19    4.90
   2   4  -2   75.79    4.80
   2   4  -2   70.29    4.40
   2   4  -2   70.79    4.80
   0  -4  -2    2.40    1.40
   0  -4   2    3.80    1.50
   0  -4  -2    3.80    1.40
   0  -4   2    6.40    1.90
   0  -4  -2    5.80    1.40
   0   4   2    3.60    1.70
   0   4  -2    7.30    1.70
   0   4   2    3.40    1.10
   0   4   2    3.90    1.20
   0   4  -2    3.60    1.50
   0   4  -2    4.90    1.80
   0   4  -2    3.80    1.60
   0   4  -2    4.30    1.20
   2  -4   2   95.19    6.60
  -2  -4  -2   93.79    5.80
   2  -4   2  101.59    6.10
  -2  -4  -2   95.99    5.80
  -2  -4  -2  101.39    6.10
  -2   4  -2   96.59    6.40
   2   4   2   95.09    6.70
  -2   4  -2   93.19    5.90
  -2   4  -2  104.39    5.40
   2   4   2   97.09    4.30
   2   4   2   97.79    5.20
  -2   4  -2  105.29    5.90
  -2   4  -2   87.19    5.80
   2   4   2   95.89    5.50
  -4  -4  -2 1590.44   63.69
   4  -4   2 1612.74   64.19
  -4  -4  -2 1610.94   62.29
  -4  -4  -2 1508.45   62.89
  -4  -4  -2 1616.34   63.49
   4  -4   2 1553.24   63.19
  -4   4  -2 1512.85   63.09
  -4   4  -2 1610.84   63.19
   4   4   2 1590.44   62.39
  -4   4  -2 1462.65   63.79
  -4   4  -2 1568.04   62.79
   4   4   2 1458.75   64.49
  -4   4  -2 1599.24   61.59
   4   4   2 1580.34   62.89
   4   4   2 1544.35   61.89
   6  -4   2  307.57   14.00
  -6  -4  -2  291.77   16.00
   6  -4   2  295.17   15.20
  -6  -4  -2  333.07   15.90
  -6  -4  -2  311.47   13.90
   6  -4   2  311.87   16.10
  -6  -4  -2  299.97   15.00
   6   4   2  314.37   14.90
  -6   4  -2  320.77   16.80
   6   4   2  326.47   14.60
  -6   4  -2  311.47   14.60
  -6   4  -2  283.87   15.00
  -6   4  -2  296.27   15.30
  -6   4  -2  328.87   12.70
   6   4   2  250.07   16.40
   8  -4   2  949.60   42.90
  -8  -4  -2  994.50   42.50
   8  -4   2  991.30   42.10
  -8  -4  -2  986.30   43.80
   8  -4   2  965.50   40.50
  -8  -4  -2  986.40   41.70
  -8  -4  -2  971.70   39.80
  -8   4  -2  964.90   44.00
   8   4   2  997.50   41.50
  -8   4  -2  975.70   40.70
   8   4   2 1050.89   41.90
  -8   4  -2  981.50   42.00
   8   4   2  830.22   43.60
  -8   4  -2  991.60   42.30
 -10  -4  -2   35.90    6.70
  10  -4   2   27.10    5.50
 -10  -4  -2   21.90    4.40
  10  -4   2   33.00    5.30
 -10  -4  -2   25.60    5.10
 -10   4  -2   31.20    5.20
 -10   4  -2   32.90    4.30
  10   4   2   28.00    4.70
 -10   4  -2   32.90    6.50
 -10   4  -2   30.90    5.00
  10   4   2   25.60    6.00
  10   4   2   25.20    4.60
 -12  -4  -2  358.46   20.20
  12  -4   2  384.36   22.20
 -12  -4  -2  388.76   21.60
  12   4   2  349.57   20.50
 -12   4  -2  412.46   23.90
 -12   4  -2  379.46   21.00
 -12   4  -2  393.26   20.90
  12   4   2  378.36   23.30
  12   4   2  455.25   21.80
 -14  -4  -2   32.20    6.00
 -14  -4  -2   35.80    6.80
  14  -4   2   41.80    8.10
  14  -4   2   37.80    7.10
 -14   4  -2   38.90    6.90
  14   4   2   45.80    9.70
  14   4   2   22.80    6.90
 -16  -4  -2   33.10    7.30
  16  -4   2   45.20    8.30
  16  -4   2   54.29   10.10
  16   4   2   50.19    9.60
 -16   4  -2   45.80    8.00
  19  -5  -2   11.30    6.30
  19  -5  -2   10.70    6.00
  19   5  -2   17.60    5.90
  19   5  -2   17.10    7.10
  19   5  -2    9.90    5.30
 -17  -5   2   26.10    6.50
  17  -5  -2   40.00    8.50
  17  -5  -2   33.90    8.00
 -17  -5   2   28.60    6.10
  17   5  -2   32.50    7.00
  17   5  -2   28.60    7.00
  17   5  -2   26.40    8.50
  15  -5  -2   20.10    5.50
  15  -5  -2   15.80    5.20
 -15  -5   2   21.70    5.20
 -15  -5   2   20.10    5.10
  15   5  -2   16.70    5.70
  15   5  -2    9.90    6.60
 -13  -5   2   27.70    5.50
  13  -5  -2   34.30    6.00
 -13  -5   2   31.80    5.50
  13   5  -2   27.30    4.70
  13   5  -2   43.00    8.70
  13   5  -2   36.50    6.80
 -11  -5   2   69.59    7.20
  11  -5  -2   68.89    7.80
 -11  -5   2   73.89    7.50
  11  -5  -2   81.99    7.20
  11   5  -2   72.19    6.80
 -11   5   2   65.89    5.40
  11   5  -2   83.29   10.40
  11   5  -2   69.19    8.00
  11   5  -2   71.79    8.30
  -9  -5   2  156.38    7.30
   9  -5  -2  154.78    9.20
  -9  -5   2  166.28    9.80
  -9  -5   2  139.29    9.50
   9  -5  -2  156.98    7.50
   9  -5  -2  134.99    9.50
   9   5  -2  150.08   10.00
  -9   5   2  159.18    7.60
   9   5  -2  143.89   10.00
   9   5  -2  146.39    9.10
   9   5  -2  154.48   11.30
   7  -5  -2  608.14   26.60
  -7  -5   2  604.84   27.00
  -7  -5   2  619.04   27.00
  -7  -5   2  595.94   24.10
   7  -5  -2  626.84   26.00
   7   5  -2  562.24   27.00
  -7   5   2  604.64   24.30
   7   5  -2  574.14   26.80
   7   5  -2  600.84   26.30
   7   5  -2  636.54   28.20
  -5  -5   2   -2.70    1.40
   5  -5  -2    0.40    0.60
  -5  -5   2   -1.00    1.40
  -5  -5   2   -0.90    0.40
   5   5  -2    1.20    1.60
   5   5  -2   -1.20    0.90
   5   5  -2   -0.70    1.20
   5   5  -2   -1.40    1.40
   5   5  -2   -0.70    1.60
  -5   5   2   -0.30    0.50
   3  -5  -2  698.23   27.60
  -3  -5   2  655.13   29.40
  -3  -5   2  677.13   29.00
   3  -5  -2  672.03   27.50
  -3  -5   2  673.93   29.40
   3  -5  -2  676.83   28.10
   3   5  -2  708.03   29.00
   3   5  -2  678.03   29.20
  -3   5   2  747.53   27.40
   3   5  -2  667.33   29.40
   3   5  -2  685.63   28.40
   3   5  -2  707.93   29.30
  -1  -5   2  169.68    9.00
   1  -5  -2  168.68    7.10
  -1  -5   2  158.18    8.80
   1  -5  -2  162.58    7.80
   1  -5  -2  160.28    7.80
   1  -5  -2  166.58    7.80
   1   5  -2  169.88    8.10
   1   5  -2  161.38    9.20
  -1   5   2  164.68    7.60
   1   5  -2  169.78    8.40
   1   5  -2  171.28    8.70
   1   5  -2  167.68    8.40
   1  -5   2  598.34   26.50
  -1  -5  -2  633.64   26.40
  -1  -5  -2  616.14   25.90
   1  -5   2  624.14   27.20
  -1  -5  -2  621.44   26.20
   1   5   2  625.94   26.20
   1   5   2  637.34   27.40
  -1   5  -2  614.14   26.00
  -1   5  -2  631.24   27.10
  -1   5  -2  638.84   26.50
  -1   5  -2  628.54   26.20
  -1   5  -2  620.74   26.40
   1   5   2  624.64   25.80
  -3  -5  -2   34.80    4.00
   3  -5   2   32.20    4.70
  -3  -5  -2   38.50    4.20
   3  -5   2   35.40    4.10
  -3  -5  -2   37.80    4.10
   3   5   2   36.60    2.20
   3   5   2   39.60    4.00
  -3   5  -2   34.60    3.90
  -3   5  -2   31.30    3.70
  -3   5  -2   40.70    4.20
  -3   5  -2   36.00    4.30
   3   5   2   39.10    3.30
   3   5   2   37.80    5.00
  -3   5  -2   36.30    3.00
  -5  -5  -2  444.46   20.20
  -5  -5  -2  414.96   19.50
   5  -5   2  429.66   20.80
  -5  -5  -2  441.76   20.40
  -5  -5  -2  442.16   18.80
   5  -5   2  427.86   19.90
  -5   5  -2  435.86   18.00
  -5   5  -2  450.75   20.00
   5   5   2  441.66   19.30
   5   5   2  407.26   18.30
  -5   5  -2  393.16   19.20
   5   5   2  358.56   21.00
   5   5   2  441.46   19.70
  -5   5  -2  436.46   19.90
  -5   5  -2  462.25   20.90
   7  -5   2   20.50    3.90
  -7  -5  -2   22.30    3.70
  -7  -5  -2   23.20    4.20
  -7  -5  -2   20.40    2.80
   7  -5   2   19.60    4.30
  -7  -5  -2   16.50    4.20
   7   5   2   24.00    3.70
  -7   5  -2   28.80    3.90
   7   5   2   11.40    4.20
  -7   5  -2   24.90    4.10
   7   5   2   27.80    3.70
  -7   5  -2   17.50    4.20
  -7   5  -2   25.80    4.00
  -9  -5  -2   43.60    6.10
   9  -5   2   46.00    6.90
   9  -5   2   66.89    7.10
  -9  -5  -2   60.19    6.50
  -9  -5  -2   49.99    7.20
  -9   5  -2   50.39    6.10
   9   5   2   54.89    6.00
  -9   5  -2   40.80    5.90
   9   5   2   57.49    6.30
  -9   5  -2   54.19    8.00
  -9   5  -2   53.39    5.60
   9   5   2   40.90    7.50
  11  -5   2   17.70    5.10
 -11  -5  -2   16.60    4.20
 -11  -5  -2   32.80    6.40
 -11  -5  -2   23.00    5.30
  11  -5   2   21.70    4.70
 -11   5  -2   23.70    5.00
 -11   5  -2   26.70    5.10
  11   5   2   22.40    4.50
  11   5   2   10.70    5.40
  11   5   2   33.10    5.50
 -11   5  -2   24.90    6.10
 -13  -5  -2   33.20    6.60
  13  -5   2   31.30    7.20
 -13  -5  -2   38.40    6.10
 -13   5  -2   34.50    6.10
  13   5   2   25.80    7.10
  13   5   2   44.60    6.90
  15  -5   2   12.20    5.70
 -15  -5  -2   18.60    5.90
 -15  -5  -2   16.00    5.00
 -15  -5  -2   18.90    5.70
  15  -5   2   12.90    5.00
  15   5   2   25.90    7.80
 -15   5  -2    8.80    4.60
 -18  -6   2   27.60    7.00
  18  -6  -2   33.50    8.30
 -18  -6   2   54.99    9.40
  18  -6  -2   46.30    9.50
  18   6  -2   51.39    9.50
  18   6  -2   21.70    8.20
  18   6  -2   17.70    6.00
 -16  -6   2  260.77   16.70
  16  -6  -2  233.88   17.50
  16  -6  -2  223.08   16.60
 -16  -6   2  240.28   16.50
  16   6  -2  237.98   17.30
  16   6  -2  232.38   19.60
 -14  -6   2   38.50    6.60
 -14  -6   2   38.20    6.40
  14  -6  -2   37.10    6.90
  14   6  -2   48.10    9.90
  14   6  -2   32.50    5.40
  14   6  -2   41.80    7.40
  12  -6  -2  167.38   11.60
 -12  -6   2  164.58   11.10
 -12  -6   2  143.69   10.90
  12   6  -2  152.48   11.80
  12   6  -2  153.08   10.20
  12   6  -2  142.69   15.30
  12   6  -2  170.48   11.60
  10  -6  -2  104.59    7.60
 -10  -6   2  115.39    8.50
 -10  -6   2  106.39    8.20
  10  -6  -2   97.19    8.00
  10   6  -2   99.39    7.60
  10   6  -2   88.49    9.60
  10   6  -2  109.89   11.50
  10   6  -2  111.99    8.80
 -10   6   2  118.99    6.80
   8  -6  -2   -0.80    1.40
   8  -6  -2   -0.30    0.80
  -8  -6   2    2.10    2.00
  -8  -6   2   -3.20    1.80
  -8  -6   2   -0.30    0.70
   8  -6  -2    0.30    1.80
   8   6  -2    2.70    2.90
   8   6  -2    1.60    2.20
   8   6  -2    1.00    1.70
   8   6  -2   -0.30    2.30
  -8   6   2    0.00    0.80
   6  -6  -2  450.35   21.60
  -6  -6   2  481.65   22.60
  -6  -6   2  472.65   22.60
  -6  -6   2  505.35   19.70
   6  -6  -2  485.15   19.80
   6   6  -2  510.85   23.30
  -6   6   2  483.15   19.70
   6   6  -2  523.15   21.30
   6   6  -2  478.15   22.60
   6   6  -2  493.35   22.10
   6   6  -2  470.55   22.70
   4  -6  -2   90.99    5.30
   4  -6  -2   97.29    4.50
  -4  -6   2   84.79    6.30
  -4  -6   2   82.19    6.40
   4   6  -2   84.09    6.10
   4   6  -2   94.29    6.50
   4   6  -2   93.19    6.50
  -4   6   2   82.79    4.30
   4   6  -2   85.69    5.40
   4   6  -2   82.29    6.00
   2  -6  -2  497.65   20.40
  -2  -6   2  496.05   22.30
   2  -6  -2  493.85   20.40
  -2  -6   2  512.15   22.00
  -2  -6   2  466.65   22.00
   2  -6  -2  506.95   20.80
   2  -6  -2  506.45   20.80
   2   6  -2  502.75   21.40
  -2   6   2  517.55   20.50
   2   6  -2  490.25   22.00
   2   6  -2  460.65   21.30
   2   6  -2  513.05   21.30
   2   6  -2  465.15   22.40
   0  -6   2  108.99    6.90
   0  -6  -2  114.59    6.90
   0  -6  -2  111.59    5.70
   0  -6  -2  110.89    6.20
   0  -6   2  108.99    7.10
   0  -6  -2  109.59    6.20
   0   6  -2  100.39    7.10
   0   6  -2  115.09    6.80
   0   6   2  117.69    6.00
   0   6  -2  102.99    6.50
   0   6   2  117.49    7.20
   0   6   2  106.99    6.40
   0   6  -2  107.49    5.70
   0   6  -2  106.99    6.30
  -2  -6  -2    2.60    1.60
   2  -6   2    6.70    2.40
  -2  -6  -2    1.60    1.60
  -2  -6  -2    7.60    2.20
   2  -6   2    6.90    2.10
  -2   6  -2    7.30    2.10
  -2   6  -2    7.70    1.90
  -2   6  -2    5.50    2.00
   2   6   2    5.50    1.60
   2   6   2    3.20    1.60
   2   6   2    2.10    2.10
   4  -6   2  210.38   12.40
  -4  -6  -2  236.08   11.80
  -4  -6  -2  214.78   11.40
  -4  -6  -2  225.38   11.90
   4  -6   2  208.28   11.60
  -4   6  -2  227.18   10.60
  -4   6  -2  221.48   11.60
  -4   6  -2  223.88   12.00
  -4   6  -2  229.48   11.60
   4   6   2  220.68   11.10
   4   6   2  210.28   13.00
   4   6   2  221.78    9.60
  -4   6  -2  205.48   11.50
   4   6   2  230.98   11.50
  -6  -6  -2    3.70    2.30
  -6  -6  -2   -0.30    1.60
   6  -6   2   -1.00    1.60
   6  -6   2    1.50    2.40
  -6  -6  -2    2.00    1.50
  -6  -6  -2    1.40    2.30
  -6   6  -2   -0.40    1.60
   6   6   2    0.90    1.90
  -6   6  -2    0.00    1.90
  -6   6  -2   -2.20    1.90
  -6   6  -2    1.50    1.90
   6   6   2    1.60    3.10
   6   6   2    1.40    1.90
   6   6   2    3.10    1.40
  -6   6  -2    1.00    1.00
   8  -6   2  178.98   12.70
  -8  -6  -2  231.18   12.10
  -8  -6  -2  202.68   12.70
  -8  -6  -2  193.48   12.90
   8  -6   2  210.78   12.20
  -8  -6  -2  220.68   10.40
  -8   6  -2  193.08   12.20
  -8   6  -2  209.78   12.10
   8   6   2  173.18   10.70
  -8   6  -2  198.28   11.40
   8   6   2  223.48   12.20
   8   6   2  200.88   14.60
  -8   6  -2  224.98   13.70
  10  -6   2   10.00    4.30
 -10  -6  -2    7.70    3.70
  10  -6   2   12.00    3.80
 -10  -6  -2   13.60    3.80
 -10  -6  -2    6.60    3.70
 -10   6  -2    6.30    2.90
  10   6   2   14.50    5.10
  10   6   2   16.80    3.90
 -10   6  -2    9.40    4.10
 -10   6  -2   15.60    3.50
 -12  -6  -2    1.80    2.90
 -12  -6  -2    1.30    3.50
  12  -6   2    2.30    3.40
  12  -6   2    3.20    2.90
  12   6   2    2.70    2.80
 -12   6  -2   -2.90    2.40
 -12   6  -2    0.90    3.00
  12   6   2    5.10    4.30
 -14  -6  -2  165.28   12.40
 -14  -6  -2  173.08   13.80
 -14  -6  -2  167.48   13.60
  14  -6   2  162.68   16.30
  14   6   2  155.08   17.30
 -14   6  -2  175.78   13.20
  16  -6   2   34.00    8.10
  16  -6   2   20.60    7.40
 -16  -6  -2   28.00    7.00
 -16  -6  -2   29.40    7.30
  16   6   2   14.90    6.90
  17  -7  -2  138.09   15.70
  17  -7  -2   91.69   12.60
 -17  -7   2  132.09   14.20
 -17  -7   2  142.19   14.90
  17   7  -2  157.98   12.90
  17   7  -2  161.88   18.40
  17   7  -2  143.69   15.50
 -15  -7   2    0.30    2.90
 -15  -7   2   -3.80    3.40
  15  -7  -2    7.80    4.10
  15   7  -2    4.70    3.30
  15   7  -2    5.60    4.40
  15   7  -2    3.80    5.00
 -13  -7   2  318.87   19.10
 -13  -7   2  332.27   19.00
  13  -7  -2  317.97   19.30
  13   7  -2  354.66   20.30
  13   7  -2  287.87   21.70
  13   7  -2  370.26   19.30
  13   7  -2  333.57   18.30
 -11  -7   2   24.30    5.20
 -11  -7   2   20.70    4.70
  11  -7  -2   22.20    4.80
  11   7  -2   21.60    5.00
  11   7  -2   22.70    5.30
  11   7  -2   18.40    6.00
  11   7  -2   24.70    4.50
  -9  -7   2  421.96   21.50
  -9  -7   2  420.06   21.30
   9  -7  -2  449.26   21.30
   9  -7  -2  435.06   19.50
   9   7  -2  411.16   20.60
  -9   7   2  431.56   18.60
   9   7  -2  395.56   21.90
   9   7  -2  423.86   21.70
   9   7  -2  449.86   23.60
   7  -7  -2  282.27   15.00
  -7  -7   2  313.67   12.80
  -7  -7   2  291.17   15.90
   7  -7  -2  303.87   12.90
  -7  -7   2  292.27   15.80
   7  -7  -2  289.17   13.80
   7   7  -2  303.97   16.80
   7   7  -2  300.27   16.10
   7   7  -2  305.97   15.40
   7   7  -2  286.27   16.10
  -7   7   2  304.97   12.90
  -5  -7   2  387.96   18.90
  -5  -7   2  399.16   16.20
   5  -7  -2  380.86   16.20
  -5  -7   2  365.06   18.70
   5  -7  -2  392.56   17.70
   5   7  -2  377.06   18.90
   5   7  -2  386.56   19.00
   5   7  -2  376.46   17.80
   5   7  -2  393.46   19.00
  -5   7   2  402.56   16.20
   5   7  -2  389.46   18.40
   3  -7  -2 2382.46   98.09
   3  -7  -2 2598.64   98.09
  -3  -7   2 2579.54  100.29
  -3  -7   2 2589.54  100.29
   3  -7  -2 2452.15   98.09
   3  -7  -2 2561.14   97.79
  -3  -7   2 2453.35   99.39
  -3   7   2 2414.56   97.79
   3   7  -2 2557.24   99.59
   3   7  -2 2452.85  100.29
   3   7  -2 2436.06   98.89
   3   7  -2 2483.05   99.69
   3   7  -2 2527.85  100.19
  -1  -7   2    9.20    2.60
   1  -7  -2   10.00    1.40
  -1  -7   2   12.40    2.80
   1  -7  -2   10.80    1.50
   1  -7  -2   10.70    2.10
   1  -7  -2    9.60    2.00
   1   7  -2    8.60    2.80
   1   7  -2    7.80    1.80
  -1   7   2   10.50    1.80
   1   7  -2   10.80    1.90
   1   7  -2    9.70    2.60
   1   7  -2    7.80    2.10
  -1  -7  -2 2571.64  100.79
  -1  -7  -2 2630.14  102.29
  -1  -7  -2 2546.55  101.89
  -1  -7  -2 2519.85  101.79
   1  -7   2 2663.63  103.19
   1  -7   2 2654.23  102.59
  -1   7  -2 2584.14  101.59
  -1   7  -2 2455.65  103.19
  -1   7  -2 2459.95  101.99
   1   7   2 2650.03  101.59
  -1   7  -2 2748.12  100.49
   1   7   2 2618.34  102.29
  -1   7  -2 2396.56  101.99
   1   7   2 2477.95  102.99
  -3  -7  -2  248.38   13.00
  -3  -7  -2  254.57   12.80
   3  -7   2  261.57   14.00
   3  -7   2  256.97   13.30
  -3  -7  -2  255.97   13.10
  -3  -7  -2  273.27   12.50
  -3   7  -2  245.68   13.00
  -3   7  -2  247.78   13.00
   3   7   2  269.37   12.80
  -3   7  -2  260.27   10.30
   3   7   2  238.38   14.10
  -3   7  -2  257.27   12.50
  -3   7  -2  252.57   12.80
   3   7   2  242.78   12.70
  -5  -7  -2  692.83   30.60
   5  -7   2  705.13   31.00
   5  -7   2  703.23   32.10
  -5  -7  -2  713.83   31.40
  -5  -7  -2  714.53   31.00
   5   7   2  711.93   30.50
  -5   7  -2  715.43   30.90
  -5   7  -2  607.94   29.30
  -5   7  -2  714.43   31.30
   5   7   2  754.52   33.40
  -5   7  -2  711.33   30.80
   5   7   2  717.33   30.90
   5   7   2  703.23   28.50
   7  -7   2  381.76   19.60
  -7  -7  -2  419.36   20.50
  -7  -7  -2  410.96   19.50
  -7  -7  -2  382.26   20.20
  -7  -7  -2  433.76   18.30
   7  -7   2  424.56   21.30
  -7   7  -2  397.16   19.70
   7   7   2  398.86   19.50
  -7   7  -2  378.06   19.20
   7   7   2  390.86   19.60
   7   7   2  370.76   21.90
  -7   7  -2  416.16   20.80
  -9  -7  -2   30.70    5.60
   9  -7   2   33.10    6.10
  -9  -7  -2   36.30    5.30
   9  -7   2   41.40    5.80
  -9  -7  -2   35.90    6.20
  -9   7  -2   42.60    5.70
   9   7   2   33.00    7.20
   9   7   2   44.50    5.80
  -9   7  -2   37.10    6.30
  -9   7  -2   29.80    4.80
  11  -7   2  309.17   19.20
  11  -7   2  295.17   17.30
 -11  -7  -2  297.07   18.30
 -11  -7  -2  306.07   17.00
 -11  -7  -2  323.27   18.60
  11   7   2  311.47   17.60
 -11   7  -2  300.27   17.40
 -11   7  -2  307.87   19.10
  11   7   2  307.07   20.90
 -11   7  -2  282.37   16.80
  13  -7   2    5.00    4.60
 -13  -7  -2    0.80    3.10
 -13  -7  -2    3.40    3.20
 -13  -7  -2    9.20    4.20
  13   7   2    4.40    4.80
 -13   7  -2    1.20    3.00
 -15  -7  -2  167.28   16.40
  15  -7   2  192.58   16.10
  15  -7   2  163.28   14.40
  15   7   2  165.08   18.50
  18  -8  -2    0.80    4.60
  18  -8  -2    8.70    5.30
 -18  -8   2    5.80    4.10
 -18  -8   2   11.60    5.90
  18   8  -2    8.20    5.50
  18   8  -2    3.10    5.20
 -16  -8   2  132.09   14.10
  16  -8  -2  108.19   13.10
 -16  -8   2  134.59   14.40
  16   8  -2  133.29   16.40
  16   8  -2  128.49   14.20
 -14  -8   2  201.78   14.50
  14  -8  -2  176.48   14.00
 -14  -8   2  187.88   13.70
  14   8  -2  192.08   14.50
  14   8  -2  159.08   17.70
  14   8  -2  191.48   13.10
 -12  -8   2  117.99   11.80
  12  -8  -2  122.99   12.10
 -12  -8   2  148.99   11.30
  12   8  -2  144.79   11.20
  12   8  -2  149.69   10.40
  12   8  -2  124.89   10.90
  12   8  -2  142.39   15.70
 -10  -8   2    5.90    3.20
 -10  -8   2    2.70    3.30
  10  -8  -2    6.40    3.20
  10   8  -2    7.10    3.50
  10   8  -2    8.00    4.70
  10   8  -2   12.70    4.50
  10   8  -2    7.70    2.90
  -8  -8   2   64.19    4.10
   8  -8  -2   51.19    6.10
  -8  -8   2   59.29    6.90
  -8  -8   2   44.80    6.40
   8  -8  -2   57.09    4.20
   8   8  -2   52.89    6.00
   8   8  -2   55.29    7.90
  -8   8   2   54.99    3.70
   8   8  -2   46.20    6.90
   8   8  -2   61.09    7.10
  -6  -8   2   72.39    7.60
   6  -8  -2   80.49    5.90
  -6  -8   2   74.79    4.30
  -6  -8   2   78.19    7.80
   6  -8  -2   72.69    4.30
  -6   8   2   72.49    4.30
   6   8  -2   69.19    7.40
   6   8  -2   78.09    8.10
   6   8  -2   64.49    7.50
   6   8  -2   60.39    6.50
  -6   8   2   70.29    4.20
  -4  -8   2   20.40    4.00
   4  -8  -2   26.10    3.30
   4  -8  -2   17.80    2.40
  -4  -8   2   20.50    3.40
  -4  -8   2   18.70    3.70
   4   8  -2   22.10    3.80
   4   8  -2   17.20    3.50
  -4   8   2   25.90    2.70
   4   8  -2   24.00    4.00
   4   8  -2   18.40    3.80
   4   8  -2   22.30    4.30
  -2  -8   2    9.20    2.50
   2  -8  -2    5.20    1.00
   2  -8  -2    6.70    1.80
   2  -8  -2    6.60    1.80
   2  -8  -2    3.30    1.30
  -2  -8   2   10.90    2.90
  -2   8   2    7.10    1.70
   2   8  -2    6.70    2.60
   2   8  -2    3.70    2.00
   2   8  -2    8.20    1.90
   2   8  -2    6.70    2.20
   2   8  -2    8.90    3.00
   0  -8   2    0.40    1.70
   0  -8  -2   -1.10    1.20
   0  -8  -2   -0.50    0.80
   0  -8  -2    0.40    0.40
   0  -8   2   -1.10    1.60
   0  -8  -2    0.10    1.50
   0   8  -2    0.90    2.00
   0   8  -2    1.90    2.10
   0   8  -2    1.40    1.40
   0   8   2    0.30    1.40
   0   8  -2   -0.50    1.00
   0   8  -2   -0.50    1.60
   0   8   2    0.70    1.30
   0   8   2    0.40    1.60
  -2  -8  -2  118.99    6.50
   2  -8   2  119.29    8.30
  -2  -8  -2  118.89    7.50
  -2  -8  -2  130.59    7.80
   2  -8   2  115.19    7.70
  -2  -8  -2  107.39    7.40
   2   8   2  112.29    8.30
  -2   8  -2  116.19    5.30
   2   8   2  117.99    7.60
  -2   8  -2  112.09    7.50
   2   8   2  108.09    7.00
  -2   8  -2  113.79    7.00
  -2   8  -2  110.69    7.60
  -4  -8  -2  238.28   12.30
  -4  -8  -2  246.98   12.90
   4  -8   2  229.08   13.50
  -4  -8  -2  241.88   12.00
  -4  -8  -2  242.18   12.90
   4  -8   2  238.98   12.70
   4   8   2  241.78   12.30
  -4   8  -2  190.18   11.50
   4   8   2  225.38   13.90
  -4   8  -2  224.98   12.50
  -4   8  -2  224.38   12.00
  -4   8  -2  234.98   12.60
   4   8   2  212.98   12.10
  -6  -8  -2   39.80    5.60
   6  -8   2   39.20    5.20
   6  -8   2   29.40    5.40
  -6  -8  -2   39.60    5.70
  -6  -8  -2   34.40    4.80
  -6  -8  -2   26.50    4.30
   6   8   2   37.50    6.40
  -6   8  -2   34.50    5.10
  -6   8  -2   29.70    4.70
   6   8   2   34.50    4.80
   6   8   2   38.70    5.30
  -6   8  -2   32.10    4.70
  -8  -8  -2   -1.60    1.90
  -8  -8  -2    0.00    2.30
  -8  -8  -2    2.40    2.60
   8  -8   2    1.40    2.10
   8  -8   2    7.30    3.40
  -8  -8  -2    4.20    1.70
  -8  -8  -2    2.40    2.50
  -8   8  -2    0.50    2.50
  -8   8  -2    0.10    2.10
   8   8   2   -1.30    1.80
  -8   8  -2   -3.80    1.60
   8   8   2    2.10    3.70
   8   8   2   -0.30    2.00
  10  -8   2   60.39    7.60
 -10  -8  -2   62.19    8.30
 -10  -8  -2   54.79    6.80
 -10  -8  -2   61.19    8.00
  10  -8   2   68.19    9.10
 -10   8  -2   54.79    7.00
 -10   8  -2   55.99    7.90
 -10   8  -2   60.39    7.40
  10   8   2   66.99   10.20
  10   8   2   53.89    7.00
 -12  -8  -2  112.69   12.10
  12  -8   2  120.29   11.40
 -12  -8  -2  114.39   10.70
 -12  -8  -2  118.59   12.50
  12  -8   2  103.19   12.20
  12   8   2  111.59   11.40
  12   8   2  110.99   13.90
 -12   8  -2  110.79   10.80
  14  -8   2   66.89   10.60
 -14  -8  -2   62.09    9.30
 -14  -8  -2   77.59   10.70
  14   8   2   78.29   12.60
 -14   8  -2   93.19   10.60
  17  -9  -2    0.90    4.10
 -17  -9   2    2.50    3.80
 -17  -9   2    2.40    4.70
  17   9  -2    4.50    4.90
  17   9  -2    5.80    6.20
 -15  -9   2    3.80    3.80
  15  -9  -2    0.70    4.30
 -15  -9   2   -0.40    3.60
  15   9  -2   -2.60    4.70
  15   9  -2    0.50    2.80
  15   9  -2    0.10    3.60
  13  -9  -2  160.78   12.50
 -13  -9   2  144.29   13.90
 -13  -9   2  143.09   12.10
  13   9  -2  180.58   12.70
  13   9  -2  167.48   13.10
  13   9  -2  137.39   15.80
  13   9  -2  146.09   11.30
 -11  -9   2  152.58   11.40
 -11  -9   2  124.19   10.80
  11  -9  -2  140.09   10.60
  11   9  -2  168.78   12.10
  11   9  -2  134.99   11.40
  11   9  -2  123.39   14.50
  11   9  -2  126.09    9.90
  -9  -9   2  668.03   31.60
  -9  -9   2  656.63   31.60
   9  -9  -2  678.03   30.80
   9   9  -2  619.84   32.00
   9   9  -2  695.73   32.30
   9   9  -2  647.74   33.50
   9   9  -2  663.53   30.80
   7  -9  -2   10.90    3.00
  -7  -9   2   15.50    2.20
   7  -9  -2   12.60    2.10
  -7  -9   2   13.30    3.90
  -7  -9   2   17.90    4.00
   7   9  -2   13.40    3.80
   7   9  -2    8.40    3.70
  -7   9   2   12.30    2.00
   7   9  -2   12.10    3.50
   7   9  -2    7.60    3.70
  -5  -9   2   31.50    5.10
  -5  -9   2   35.60    3.40
  -5  -9   2   31.60    5.00
   5  -9  -2   39.90    3.20
   5  -9  -2   25.70    3.90
   5   9  -2   30.50    5.40
   5   9  -2   31.20    4.60
   5   9  -2   32.00    5.70
  -5   9   2   40.40    3.60
   5   9  -2   36.80    5.60
  -3  -9   2   49.90    6.20
   3  -9  -2   56.29    2.90
  -3  -9   2   46.90    5.30
   3  -9  -2   55.49    4.20
   3  -9  -2   54.99    4.30
   3  -9  -2   53.69    4.40
  -3  -9   2   53.29    6.20
   3   9  -2   52.09    6.00
  -3   9   2   55.39    4.00
   3   9  -2   47.50    6.30
   3   9  -2   56.99    6.00
   3   9  -2   51.49    5.70
   3   9  -2   55.59    6.70
   3   9  -2   55.79    4.10
   1  -9  -2  627.84   25.10
  -1  -9   2  572.94   27.60
  -1  -9   2  582.24   27.30
   1  -9  -2  606.94   26.70
   1  -9  -2  627.74   26.70
   1   9  -2  609.14   28.60
   1   9  -2  621.34   26.50
   1   9  -2  621.64   28.20
   1   9  -2  577.34   27.30
   1   9  -2  640.44   25.80
  -1   9   2  632.34   26.30
  -1  -9  -2   73.69    5.90
   1  -9   2   74.69    6.20
  -1  -9  -2   70.89    5.80
  -1  -9  -2   65.19    6.50
   1  -9   2   61.69    6.50
  -1  -9  -2   70.19    4.10
  -1   9  -2   60.09    7.00
  -1   9  -2   71.29    4.90
   1   9   2   81.29    6.50
   1   9   2   71.89    5.90
  -1   9  -2   69.39    6.80
  -1   9  -2   66.59    6.90
   1   9   2   78.59    5.60
  -1   9  -2   75.19    4.40
  -3  -9  -2   27.20    3.40
  -3  -9  -2   24.60    4.00
   3  -9   2   25.10    4.60
   3  -9   2   24.10    4.00
  -3  -9  -2   29.60    4.30
  -3  -9  -2   27.90    4.50
  -3   9  -2   20.90    3.70
   3   9   2   30.00    5.10
   3   9   2   24.40    3.70
  -3   9  -2   20.20    4.20
  -3   9  -2   29.40    3.70
   3   9   2   22.60    3.90
  -5  -9  -2   54.19    6.50
  -5  -9  -2   47.00    5.00
   5  -9   2   48.10    6.60
  -5  -9  -2   42.10    5.30
   5  -9   2   40.80    5.40
  -5  -9  -2   41.90    5.80
   5   9   2   42.40    5.60
  -5   9  -2   47.20    4.80
   5   9   2   43.80    5.60
   5   9   2   44.10    6.80
  -5   9  -2   43.40    5.70
  -5   9  -2   44.20    5.20
  -5   9  -2   46.70    5.80
  -7  -9  -2  308.67   17.50
  -7  -9  -2  338.27   18.10
  -7  -9  -2  310.77   16.50
   7  -9   2  309.57   18.30
   7  -9   2  309.77   16.90
  -7   9  -2  294.47   16.70
   7   9   2  326.37   17.30
  -7   9  -2  317.17   16.90
   7   9   2  349.96   19.90
   7   9   2  308.37   16.80
  -7   9  -2  318.47   17.00
   9  -9   2   35.40    5.70
  -9  -9  -2   32.20    5.90
   9  -9   2   31.70    6.30
  -9  -9  -2   32.00    5.80
  -9  -9  -2   37.10    5.50
   9   9   2   37.20    6.10
  -9   9  -2   34.90    6.00
   9   9   2   40.20    7.70
  -9   9  -2   26.90    5.40
   9   9   2   42.30    6.20
  -9   9  -2   37.30    5.90
  11  -9   2  223.28   14.20
  11  -9   2  202.08   15.70
 -11  -9  -2  206.38   15.00
 -11  -9  -2  194.78   13.50
 -11  -9  -2  213.48   15.40
  11   9   2  254.57   15.30
 -11   9  -2  205.08   14.70
 -11   9  -2  209.78   14.20
 -11   9  -2  224.08   14.30
  11   9   2  251.07   18.40
 -13  -9  -2   13.70    4.50
 -13  -9  -2   15.60    5.80
  13  -9   2   21.20    5.20
  13  -9   2   12.30    5.60
 -13  -9  -2   12.80    5.00
  13   9   2    8.80    5.70
 -13   9  -2   18.20    5.10
  15  -9   2   12.10    6.10
 -15  -9  -2    7.00    5.20
 -15  -9  -2   10.70    5.40
  15   9   2    7.70    5.30
  16 -10  -2  144.69   16.00
 -16 -10   2  139.19   15.20
 -16 -10   2  190.48   17.80
  16  10  -2  172.88   19.40
  16  10  -2  199.88   16.00
  16  10  -2  184.18   16.10
  14 -10  -2  115.09   13.00
 -14 -10   2  109.29   12.70
 -14 -10   2   93.19   11.60
  14  10  -2  140.99   15.20
  14  10  -2  120.99   15.10
  14  10  -2  119.19   12.00
  14  10  -2  123.99   13.60
 -12 -10   2   66.79    9.40
 -12 -10   2   44.00    7.60
  12 -10  -2   66.19    9.00
  12  10  -2   65.19    8.40
  12  10  -2   43.60    8.80
  12  10  -2   82.69   10.40
  12  10  -2   79.29    9.60
 -10 -10   2   25.60    5.70
 -10 -10   2   24.00    5.50
  10 -10  -2   38.80    6.40
  10  10  -2   34.70    6.30
  10  10  -2   25.40    5.00
  10  10  -2   35.60    6.60
  10  10  -2   21.90    6.50
  -8 -10   2   19.90    4.60
  -8 -10   2   18.00    4.40
   8 -10  -2   21.10    4.20
   8  10  -2   29.70    5.70
   8  10  -2   31.90    6.40
   8  10  -2   14.50    4.00
   8  10  -2   28.80    6.30
  -6 -10   2   43.60    4.00
   6 -10  -2   41.20    5.20
  -6 -10   2   33.00    5.30
   6 -10  -2   46.50    4.20
  -6 -10   2   34.50    5.40
  -6  10   2   43.00    4.00
   6  10  -2   38.90    6.90
   6  10  -2   28.80    4.80
   6  10  -2   41.50    6.20
  -6  10   2   45.20    4.00
   6  10  -2   31.40    6.20
   4 -10  -2   25.50    3.20
  -4 -10   2   31.60    4.30
   4 -10  -2   26.30    3.70
  -4 -10   2   34.30    5.30
  -4 -10   2   24.70    4.70
   4  10  -2   26.80    3.30
  -4  10   2   28.10    3.30
   4  10  -2   26.30    5.00
   4  10  -2   39.10    5.40
   4  10  -2   26.30    4.80
   4  10  -2   20.70    5.00
  -2 -10   2   30.00    4.90
   2 -10  -2   36.90    3.60
   2 -10  -2   39.40    4.30
  -2 -10   2   32.80    4.70
   2 -10  -2   33.40    4.10
   2  10  -2   26.10    4.70
   2  10  -2   26.90    5.20
   2  10  -2   29.10    4.60
   2  10  -2   25.90    5.00
   2  10  -2   38.20    3.20
  -2  10   2   37.20    4.10
   2  10  -2   33.50    4.70
   0 -10   2    7.20    2.70
   0 -10  -2    6.80    2.60
   0 -10   2    9.80    3.10
   0 -10  -2    7.00    2.50
   0  10  -2    5.20    2.80
   0  10   2    7.30    2.70
   0  10  -2    5.80    1.60
   0  10  -2    2.30    2.70
   0  10  -2   13.60    2.50
   0  10   2    8.60    2.40
   0  10   2   11.20    3.10
   0  10  -2    9.70    3.50
  -2 -10  -2   20.70    3.90
  -2 -10  -2   23.10    4.00
   2 -10   2   16.40    3.80
  -2 -10  -2   18.00    3.60
   2 -10   2   19.40    4.00
   2  10   2   20.00    4.20
  -2  10  -2   10.80    3.40
   2  10   2   16.10    3.50
  -2  10  -2   15.40    3.70
   2  10   2   16.50    3.30
  -2  10  -2   11.50    2.30
  -4 -10  -2   19.40    3.80
  -4 -10  -2   26.40    4.60
   4 -10   2   24.10    4.40
  -4 -10  -2    9.70    3.40
   4 -10   2   15.80    4.10
   4  10   2   16.00    4.50
  -4  10  -2   15.30    2.90
   4  10   2   16.30    3.60
  -4  10  -2   13.20    3.10
  -4  10  -2   16.30    3.90
  -4  10  -2   21.70    4.20
   4  10   2   16.70    3.50
   6 -10   2   18.40    4.70
   6 -10   2   16.40    4.00
  -6 -10  -2   13.90    4.20
  -6 -10  -2   14.20    3.60
  -6 -10  -2   16.40    4.20
  -6  10  -2   10.00    3.70
   6  10   2   17.30    4.00
  -6  10  -2   20.70    3.80
   6  10   2   26.20    6.00
  -6  10  -2   18.60    3.90
   6  10   2   14.90    3.70
   8 -10   2   58.19    7.30
   8 -10   2   54.59    8.30
  -8 -10  -2   62.29    8.30
  -8 -10  -2   36.20    6.50
  -8 -10  -2   51.69    6.60
   8  10   2   63.09    7.60
  -8  10  -2   44.40    6.90
  -8  10  -2   53.29    6.80
   8  10   2   54.39    7.10
   8  10   2   56.99    9.10
  -8  10  -2   56.19    7.00
  10 -10   2    9.20    4.70
 -10 -10  -2    3.00    2.90
  10 -10   2   12.20    4.10
 -10 -10  -2   15.20    5.10
 -10 -10  -2   10.60    4.60
 -10  10  -2    5.80    3.40
 -10  10  -2    9.80    3.40
  10  10   2    5.70    3.40
 -10  10  -2   11.50    4.20
  10  10   2   11.50    5.20
 -12 -10  -2   57.49    8.20
 -12 -10  -2   74.79   10.40
  12 -10   2   60.09    8.30
 -12 -10  -2   57.39    9.20
  12 -10   2   67.39   10.40
  12  10   2   59.49   10.90
 -12  10  -2   52.09    8.00
 -14 -10  -2  177.38   17.60
  14 -10   2  130.99   16.20
 -14 -10  -2  163.68   17.00
  14  10   2  180.98   19.50
  15 -11  -2   17.00    6.10
 -15 -11   2   23.30    6.90
 -15 -11   2   23.60    6.70
  15  11  -2   24.30    6.10
  15  11  -2   24.10    7.80
  15  11  -2   37.30    8.10
 -13 -11   2   34.90    7.30
 -13 -11   2   32.10    6.90
  13 -11  -2   38.70    7.90
  13  11  -2   41.20    9.30
  13  11  -2   37.80    7.10
  13  11  -2   27.40    6.00
  13  11  -2   42.20    8.20
 -11 -11   2   26.90    6.00
 -11 -11   2   32.50    6.70
  11 -11  -2   27.30    6.00
  11  11  -2   24.00    5.60
  11  11  -2   30.10    7.50
  11  11  -2   32.70    6.80
  11  11  -2   28.40    6.30
  -9 -11   2  100.99   10.60
   9 -11  -2  128.29    9.60
  -9 -11   2  116.99    9.90
   9  11  -2  121.49   13.20
   9  11  -2  115.49   10.30
   9  11  -2  116.49   12.10
   9  11  -2  102.49   10.30
  -7 -11   2   92.39    9.50
   7 -11  -2  112.09    8.30
  -7 -11   2  106.19    8.90
   7  11  -2  100.39   10.90
   7  11  -2  119.39    9.90
   7  11  -2   90.09    9.30
   7  11  -2   89.69   10.90
   5 -11  -2  200.28   11.00
   5 -11  -2  228.18   12.30
  -5 -11   2  228.78   13.70
  -5 -11   2  231.98   11.30
  -5 -11   2  221.98   13.60
  -5  11   2  244.18   11.20
   5  11  -2  192.48   14.20
   5  11  -2  223.38   14.30
   5  11  -2  214.38   14.20
   5  11  -2  234.38   13.30
  -3 -11   2  229.68   13.50
  -3 -11   2  248.38   12.90
   3 -11  -2  222.18   11.40
   3 -11  -2  239.38   11.80
  -3 -11   2  223.78   13.60
   3  11  -2  221.18   12.90
   3  11  -2  212.38   14.00
   3  11  -2  243.38   10.80
  -3  11   2  228.08   11.40
   3  11  -2  195.38   13.90
   3  11  -2  188.78   12.60
   1 -11  -2  237.78   12.70
   1 -11  -2  241.08   12.70
  -1 -11   2  235.98   13.80
  -1 -11   2  265.07   13.50
   1  11  -2  241.58   10.90
   1  11  -2  216.08   14.30
   1  11  -2  245.38   14.30
   1  11  -2  225.28   12.30
   1  11  -2  230.38   13.20
  -1  11   2  229.38   12.30
   1  11  -2  262.27   14.90
   1 -11   2  323.27   18.00
   1 -11   2  346.17   18.00
  -1 -11  -2  364.46   18.00
  -1 -11  -2  346.07   17.70
  -1 -11  -2  351.26   18.00
  -1  11  -2  364.26   15.60
  -1  11  -2  344.17   18.50
  -1  11  -2  371.16   19.50
   1  11   2  359.36   18.10
   1  11   2  335.47   17.10
   1  11   2  358.36   18.00
  -1  11  -2  332.67   18.60
  -3 -11  -2  226.98   13.60
   3 -11   2  230.28   13.50
  -3 -11  -2  234.78   13.30
  -3 -11  -2  222.48   13.40
   3 -11   2  214.88   13.60
  -3  11  -2  231.68   11.60
   3  11   2  223.88   13.30
  -3  11  -2  255.87   13.30
  -3  11  -2  235.78   14.30
   3  11   2  223.38   13.00
   3  11   2  229.28   13.90
  -5 -11  -2  167.88   11.60
  -5 -11  -2  150.58   10.30
  -5 -11  -2  163.88   11.30
   5 -11   2  182.38   12.10
   5 -11   2  179.18   11.30
   5  11   2  167.68   10.80
   5  11   2  139.39   10.50
  -5  11  -2  157.18   10.70
  -5  11  -2  177.48    9.80
  -5  11  -2  151.88    9.50
  -5  11  -2  149.88   11.40
   5  11   2  174.18   12.30
  -7 -11  -2   62.49    8.20
   7 -11   2   70.09    7.90
  -7 -11  -2   60.39    7.20
   7 -11   2   51.59    7.90
  -7 -11  -2   64.99    8.50
   7  11   2   76.79    8.40
   7  11   2   71.29    8.20
  -7  11  -2   44.20    7.30
  -7  11  -2   52.69    6.50
   7  11   2   57.09    8.80
  -7  11  -2   56.89    7.00
   9 -11   2   83.59   11.00
  -9 -11  -2   86.49   10.50
  -9 -11  -2  102.09   11.50
   9 -11   2  114.49    9.40
  -9 -11  -2  107.99   10.50
  -9  11  -2   96.59    9.80
   9  11   2  118.99   10.00
  -9  11  -2   99.49   10.00
   9  11   2   96.19   12.10
   9  11   2   94.79   10.40
  -9  11  -2   98.09   10.60
 -11 -11  -2   61.39    9.40
  11 -11   2   51.19    9.30
 -11 -11  -2   51.69    8.80
 -11 -11  -2   45.10    7.00
  11 -11   2   52.29    7.70
  11  11   2   47.40    9.60
 -11  11  -2   43.50    7.50
  13 -11   2   11.10    5.90
 -13 -11  -2    6.00    4.80
 -13 -11  -2    8.30    5.30
  13  11   2   12.20    6.20
  16 -12  -2  215.58   17.20
 -16 -12   2  163.48   17.80
 -16 -12   2  171.28   17.90
  16  12  -2  212.58   17.50
  16  12  -2  192.38   15.60
  14 -12  -2   23.50    6.80
 -14 -12   2   27.30    7.20
 -14 -12   2   31.90    7.60
  14  12  -2   44.80    8.00
  14  12  -2   38.60    8.10
  14  12  -2   41.90    7.80
  14  12  -2   42.30    9.50
 -12 -12   2  112.19   12.60
 -12 -12   2  114.39   12.50
  12 -12  -2  110.39   12.20
  12  12  -2  105.29   12.30
  12  12  -2   89.09   12.40
  12  12  -2   89.29   10.90
  12  12  -2   87.69   10.80
 -10 -12   2   36.90    6.90
 -10 -12   2   24.30    6.00
  10 -12  -2   38.80    6.80
  10  12  -2   17.90    5.30
  10  12  -2   25.40    5.60
  10  12  -2   27.60    6.30
  10  12  -2   25.30    7.00
   8 -12  -2    8.40    3.60
  -8 -12   2    7.30    3.50
  -8 -12   2    5.60    3.40
   8  12  -2   10.20    4.60
   8  12  -2    6.90    4.60
   8  12  -2    6.40    3.10
   8  12  -2    5.00    3.80
   6 -12  -2  196.48   11.60
  -6 -12   2  167.48   12.20
  -6 -12   2  185.18   12.60
  -6 -12   2  192.28   13.20
   6  12  -2  182.78   12.20
   6  12  -2  203.58   13.90
   6  12  -2  170.88   13.20
   6  12  -2  179.58   13.30
  -4 -12   2   23.10    4.70
  -4 -12   2   29.60    4.70
   4 -12  -2   24.70    3.90
   4 -12  -2   26.10    3.70
  -4 -12   2   21.10    4.50
  -4  12   2   38.40    4.20
   4  12  -2   18.30    4.10
   4  12  -2   25.10    5.60
   4  12  -2   29.50    5.60
   4  12  -2   21.90    5.60
   2 -12  -2  123.29    8.00
  -2 -12   2  114.79    9.30
  -2 -12   2  122.19    8.70
   2 -12  -2  134.59    8.30
   2  12  -2  124.39    8.80
  -2  12   2  123.09    7.90
   2  12  -2  112.59    9.90
   2  12  -2  123.29   10.20
   2  12  -2  122.99    8.40
   0 -12  -2   78.49    7.40
   0 -12   2   60.29    7.30
   0 -12  -2   79.49    6.30
   0 -12   2   63.29    7.30
   0  12  -2   57.59    7.60
   0  12   2   66.49    7.60
   0  12   2   61.19    6.30
   0  12  -2   71.29    8.40
   0  12  -2   62.19    7.50
   0  12   2   85.59    6.80
  -2 -12  -2    0.90    1.90
  -2 -12  -2    4.00    2.80
  -2 -12  -2    0.00    2.40
   2 -12   2    1.20    2.60
   2 -12   2    1.50    2.40
   2  12   2   -0.40    1.90
   2  12   2    3.20    2.50
   2  12   2   -1.30    1.60
  -2  12  -2    2.30    3.20
  -2  12  -2    5.00    2.90
  -4 -12  -2   71.69    8.50
  -4 -12  -2   84.89    8.70
   4 -12   2   70.19    8.00
  -4 -12  -2   72.79    7.70
   4 -12   2   70.49    8.30
   4  12   2   72.29    8.00
   4  12   2   73.99    8.80
  -4  12  -2   76.49    9.00
  -4  12  -2   75.89    6.50
   4  12   2   84.69    8.70
  -4  12  -2   83.19    8.40
  -6 -12  -2    0.50    2.30
   6 -12   2    3.00    3.00
  -6 -12  -2    0.40    2.90
   6 -12   2   -1.70    2.60
  -6 -12  -2   -1.20    3.10
   6  12   2    1.40    2.70
   6  12   2    5.60    3.60
   6  12   2   -1.90    2.30
  -6  12  -2    0.10    3.30
  -6  12  -2    3.90    2.90
  -8 -12  -2  101.39    9.90
  -8 -12  -2   81.49    9.90
   8 -12   2   80.09   10.30
  -8 -12  -2   99.29   11.30
   8 -12   2   83.59    9.10
   8  12   2   80.09    9.80
  -8  12  -2  108.89   10.70
   8  12   2   87.49   11.10
  -8  12  -2   92.19   10.60
   8  12   2   87.99   10.00
 -10 -12  -2   44.00    8.20
  10 -12   2   33.60    7.50
 -10 -12  -2   31.60    5.90
  10 -12   2   51.39    7.60
 -10 -12  -2   38.40    7.70
  10  12   2   51.09    9.50
 -10  12  -2   31.00    5.90
  10  12   2   33.20    6.80
 -12 -12  -2    5.40    4.80
 -12 -12  -2   12.30    5.30
  12 -12   2    6.20    5.50
  12  12   2    3.80    5.00
 -15 -13   2   22.90    7.50
 -15 -13   2   36.40    8.70
  15 -13  -2   23.90    7.70
  15  13  -2   30.90    8.30
  15  13  -2   24.30    8.10
  15  13  -2   44.70    8.80
  13 -13  -2   10.80    5.50
 -13 -13   2   14.90    5.60
 -13 -13   2   10.90    5.40
  13  13  -2   11.00    5.00
  13  13  -2   18.10    5.60
  13  13  -2   20.30    6.40
  13  13  -2   13.50    6.60
 -11 -13   2   79.59   10.80
  11 -13  -2   88.39   10.50
 -11 -13   2   68.29    9.80
  11  13  -2   64.39    9.10
  11  13  -2   86.29   12.00
  11  13  -2   97.19   11.90
  11  13  -2   99.59   11.60
  -9 -13   2  136.99   11.60
   9 -13  -2  144.29   11.20
  -9 -13   2  155.78   12.20
   9  13  -2  129.79   12.60
   9  13  -2  163.98   13.30
   9  13  -2  136.89   14.50
   9  13  -2  153.68   12.40
   7 -13  -2  171.08   11.00
  -7 -13   2  152.28   11.90
  -7 -13   2  141.79   11.60
   7  13  -2  136.79   12.10
   7  13  -2  152.18   12.40
   7  13  -2  150.98   11.20
   7  13  -2  134.89   11.80
   5 -13  -2   -1.70    1.70
  -5 -13   2   -2.10    2.30
  -5 -13   2   -0.30    1.50
  -5 -13   2   -1.70    2.20
   5  13  -2    4.90    3.20
   5  13  -2    1.20    2.50
   5  13  -2   -2.60    2.50
   5  13  -2    0.10    3.10
  -3 -13   2   17.30    4.50
  -3 -13   2   12.80    3.40
   3 -13  -2   18.90    3.30
  -3  13   2    8.20    2.60
   3  13  -2   10.90    3.50
   3  13  -2   10.90    3.90
   3  13  -2   14.20    3.60
   3  13  -2   15.80    4.80
   1 -13  -2   13.30    3.30
   1 -13  -2   14.30    3.40
  -1 -13   2   23.60    4.80
  -1 -13   2   13.90    3.80
   1  13  -2   13.00    3.50
   1  13  -2   17.00    4.50
  -1  13   2   22.00    3.90
   1  13  -2   18.90    4.80
  -1 -13  -2    2.40    2.60
   1 -13   2    1.30    2.30
  -1 -13  -2   -0.30    2.30
  -1 -13  -2    5.30    2.70
   1 -13   2   -1.10    2.00
  -1  13  -2    1.70    3.20
   1  13   2   -1.10    1.50
   1  13   2    3.10    2.80
  -1  13  -2   -0.80    2.30
   1  13   2    0.40    1.90
   3 -13   2   13.90    3.80
  -3 -13  -2    6.90    3.20
  -3 -13  -2    3.90    3.50
  -3 -13  -2   11.00    3.80
   3 -13   2    9.20    3.40
   3  13   2    5.80    2.90
  -3  13  -2    9.20    4.10
   3  13   2    9.90    3.70
  -3  13  -2    6.50    2.90
   3  13   2    3.40    2.90
  -5 -13  -2  145.09   11.60
  -5 -13  -2  137.09   10.30
  -5 -13  -2  149.19   11.50
   5 -13   2  132.89   11.00
   5 -13   2  115.69   10.10
  -5  13  -2  145.89   11.70
  -5  13  -2  130.69   10.40
   5  13   2  145.09   11.40
   5  13   2  124.19   10.20
   5  13   2  126.89   10.10
  -7 -13  -2   93.19    9.60
  -7 -13  -2   79.79   10.10
  -7 -13  -2   86.49   10.60
   7 -13   2   98.39   11.30
   7 -13   2   92.09    9.80
   7  13   2   93.09   10.30
   7  13   2   84.49    9.70
  -7  13  -2   85.29    9.10
   7  13   2   85.79   10.70
  -9 -13  -2   54.59    9.00
   9 -13   2   70.99   10.50
  -9 -13  -2   77.69    9.40
  -9 -13  -2   81.29   10.90
   9 -13   2   89.19    9.90
  -9  13  -2   65.19    8.40
   9  13   2   71.99    9.30
   9  13   2   74.29    9.90
   9  13   2   82.59   11.40
 -11 -13  -2   15.10    5.90
 -11 -13  -2   22.90    6.90
  11 -13   2   27.00    7.40
  11  13   2   24.60    7.40
  13 -13   2   38.40    8.80
 -13 -13  -2   39.80    9.40
 -13 -13  -2   58.89   11.00
  13  13   2   38.50    9.90
  14 -14  -2   88.49   12.30
 -14 -14   2   74.59   11.10
 -14 -14   2   73.69   11.90
  14  14  -2   77.49   11.30
  14  14  -2   79.59   11.20
  14  14  -2   70.89   12.30
  14  14  -2   78.49   11.70
 -12 -14   2   11.00    5.20
 -12 -14   2   -0.60    4.20
  12 -14  -2    1.50    4.20
  12  14  -2    1.20    3.90
  12  14  -2    2.70    4.20
  12  14  -2   -2.20    4.20
  12  14  -2    0.00    4.30
  10 -14  -2  136.09   13.00
 -10 -14   2  119.09   12.80
 -10 -14   2  113.29   12.70
  10  14  -2  101.99   12.90
  10  14  -2  124.49   14.20
  10  14  -2   99.29   12.10
  10  14  -2  124.09   12.70
  -8 -14   2   37.90    7.20
   8 -14  -2   43.50    6.70
  -8 -14   2   37.60    7.10
   8  14  -2   40.70    8.10
   8  14  -2   43.60    7.10
   8  14  -2   45.40    7.80
   8  14  -2   48.10    8.40
  -6 -14   2  109.49   11.20
  -6 -14   2  105.19   11.10
   6 -14  -2  132.19    9.50
   6  14  -2  120.39   10.50
   6  14  -2  123.09   12.80
   6  14  -2  112.69   12.20
   6  14  -2  132.59   10.30
   4 -14  -2    9.30    3.50
  -4 -14   2    4.70    3.20
  -4 -14   2    9.40    3.80
   4  14  -2   11.10    3.70
   4  14  -2    7.20    3.20
   4  14  -2    5.30    3.80
  -4  14   2    8.40    2.50
   4  14  -2    4.30    3.80
  -2 -14   2    1.50    2.70
  -2 -14   2    3.00    2.30
   2 -14  -2    1.90    2.10
  -2  14   2    2.80    1.90
   2  14  -2   -0.10    2.40
   2  14  -2   -1.20    2.20
   2  14  -2    0.20    2.70
   0 -14  -2   -1.00    2.00
   0 -14   2    0.80    2.30
   0 -14  -2    0.80    2.30
   0 -14   2   -1.00    2.10
   0  14  -2    2.00    2.30
   0  14   2    0.00    1.70
   0  14  -2    2.00    2.90
   0  14  -2    4.60    3.30
  -2 -14  -2   23.50    4.90
   2 -14   2   21.80    4.70
   2 -14   2   23.00    4.90
  -2 -14  -2   22.70    4.90
  -2 -14  -2   19.20    4.80
  -2  14  -2   20.50    4.50
   2  14   2   22.60    4.70
   2  14   2   27.90    5.10
   2  14   2   18.60    4.40
  -4 -14  -2   47.90    7.50
  -4 -14  -2   26.10    5.80
   4 -14   2   36.50    6.20
   4 -14   2   29.50    5.90
  -4 -14  -2   35.10    5.90
   4  14   2   29.70    5.90
  -4  14  -2   35.50    5.30
   4  14   2   38.80    6.30
  -4  14  -2   39.20    6.10
   4  14   2   39.60    6.20
  -6 -14  -2   49.00    8.10
  -6 -14  -2   36.50    6.30
  -6 -14  -2   29.50    6.50
   6 -14   2   42.50    7.30
   6 -14   2   29.10    5.90
   6  14   2   28.10    6.00
   6  14   2   32.80    6.20
  -6  14  -2   42.90    6.70
   6  14   2   30.10    6.50
   8 -14   2  120.19   12.00
  -8 -14  -2  127.49   11.90
   8 -14   2  128.69   13.70
  -8 -14  -2  145.99   14.70
  -8 -14  -2  128.49   14.00
   8  14   2  125.99   12.90
   8  14   2  125.19   13.70
   8  14   2  108.29   12.20
  -8  14  -2  126.39   10.70
  10 -14   2    8.20    5.50
 -10 -14  -2   15.20    6.20
 -10 -14  -2   17.80    7.00
  10  14   2   20.00    6.20
  10  14   2   23.10    7.10
  12 -14   2  135.89   15.70
 -12 -14  -2  116.49   15.10
 -12 -14  -2  119.99   15.20
  12  14   2  105.59   14.40
  13 -15  -2   52.59    9.70
 -13 -15   2   52.79   10.00
 -13 -15   2   55.89    9.90
  13  15  -2   58.89    9.40
  13  15  -2   50.59   10.20
  13  15  -2   44.70    8.70
  13  15  -2   62.29   11.20
 -11 -15   2  179.58   14.50
 -11 -15   2  160.78   16.50
  11 -15  -2  167.38   13.60
  11  15  -2  143.09   14.80
  11  15  -2  162.08   14.10
  11  15  -2  149.88   16.40
  11  15  -2  145.69   16.20
  -9 -15   2    1.80    3.40
   9 -15  -2    7.60    4.00
  -9 -15   2    5.80    4.30
   9  15  -2    4.20    4.10
   9  15  -2    5.50    4.40
   9  15  -2   -5.40    3.40
   9  15  -2   -5.50    3.40
  -7 -15   2    0.90    3.30
  -7 -15   2   -3.80    2.70
   7  15  -2   -0.60    3.30
   7  15  -2   -1.30    3.70
   7  15  -2    2.50    3.70
   7  15  -2    0.10    2.70
  -5 -15   2  155.08   12.50
  -5 -15   2  150.88   12.20
   5  15  -2  154.68   11.80
   5  15  -2  182.38   13.60
   5  15  -2  164.98   12.00
   5  15  -2  186.58   14.40
   3 -15  -2   34.20    5.00
  -3 -15   2   38.70    6.50
  -3 -15   2   31.40    5.20
   3  15  -2   22.10    5.90
  -3  15   2   38.90    5.00
   3  15  -2   19.90    5.40
   3  15  -2   28.50    5.30
   1 -15  -2  308.87   16.90
  -1 -15   2  321.47   17.40
   1 -15  -2  321.07   16.80
  -1 -15   2  309.47   18.40
   1  15  -2  317.67   19.70
   1  15  -2  302.37   17.40
  -1  15   2  335.37   16.90
   1  15  -2  292.27   18.40
  -1 -15  -2   45.20    6.50
   1 -15   2   52.29    7.20
   1 -15   2   42.40    6.30
  -1 -15  -2   57.99    7.40
  -1 -15  -2   41.10    6.40
   1  15   2   48.80    6.40
  -1  15  -2   47.90    7.10
   1  15   2   42.20    6.60
   1  15   2   55.39    6.80
  -1  15  -2   42.30    6.40
   3 -15   2  202.78   13.80
  -3 -15  -2  225.38   14.70
  -3 -15  -2  211.98   13.70
   3 -15   2  228.48   14.10
  -3 -15  -2  229.58   14.40
   3  15   2  198.28   13.50
   3  15   2  197.68   13.60
   3  15   2  187.38   13.00
  -3  15  -2  184.98   12.60
   5 -15   2    7.10    4.20
  -5 -15  -2    4.30    3.40
  -5 -15  -2   11.60    4.90
  -5 -15  -2    5.40    4.20
   5 -15   2    2.60    3.40
   5  15   2    7.30    3.70
   5  15   2   10.50    4.20
   5  15   2   11.10    4.00
  -5  15  -2    2.90    3.10
  -7 -15  -2   19.00    6.00
  -7 -15  -2   23.00    5.50
   7 -15   2   17.90    5.00
  -7 -15  -2   16.30    5.80
   7 -15   2   25.20    6.60
   7  15   2   24.10    5.80
   7  15   2   19.40    6.20
   7  15   2   20.00    5.40
  -7  15  -2   22.50    5.20
  -9 -15  -2   77.19   12.20
  -9 -15  -2   72.69   10.70
  -9 -15  -2   66.39   10.40
   9 -15   2   75.49   10.70
   9  15   2   56.99    9.30
   9  15   2   68.69   10.90
 -11 -15  -2   59.09   10.70
 -11 -15  -2   79.69   12.50
  11 -15   2   64.39   11.20
  11  15   2   95.19   13.20
 -12 -16   2    2.30    5.40
 -12 -16   2    5.90    5.30
  12 -16  -2   16.50    6.10
  12  16  -2   10.40    5.00
  12  16  -2    5.10    4.00
  12  16  -2    5.30    5.60
  12  16  -2   14.70    6.20
 -10 -16   2    0.40    3.90
 -10 -16   2   -1.60    3.70
  10  16  -2   -1.50    4.20
  10  16  -2   -4.30    3.30
  10  16  -2   -2.50    3.40
  10  16  -2   -2.60    3.70
  -8 -16   2  148.69   14.60
  -8 -16   2  115.39   13.20
   8  16  -2  155.48   16.30
   8  16  -2  158.58   13.20
   8  16  -2  136.69   13.60
   8  16  -2  123.59   13.20
  -6 -16   2    7.40    4.60
  -6 -16   2   14.50    5.10
   6  16  -2   12.10    4.70
   6  16  -2    9.30    5.10
   6  16  -2   13.70    4.40
   6  16  -2    3.80    3.90
  -4 -16   2  119.29   12.10
   4  16  -2  117.69   12.50
   4  16  -2  110.09   10.70
   4  16  -2  113.89   12.70
  -2 -16   2    8.80    4.00
  -2 -16   2   -0.50    2.30
   2 -16  -2    2.60    2.30
   2  16  -2    3.10    3.80
   2  16  -2    0.20    2.40
   2  16  -2    3.30    3.30
  -2  16   2    3.00    2.60
   0 -16   2   -1.40    2.70
   0 -16  -2   -0.70    2.70
   0 -16  -2    1.60    2.60
   0 -16  -2   -0.80    2.70
   0 -16   2    3.90    3.20
   0  16   2    2.10    2.60
   0  16  -2    1.90    2.90
   0  16  -2    1.70    2.50
   2 -16   2   54.29    7.60
  -2 -16  -2   50.19    7.40
   2 -16   2   52.79    7.80
  -2 -16  -2   51.79    7.40
  -2 -16  -2   42.80    7.00
   2  16   2   33.00    5.90
  -2  16  -2   42.40    6.70
   2  16   2   47.20    7.20
   2  16   2   57.39    7.50
  -2  16  -2   53.99    7.30
  -4 -16  -2    8.80    4.40
  -4 -16  -2    4.10    3.40
   4 -16   2    5.90    3.40
  -4 -16  -2    8.10    4.50
   4 -16   2    8.60    4.10
  -4  16  -2    2.10    3.30
   4  16   2    3.20    3.40
   4  16   2   12.40    4.30
   4  16   2    8.00    3.90
  -6 -16  -2  139.09   14.20
  -6 -16  -2  160.68   12.60
   6 -16   2  187.58   13.40
  -6 -16  -2  182.18   14.50
   6 -16   2  184.08   13.90
   6  16   2  162.08   13.50
  -6  16  -2  179.58   13.30
   6  16   2  174.08   13.20
   6  16   2  133.29   13.40
  -8 -16  -2    2.60    4.60
   8 -16   2   13.80    6.00
  -8 -16  -2    9.00    5.40
  -8 -16  -2    3.90    4.20
   8  16   2    7.90    4.50
  -8  16  -2   19.60    7.90
   8  16   2   -2.60    3.20
 -10 -16  -2    6.10    4.90
 -10 -16  -2   -1.10    4.10
  10 -16   2   14.90    5.80
  10  16   2    6.50    5.10
  10  16   2    9.10    4.90
 -11 -17   2   10.40    5.60
 -11 -17   2    6.20    5.40
  11  17  -2    2.80    5.70
  11  17  -2   13.40    5.70
  11  17  -2    4.10    4.20
  11  17  -2   -3.70    3.70
  -9 -17   2   10.80    5.30
  -9 -17   2   -0.40    4.10
   9  17  -2    6.60    4.30
   9  17  -2   14.60    5.90
   9  17  -2    2.60    5.10
   9  17  -2    6.70    4.60
  -7 -17   2   47.20    8.20
  -7 -17   2   33.30    7.10
   7  17  -2   40.60    8.50
   7  17  -2   41.00    8.00
   7  17  -2   22.00    5.90
   7  17  -2   38.60    7.20
  -5 -17   2   15.00    5.00
   5  17  -2    4.80    4.30
   5  17  -2    9.60    5.10
   5  17  -2   15.10    4.80
  -3 -17   2   71.49    9.30
   3  17  -2   68.69    9.70
   3  17  -2   73.79   10.30
   3  17  -2   61.89    8.40
   1 -17  -2   50.09    6.80
  -1 -17   2   60.69    8.20
  -1 -17   2   33.50    5.80
   1  17  -2   41.90    7.40
   1  17  -2   49.30    8.50
  -1  17   2   46.20    6.50
   1  17  -2   56.59    7.60
  -1 -17  -2   40.90    6.70
  -1 -17  -2   42.40    6.70
   1 -17   2   42.90    6.90
  -1 -17  -2   37.40    6.90
   1 -17   2   31.50    5.70
  -1  17  -2   35.10    6.50
   1  17   2   43.90    6.50
  -1  17  -2   44.30    7.00
   3 -17   2   13.70    4.60
  -3 -17  -2   17.60    5.60
   3 -17   2   18.30    5.10
  -3 -17  -2   20.20    5.40
  -3 -17  -2   20.80    5.30
   3  17   2   19.20    4.90
   3  17   2   12.20    4.30
  -3  17  -2   15.90    4.60
  -3  17  -2   22.00    5.10
   3  17   2   29.80    5.70
  -5 -17  -2   52.19    7.90
  -5 -17  -2   71.59   10.10
   5 -17   2   80.09    9.80
  -5 -17  -2   60.39    9.30
   5 -17   2   73.29    9.20
  -5  17  -2   90.19   10.40
   5  17   2   70.09    9.10
   5  17   2   66.69    8.80
  -5  17  -2   57.09    8.30
   5  17   2   78.89   10.00
  -7 -17  -2   18.40    6.10
   7 -17   2    6.80    5.50
   7 -17   2   20.70    6.10
  -7 -17  -2   30.20    7.40
  -7 -17  -2   15.20    5.30
   7  17   2   25.20    6.30
  -7  17  -2   21.60    6.00
   7  17   2   11.50    5.00
  -9 -17  -2   11.40    5.20
   9 -17   2   17.00    5.90
  -9 -17  -2    5.40    5.20
   9  17   2    7.50    5.10
   9  17   2   12.40    5.30
 -10 -18   2   90.09   12.70
 -10 -18   2   76.79   11.30
  10  18  -2   52.39   10.50
  10  18  -2   62.09   10.20
  10  18  -2   77.39   11.80
  10  18  -2   57.99   10.00
   8  18  -2  240.38   19.20
   8  18  -2  219.98   16.30
   8  18  -2  203.08   17.00
  -6 -18   2  212.28   15.70
   6  18  -2  211.78   17.10
   6  18  -2  186.68   15.70
   6  18  -2  212.98   15.10
  -4 -18   2   99.59   11.60
   4  18  -2   87.59   11.70
   4  18  -2  120.29   13.60
   4  18  -2   93.29   10.70
  -2 -18   2   22.50    5.70
   2  18  -2   16.40    5.50
   2  18  -2   17.80    4.80
   2  18  -2   15.10    5.20
   0 -18  -2    5.00    3.50
   0 -18   2    3.60    3.40
   0 -18  -2   -0.90    3.00
   0  18   2   11.20    3.90
   0  18  -2    0.70    2.80
   0  18  -2    2.60    3.50
  -2 -18  -2   38.70    7.20
  -2 -18  -2   46.40    7.60
   2 -18   2   43.60    7.10
   2 -18   2   27.80    6.00
  -2 -18  -2   35.20    6.80
  -2  18  -2   39.30    6.80
  -2  18  -2   46.10    7.50
   2  18   2   41.50    6.60
  -4 -18  -2  192.08   14.50
   4 -18   2  173.38   13.80
   4 -18   2  171.18   13.50
  -4 -18  -2  190.78   14.80
  -4  18  -2  183.98   13.90
   4  18   2  163.88   14.60
   4  18   2  179.28   13.20
  -4  18  -2  184.88   13.10
   4  18   2  170.28   13.60
   6 -18   2  216.78   15.60
  -6 -18  -2  212.38   16.10
   6 -18   2  216.98   22.50
  -6 -18  -2  178.98   15.30
  -6  18  -2  203.58   14.30
  -6  18  -2  212.28   16.70
   6  18   2  188.58   15.00
  -8 -18  -2  116.99   14.80
   8 -18   2  157.78   15.40
  -8 -18  -2  150.18   16.10
   8  18   2  111.49   13.20
   8  18   2  130.59   14.40
  -9 -19   2    9.00    5.80
  -9 -19   2    5.50    5.00
   9  19  -2   11.80    6.00
   9  19  -2    5.00    4.50
   9  19  -2    4.80    4.30
  -7 -19   2    9.20    4.70
   7  19  -2   18.60    6.30
   7  19  -2   13.70    6.20
   7  19  -2    3.50    4.50
  -5 -19   2   32.30    7.30
   5  19  -2   19.80    6.00
   5  19  -2   33.90    8.00
   5  19  -2   24.90    6.20
  -3 -19   2  189.58   14.40
   3  19  -2  136.79   14.80
   3  19  -2  165.48   12.90
   3  19  -2  168.18   17.00
  -1 -19   2  250.77   16.80
   1 -19  -2  237.88   16.30
   1  19  -2  226.38   15.70
   1  19  -2  236.68   17.00
   1 -19   2  250.47   17.10
  -1 -19  -2  265.07   17.00
  -1  19  -2  242.78   17.00
  -1  19  -2  266.07   16.70
   1  19   2  261.37   16.50
  -3 -19  -2   62.09    9.20
   3 -19   2   65.29    9.30
  -3 -19  -2   82.09    9.90
  -3 -19  -2   67.89    9.80
   3  19   2   66.29    9.00
  -3  19  -2   54.09    8.40
  -5 -19  -2   10.60    5.10
  -5 -19  -2   12.80    5.90
  -5 -19  -2    1.50    4.10
   5 -19   2    8.90    4.60
  -5  19  -2    5.20    3.40
   5  19   2   14.40    4.80
  -5  19  -2   20.70    7.10
   7 -19   2   -1.50    3.90
  -7 -19  -2   -2.20    4.00
  -7 -19  -2    1.30    4.10
   7  19   2    6.30    4.50
   7  19   2    0.50    3.80
  -6 -20   2    2.40    4.10
   6  20  -2    2.80    4.00
   6  20  -2   -0.10    3.90
   6  20  -2   13.70    6.30
  -4 -20   2    1.70    4.10
   4  20  -2   13.70    5.70
   4  20  -2    0.90    3.90
   4  20  -2   13.30    5.20
   2 -20  -2    7.40    4.20
  -2 -20   2   -3.40    3.30
   2  20  -2    3.10    3.40
   2  20  -2    7.10    4.50
   0 -20  -2    7.00    4.40
   0 -20   2   13.40    4.70
   0  20  -2    0.70    3.20
   0  20  -2   -1.20    3.20
  -2 -20  -2    4.70    3.80
   2 -20   2    7.10    4.20
  -2  20  -2    3.50    3.50
  -4 -20  -2    7.20    5.40
  -4 -20  -2   10.70    5.30
  -4 -20  -2    3.90    4.40
  -4  20  -2    7.30    4.10
   4  20   2    9.00    4.30
  -3 -21   2  129.49   14.20
   3  21  -2   81.89   11.90
   3  21  -2   77.39   10.50
  -1 -21   2  153.88   12.60
   1 -21  -2  129.19   13.70
   1  21  -2  131.49   13.10
   1  21  -2  122.79   13.90
   1 -21   2   85.69   10.90
  -1 -21  -2   68.79    9.80
  -1  21  -2   57.79    9.00
  18   0  -3    5.50    6.00
  18   0  -3    4.60    3.80
  18   0  -3   -2.30    3.80
  16   0  -3    1.10    3.60
  16   0  -3   -0.60    5.10
  14   0  -3   -2.90    2.30
  14   0  -3   -4.50    3.20
  12   0  -3   -0.80    3.00
 -12   0   3    0.40    1.70
  12   0  -3    1.20    2.50
 -12   0   3   -1.10    1.50
  10   0  -3   -0.10    1.90
  10   0  -3   -2.60    2.30
  10   0  -3   -0.40    1.00
 -10   0   3    0.00    1.40
  10   0  -3    0.90    1.60
 -10   0   3    1.00    1.40
   8   0  -3   -2.50    1.30
   8   0  -3    0.10    1.40
   8   0  -3    0.50    1.70
  -8   0   3   -0.60    1.10
   8   0  -3   -0.30    0.80
   8   0  -3    0.20    0.70
  -8   0   3    5.00    1.70
  -6   0   3    0.20    0.90
   6   0  -3   -0.50    0.70
   6   0  -3   -0.80    0.60
  -6   0   3   -0.30    0.80
   6   0  -3    0.70    1.20
   6   0  -3   -1.10    1.10
   4   0  -3   -2.00    1.00
   4   0  -3    0.60    0.70
   4   0  -3    0.70    1.10
  -4   0   3   -0.60    0.60
   4   0  -3    0.10    0.90
   2   0  -3   -0.40    0.90
   2   0  -3    0.50    0.90
   2   0  -3   -0.30    1.40
  -2   0   3   -1.10    0.90
   2   0  -3   -0.10    0.70
   2   0  -3    0.20    1.00
  -2   0   3   -0.40    0.80
   0   0   3    1.50    1.20
   0   0  -3   -0.90    1.00
   0   0  -3    0.80    1.20
   0   0  -3   -0.50    1.50
   0   0  -3   -0.90    1.10
   0   0   3    2.80    1.30
   2   0   3   -0.10    1.40
   2   0   3   -1.60    1.10
  -2   0  -3   -1.80    1.30
  -2   0  -3   -1.10    1.30
  -2   0  -3   -0.60    1.30
  -2   0  -3    0.40    2.00
   4   0   3   -1.40    1.40
  -4   0  -3    0.00    1.70
  -4   0  -3   -0.20    1.30
  -4   0  -3   -1.80    1.40
   4   0   3    0.40    1.80
  -4   0  -3   -6.30    1.80
   4   0   3    1.40    1.90
  -6   0  -3    0.30    2.40
   6   0   3    0.40    2.00
  -6   0  -3   -1.20    1.50
   6   0   3   -1.30    1.80
   6   0   3    0.60    1.40
  -6   0  -3    3.70    2.30
  -6   0  -3    1.20    2.10
   6   0   3   -0.60    1.70
  -8   0  -3    0.10    1.90
   8   0   3   -0.60    1.80
  -8   0  -3   -2.10    3.00
  -8   0  -3    0.50    1.60
   8   0   3   -0.30    2.20
  -8   0  -3   -1.20    2.20
   8   0   3    1.00    1.60
  10   0   3   -1.40    2.50
  10   0   3    1.70    2.00
 -10   0  -3   -3.10    2.70
 -10   0  -3    1.90    2.70
  10   0   3    0.30    2.50
 -10   0  -3   -4.80    2.20
 -12   0  -3   -0.40    3.00
  12   0   3   -0.60    3.20
 -12   0  -3    3.40    4.40
 -12   0  -3    0.90    2.90
  12   0   3    2.70    2.80
  12   0   3   -1.20    2.30
 -14   0  -3    1.20    3.40
 -14   0  -3   -0.10    3.30
  14   0   3   -2.40    3.70
 -16   0  -3    0.50    3.80
 -16   0  -3   -3.60    3.50
  19  -1  -3   41.80    8.90
  19  -1  -3   54.49   10.40
  19   1  -3   35.20    9.40
  19   1  -3   39.60    9.10
  19   1  -3   38.80    8.40
  17  -1  -3   73.09   10.30
  17  -1  -3   96.89   13.90
  17  -1  -3   94.79   12.20
  17   1  -3   71.09   10.10
  17   1  -3   65.19   12.40
  17   1  -3   93.49   12.20
  15  -1  -3  195.18   14.50
  15  -1  -3  172.48   15.30
  15   1  -3  194.08   14.70
  15   1  -3  167.28   17.60
  13  -1  -3  331.47   19.90
  13  -1  -3  351.46   20.80
 -13  -1   3  350.86   17.80
 -13  -1   3  380.06   18.20
  13   1  -3  325.77   19.80
  13   1  -3  382.76   21.80
  11  -1  -3  156.88    8.50
 -11  -1   3  153.88    9.20
  11  -1  -3  139.59   10.50
  11  -1  -3  147.59   10.90
 -11  -1   3  161.58    9.20
  11   1  -3  153.58    9.00
 -11   1   3  156.18    8.70
  11   1  -3  139.49    8.20
 -11   1   3  154.68    8.60
  11   1  -3  141.79   10.50
  11   1  -3  150.98   11.10
   9  -1  -3  296.67   15.70
  -9  -1   3  305.57   14.60
   9  -1  -3  298.47   14.00
   9  -1  -3  313.17   12.80
   9  -1  -3  301.57   16.00
  -9  -1   3  287.27   14.30
  -9   1   3  286.77   13.60
   9   1  -3  293.67   14.30
   9   1  -3  285.47   13.50
   9   1  -3  297.57   15.80
  -9   1   3  307.77   13.70
   9   1  -3  286.67   15.80
   9   1  -3  306.47   12.10
  -7  -1   3   23.90    3.00
   7  -1  -3   28.10    3.90
   7  -1  -3   29.70    2.10
   7  -1  -3   25.60    3.20
  -7  -1   3   28.30    3.20
   7  -1  -3   24.00    2.50
   7  -1  -3   26.40    3.90
  -7   1   3   31.30    2.50
  -7   1   3   30.40    2.70
   7   1  -3   31.50    4.30
   7   1  -3   25.90    3.70
   7   1  -3   25.90    3.30
   7   1  -3   25.50    2.70
   7   1  -3   29.90    2.20
   5  -1  -3   15.60    2.10
  -5  -1   3   16.40    2.20
   5  -1  -3   16.80    2.60
   5  -1  -3   15.80    1.30
  -5  -1   3   17.60    2.20
   5   1  -3   18.10    2.70
   5   1  -3   15.00    1.20
   5   1  -3   17.00    2.70
  -5   1   3   15.70    1.50
   5   1  -3   17.20    2.10
   5   1  -3   16.00    2.00
   3  -1  -3 1485.15   57.99
   3  -1  -3 1520.05   57.59
   3  -1  -3 1446.96   58.39
   3  -1  -3 1505.45   58.09
  -3  -1   3 1394.66   57.99
  -3   1   3 1507.95   57.59
   3   1  -3 1502.45   58.89
   3   1  -3 1454.35   57.49
   3   1  -3 1420.96   58.19
   3   1  -3 1428.96   58.19
  -1  -1   3  112.59    5.80
  -1  -1   3  114.89    6.00
   1  -1  -3   99.79    5.40
   1  -1  -3  103.79    4.30
   1  -1  -3  103.19    6.40
   1  -1  -3  100.59    5.80
   1  -1  -3  101.99    5.50
   1   1  -3   97.59    5.70
   1   1  -3   84.19    6.20
   1   1  -3   99.79    5.60
  -1   1   3   96.99    5.30
   1   1  -3  106.99    5.30
  -1   1   3  107.29    5.40
   1   1  -3   94.29    5.80
   1   1  -3  100.79    5.40
  -1  -1  -3    0.60    1.30
  -1  -1  -3    2.60    1.40
  -1  -1  -3    0.60    1.40
   1  -1   3    0.60    1.30
   1  -1   3    0.40    1.30
  -1  -1  -3   -0.20    1.60
   1   1   3    0.80    1.00
  -1   1  -3   -0.50    1.80
   1   1   3   -0.40    1.10
  -1   1  -3   -2.30    1.10
  -1   1  -3    2.50    1.50
  -1   1  -3    0.30    1.20
  -3  -1  -3   33.00    4.00
  -3  -1  -3   35.00    3.60
  -3  -1  -3   32.10    3.80
  -3  -1  -3   30.60    4.40
   3  -1   3   26.20    3.90
   3  -1   3   34.40    4.00
   3   1   3   30.20    4.00
   3   1   3   32.00    2.40
  -3   1  -3   34.00    4.70
   3   1   3   38.90    4.20
   3   1   3   36.80    4.10
  -3   1  -3   24.30    3.20
  -3   1  -3   33.00    3.90
  -3   1  -3   29.70    3.80
   5  -1   3   19.30    3.30
  -5  -1  -3   24.70    3.90
  -5  -1  -3   21.10    3.00
  -5  -1  -3   12.20    3.00
   5  -1   3   14.60    3.20
  -5  -1  -3   14.20    3.80
   5  -1   3   13.00    3.30
   5   1   3   24.00    3.80
  -5   1  -3   17.30    4.00
  -5   1  -3   20.10    3.10
  -5   1  -3   20.50    3.70
   5   1   3   19.10    3.50
   5   1   3   17.30    3.50
   5   1   3   21.50    2.70
  -5   1  -3   19.90    3.50
  -7  -1  -3   41.60    6.70
   7  -1   3   69.49    7.50
  -7  -1  -3   47.00    5.90
   7  -1   3   50.69    5.80
   7  -1   3   46.60    6.00
  -7  -1  -3   51.19    5.00
  -7  -1  -3   56.69    6.40
  -7   1  -3   57.09    6.40
  -7   1  -3   60.89    4.90
  -7   1  -3   55.99    3.60
   7   1   3   67.69    7.10
   7   1   3   65.39    7.20
  -7   1  -3   55.59    6.30
  -7   1  -3   60.79    7.90
   7   1   3   65.19    5.00
  -9  -1  -3  158.88   12.60
  -9  -1  -3  145.49   10.30
  -9  -1  -3  158.38    8.80
   9  -1   3  144.49   10.10
   9  -1   3  153.58   11.30
  -9  -1  -3  167.78   11.10
   9  -1   3  165.68   10.30
  -9   1  -3  135.29   10.20
  -9   1  -3  149.99    8.90
  -9   1  -3  152.98   12.70
  -9   1  -3  137.99   10.30
   9   1   3  147.39   10.90
   9   1   3  157.18    9.80
   9   1   3  167.78   11.50
  11  -1   3   27.10    5.10
  11  -1   3   22.20    6.10
  11  -1   3   18.20    4.30
 -11  -1  -3   18.90    4.90
 -11  -1  -3   26.60    5.50
 -11  -1  -3   21.50    6.10
  11   1   3   29.50    6.10
  11   1   3   23.50    5.40
 -11   1  -3   25.00    5.40
 -11   1  -3   22.00    6.40
  11   1   3   27.40    4.90
 -11   1  -3   33.50    6.00
 -13  -1  -3   -0.50    3.00
 -13  -1  -3    3.60    3.50
 -13  -1  -3    8.00    4.70
  13  -1   3   -3.80    3.60
 -13   1  -3    0.80    3.30
  13   1   3    6.10    3.50
 -13   1  -3   -1.30    2.90
 -13   1  -3    2.50    4.00
  13   1   3   -3.40    3.20
  15  -1   3    7.60    5.60
 -15  -1  -3   17.70    5.80
 -15  -1  -3   10.50    4.70
 -15   1  -3   12.70    5.20
 -15   1  -3   16.70    5.60
  18  -2  -3  169.58   15.40
  18  -2  -3  151.58   15.90
  18   2  -3  194.28   16.30
  18   2  -3  221.88   19.30
  18   2  -3  158.48   16.20
  16  -2  -3   40.00    7.30
  16  -2  -3   59.49    9.10
  16  -2  -3   60.69   10.50
  16   2  -3   69.09   12.50
  16   2  -3   69.49   10.30
 -14  -2   3   36.00    5.60
 -14  -2   3   33.80    5.60
  14  -2  -3   38.30    7.50
  14  -2  -3   30.40    6.20
  14   2  -3   33.60    7.80
  14   2  -3   39.10    7.10
 -12  -2   3    3.30    2.20
 -12  -2   3    4.00    2.40
  12  -2  -3    4.90    3.10
  12  -2  -3    6.60    3.60
  12   2  -3    0.80    2.60
  12   2  -3    3.20    3.80
  12   2  -3    6.40    2.70
  12   2  -3    1.10    1.60
 -10  -2   3  107.59    7.30
 -10  -2   3  118.69    7.70
  10  -2  -3  106.29    6.40
  10  -2  -3  110.89    8.50
  10  -2  -3  109.39    8.60
  10   2  -3  103.39    6.50
 -10   2   3  114.09    6.30
  10   2  -3   98.19    7.10
 -10   2   3  105.49    6.20
  10   2  -3  102.79    8.70
  10   2  -3  104.69    8.30
   8  -2  -3  865.21   34.00
   8  -2  -3  850.81   35.40
  -8  -2   3  803.02   34.60
  -8  -2   3  806.52   34.60
  -8   2   3  788.22   32.90
   8   2  -3  858.71   32.40
   8   2  -3  794.82   33.60
  -8   2   3  755.92   32.80
   8   2  -3  838.02   34.60
   8   2  -3  836.82   35.70
   8   2  -3  784.12   35.60
  -6  -2   3  367.76   17.40
  -6  -2   3  373.66   17.40
   6   2  -3  380.96   18.20
   6   2  -3  393.16   18.10
  -6   2   3  396.36   15.40
   6   2  -3  390.16   16.40
   6   2  -3  406.06   17.00
   6   2  -3  399.36   17.70
   4  -2  -3  225.98    9.10
  -4  -2   3  235.68   10.60
   4   2  -3  214.08   11.00
  -4   2   3  224.18    9.10
   4   2  -3  205.98   10.70
   4   2  -3  227.18   10.30
   4   2  -3  226.88    9.10
   2  -2  -3   -0.90    0.70
  -2  -2   3    0.50    1.10
   2  -2  -3    1.60    1.10
  -2  -2   3   -1.30    1.10
   2  -2  -3   -1.80    1.10
   2   2  -3    0.10    0.80
  -2   2   3   -0.30    0.70
   2   2  -3   -0.20    0.90
   2   2  -3   -0.70    1.40
   2   2  -3    0.90    1.30
   2   2  -3    0.40    1.20
   0  -2  -3    9.20    1.90
   0  -2  -3   10.30    1.80
   0  -2  -3   10.00    2.00
   0  -2   3    8.90    1.90
   0  -2   3    9.60    2.30
   0  -2  -3    9.80    2.30
   0   2  -3    8.90    1.80
   0   2  -3    8.30    1.80
   0   2   3   12.80    1.60
   0   2  -3   10.60    1.70
   0   2  -3    7.60    2.30
   0   2  -3    7.10    1.90
   0   2   3    8.60    1.70
   0   2  -3    5.40    1.70
  -2  -2  -3  149.09    8.50
  -2  -2  -3  126.09    7.40
   2  -2   3  141.29    7.80
  -2  -2  -3  134.49    7.30
   2  -2   3  115.49    7.90
  -2  -2  -3  139.69    7.60
  -2   2  -3  131.59    7.00
   2   2   3  132.49    7.50
   2   2   3  131.09    8.20
  -2   2  -3  128.49    8.40
  -2   2  -3  142.19    7.60
   2   2   3  143.59    6.90
  -2   2  -3  131.39    7.50
   2   2   3  134.49    5.80
  -2   2  -3  124.39    7.50
  -4  -2  -3   14.30    2.70
  -4  -2  -3    6.30    1.90
  -4  -2  -3    4.50    2.80
   4  -2   3    6.50    2.30
  -4  -2  -3    7.80    2.40
   4  -2   3   11.80    3.10
  -4   2  -3    8.30    2.50
   4   2   3   10.20    3.00
  -4   2  -3    4.70    2.90
   4   2   3    7.70    1.60
  -4   2  -3    6.20    2.20
  -4   2  -3    3.70    1.80
   4   2   3    8.90    2.30
  -4   2  -3    6.80    1.60
   6  -2   3   30.60    4.20
  -6  -2  -3   26.80    4.30
   6  -2   3   31.70    4.70
  -6  -2  -3   39.00    4.10
  -6  -2  -3   36.60    4.80
  -6  -2  -3   39.90    5.80
   6  -2   3   42.80    5.80
  -6   2  -3   35.40    4.90
   6   2   3   38.50    4.00
  -6   2  -3   30.70    4.60
  -6   2  -3   34.20    2.80
   6   2   3   36.10    5.50
   6   2   3   32.80    4.50
  -6   2  -3   37.20    6.10
  -6   2  -3   35.00    4.20
  -8  -2  -3   87.09    9.90
   8  -2   3   78.89    8.10
   8  -2   3   73.99    8.50
  -8  -2  -3   81.69    7.80
  -8  -2  -3   85.79    5.80
  -8  -2  -3   71.89    7.70
   8  -2   3   79.89    6.50
   8   2   3   79.29    8.10
   8   2   3   74.99    6.10
  -8   2  -3   65.19    8.90
  -8   2  -3   84.49    8.20
  -8   2  -3   75.89    7.70
   8   2   3   83.09    8.90
  -8   2  -3   84.89    6.10
  10  -2   3   31.00    6.20
 -10  -2  -3   39.60    7.70
  10  -2   3   44.90    6.00
 -10  -2  -3   39.40    6.20
 -10  -2  -3   42.20    6.10
  10  -2   3   37.50    5.50
 -10   2  -3   36.80    5.90
 -10   2  -3   31.50    6.90
  10   2   3   45.70    7.30
  10   2   3   48.10    5.90
  10   2   3   37.90    6.50
 -10   2  -3   33.70    4.40
 -10   2  -3   29.80    5.60
  12  -2   3  160.98   11.80
 -12  -2  -3  176.48   14.80
 -12  -2  -3  179.88   12.80
 -12  -2  -3  155.18   11.70
  12  -2   3  140.69   14.50
  12   2   3  159.18   13.10
  12   2   3  152.98   12.50
 -12   2  -3  177.58   15.20
 -12   2  -3  163.28   12.10
 -12   2  -3  157.78   12.30
  14  -2   3  208.08   16.30
 -14  -2  -3  183.58   14.50
 -14  -2  -3  163.18   13.50
 -14   2  -3  195.98   14.50
 -14   2  -3  205.38   14.90
  14   2   3  204.98   15.50
  16  -2   3  102.79   14.00
  19  -3  -3    2.50    4.00
  19  -3  -3   -0.30    4.40
  19   3  -3   -0.30    3.80
  19   3  -3    5.20    5.20
  19   3  -3    0.50    5.80
  17  -3  -3    0.10    3.40
  17  -3  -3    4.50    3.80
  17   3  -3    2.60    6.00
  17   3  -3    7.50    4.80
 -15  -3   3   57.39    7.80
  15  -3  -3   56.59    8.80
  15  -3  -3   68.29   10.20
 -15  -3   3   50.19    7.10
  15  -3  -3   45.60    7.50
  15   3  -3   57.59   10.60
  15   3  -3   61.09    9.10
  13  -3  -3   22.40    5.90
 -13  -3   3   28.60    5.10
 -13  -3   3   25.90    4.70
  13  -3  -3   27.80    5.70
  13   3  -3   25.60    6.40
  13   3  -3   36.90    4.70
  13   3  -3   24.00    5.40
  11  -3  -3  155.88   10.60
 -11  -3   3  143.59    9.70
 -11  -3   3  147.89    9.50
  11   3  -3  142.79   11.30
  11   3  -3  137.29    8.40
  11   3  -3  143.59   10.60
  11   3  -3  160.98    9.80
  -9  -3   3   27.20    4.20
   9  -3  -3   31.30    3.50
  -9  -3   3   25.20    4.00
   9  -3  -3   25.00    4.20
   9   3  -3   32.70    5.40
   9   3  -3   30.60    3.60
  -9   3   3   24.30    2.50
   9   3  -3   27.80    4.70
   9   3  -3   32.90    4.40
  -9   3   3   29.60    2.70
  -7  -3   3  680.83   31.00
  -7  -3   3  719.43   31.10
   7   3  -3  713.63   31.00
   7   3  -3  699.03   31.80
   7   3  -3  750.22   30.40
   7   3  -3  738.63   31.80
   7   3  -3  757.42   29.20
  -5  -3   3   44.50    4.30
  -5  -3   3   50.19    4.10
   5   3  -3   42.00    4.40
   5   3  -3   35.60    4.10
   5   3  -3   39.60    4.50
   5   3  -3   37.40    3.70
   5   3  -3   46.40    3.20
  -3  -3   3  384.16   17.20
   3  -3  -3  375.86   17.20
  -3  -3   3  392.76   16.90
   3  -3  -3  391.36   15.40
   3   3  -3  361.46   17.50
   3   3  -3  362.06   17.10
   3   3  -3  393.66   15.40
   3   3  -3  365.56   16.80
   3   3  -3  376.26   16.50
   1  -3  -3   11.80    1.80
  -1  -3   3   13.90    2.30
  -1  -3   3   13.50    2.60
   1  -3  -3   14.30    2.30
   1  -3  -3   13.30    2.50
   1   3  -3   16.20    2.50
   1   3  -3   10.60    2.50
   1   3  -3   15.80    2.00
   1   3  -3   12.30    2.20
   1   3  -3   11.80    2.20
  -1  -3  -3  424.16   19.30
   1  -3   3  415.36   19.00
   1  -3   3  417.76   19.60
  -1  -3  -3  400.56   18.80
  -1  -3  -3  432.16   18.70
  -1  -3  -3  446.16   18.80
  -1   3  -3  438.16   19.00
  -1   3  -3  415.76   19.00
   1   3   3  435.56   17.50
   1   3   3  457.15   17.10
  -1   3  -3  411.16   19.70
  -1   3  -3  422.46   18.70
  -1   3  -3  416.36   18.60
   3  -3   3    4.10    1.90
  -3  -3  -3    5.40    2.00
   3  -3   3    1.30    2.00
  -3  -3  -3    0.60    1.80
  -3  -3  -3    3.00    1.60
  -3  -3  -3    2.40    2.10
  -3   3  -3    4.90    1.90
   3   3   3    1.50    2.00
  -3   3  -3    4.50    2.50
   3   3   3    2.80    1.30
  -3   3  -3    1.60    1.70
   3   3   3    3.50    1.10
  -3   3  -3    2.10    1.80
  -3   3  -3    6.80    1.60
  -5  -3  -3    3.00    2.30
  -5  -3  -3    6.40    2.40
   5  -3   3    3.70    2.60
   5  -3   3    4.00    2.10
  -5  -3  -3    1.30    1.60
  -5  -3  -3    6.30    2.80
   5   3   3    8.80    3.20
  -5   3  -3   -2.10    2.20
  -5   3  -3    2.60    2.10
   5   3   3    3.30    1.40
  -5   3  -3    2.50    1.30
   5   3   3    1.90    1.60
  -5   3  -3    1.10    1.90
  -5   3  -3    4.00    2.10
   7  -3   3    3.50    3.00
  -7  -3  -3    2.50    2.50
  -7  -3  -3    6.40    3.30
  -7  -3  -3    1.40    1.60
  -7  -3  -3    1.30    2.20
   7  -3   3    2.30    2.20
  -7   3  -3   -1.60    2.70
   7   3   3    3.50    2.80
   7   3   3    4.10    2.30
  -7   3  -3    2.80    2.50
  -7   3  -3    1.90    2.00
   7   3   3    5.90    2.20
  -7   3  -3    2.60    2.20
  -9  -3  -3    2.30    2.90
   9  -3   3    0.10    2.40
  -9  -3  -3    4.70    2.80
  -9  -3  -3    2.30    3.20
   9  -3   3    3.10    2.30
  -9  -3  -3    4.00    1.90
   9  -3   3   -2.10    2.50
  -9   3  -3    1.50    2.50
   9   3   3    3.10    3.40
   9   3   3    3.60    2.60
  -9   3  -3    2.90    2.80
  -9   3  -3    2.30    3.50
   9   3   3    2.30    2.10
  -9   3  -3    0.80    2.00
  11  -3   3   72.29    9.80
 -11  -3  -3   59.49    7.70
 -11  -3  -3   74.79    8.70
 -11  -3  -3   72.29   10.10
  11  -3   3   83.39    9.00
 -11   3  -3   67.29    8.40
  11   3   3   72.49   10.00
 -11   3  -3   52.59    9.20
 -11   3  -3   61.29    7.90
  11   3   3   50.59    7.60
 -13  -3  -3   65.19    9.10
 -13  -3  -3   59.69    8.50
 -13  -3  -3   73.99   11.70
  13  -3   3   71.69    9.20
  13  -3   3   70.89   10.90
 -13   3  -3   62.49    8.70
 -13   3  -3   52.59    8.10
 -13   3  -3   44.70    9.20
  13   3   3   65.09    9.90
 -15  -3  -3   55.69    9.40
  15  -3   3   51.29    9.90
 -15  -3  -3   54.39    8.50
 -15   3  -3   61.99    9.60
  15   3   3   54.89   10.00
 -15   3  -3   53.79    8.70
  18  -4  -3    7.50    5.20
  18  -4  -3    8.10    4.80
  18   4  -3   16.20    7.50
  18   4  -3   14.00    6.10
  16  -4  -3   -1.40    3.00
 -16  -4   3    2.30    3.10
 -16  -4   3    1.30    3.40
  16  -4  -3    4.30    3.90
  16   4  -3   11.50    6.40
  16   4  -3   13.00    5.10
  14  -4  -3   28.20    6.30
  14  -4  -3   30.00    6.50
 -14  -4   3   17.60    4.50
  14  -4  -3   32.30    6.00
 -14  -4   3   38.90    6.40
  14   4  -3   19.40    4.00
  14   4  -3   34.60    8.20
  14   4  -3   33.70    6.60
 -12  -4   3  210.18   12.30
  12  -4  -3  177.78   12.40
 -12  -4   3  187.78   12.00
  12   4  -3  190.98   13.00
  12   4  -3  160.98   10.30
  12   4  -3  182.48   14.00
  12   4  -3  213.58   12.40
  10  -4  -3  169.38   10.90
 -10  -4   3  187.08   11.00
  10  -4  -3  178.98    9.10
 -10  -4   3  179.18   11.00
  10   4  -3  180.38   10.00
  10   4  -3  188.78   10.90
  10   4  -3  174.28   11.50
  10   4  -3  164.78   12.00
   8  -4  -3  777.62   32.40
  -8  -4   3  713.83   32.30
  -8  -4   3  732.93   32.50
   8   4  -3  768.62   29.90
   8   4  -3  715.73   32.10
   8   4  -3  741.73   31.50
   8   4  -3  743.83   33.40
   8   4  -3  722.53   33.00
  -6  -4   3  233.08   12.00
  -6  -4   3  224.38   12.00
   6   4  -3  231.48   10.50
   6   4  -3  242.68   11.60
   6   4  -3  219.18   12.20
   6   4  -3  223.58   11.90
   6   4  -3  229.28   12.20
  -4  -4   3  108.29    7.10
  -4  -4   3  123.19    7.20
   4   4  -3  133.49    7.40
   4   4  -3  119.99    7.30
   4   4  -3  118.39    7.20
   4   4  -3  121.99    6.60
   2  -4  -3  632.14   25.10
   2  -4  -3  615.14   26.20
  -2  -4   3  624.74   26.90
   2  -4  -3  610.94   26.20
  -2  -4   3  606.84   26.40
   2   4  -3  628.84   26.20
   2   4  -3  605.34   26.60
   2   4  -3  616.14   26.80
   2   4  -3  645.04   26.70
   2   4  -3  609.44   25.10
   0  -4   3  426.66   20.20
   0  -4   3  443.76   19.70
   0  -4  -3  461.55   19.70
   0  -4  -3  445.86   19.00
   0  -4  -3  435.06   19.40
   0   4  -3  455.45   19.00
   0   4  -3  454.45   19.50
   0   4  -3  425.96   20.00
   0   4  -3  435.66   19.60
   0   4  -3  434.76   19.50
  -2  -4  -3  612.64   26.70
  -2  -4  -3  621.44   27.20
   2  -4   3  636.94   27.20
   2  -4   3  590.14   27.80
  -2  -4  -3  614.24   26.90
  -2   4  -3  644.04   26.90
   2   4   3  648.24   25.00
  -2   4  -3  617.44   27.10
   2   4   3  638.94   25.40
  -2   4  -3  611.94   26.20
  -2   4  -3  605.24   26.60
  -2   4  -3  599.64   27.60
   2   4   3  648.94   28.30
   4  -4   3  398.86   20.30
  -4  -4  -3  414.26   19.10
  -4  -4  -3  417.96   19.90
  -4  -4  -3  404.06   18.40
   4  -4   3  426.06   19.60
  -4  -4  -3  424.46   19.50
   4   4   3  416.06   20.70
   4   4   3  438.86   17.90
  -4   4  -3  404.96   18.90
  -4   4  -3  366.16   18.80
  -4   4  -3  384.76   20.10
  -4   4  -3  407.46   19.30
   4   4   3  395.26   17.60
  -4   4  -3  437.26   17.90
   6  -4   3  349.27   18.50
  -6  -4  -3  342.57   15.90
   6  -4   3  334.47   17.30
  -6  -4  -3  346.97   17.50
  -6  -4  -3  332.97   18.10
  -6  -4  -3  313.27   16.70
  -6   4  -3  347.87   17.30
   6   4   3  339.97   15.80
  -6   4  -3  315.17   17.00
   6   4   3  354.66   16.30
  -6   4  -3  341.67   14.70
  -6   4  -3  344.47   18.50
  -6   4  -3  347.77   16.60
   6   4   3  350.26   19.10
   8  -4   3   90.19    7.60
   8  -4   3   98.39   10.10
  -8  -4  -3   84.39    9.60
  -8  -4  -3   82.29    8.20
  -8  -4  -3   77.29    5.80
  -8  -4  -3   98.49    9.30
  -8   4  -3   81.49    9.80
   8   4   3   90.19   10.10
  -8   4  -3   95.49    8.90
  -8   4  -3   84.79    8.40
   8   4   3   93.49    6.80
  -8   4  -3   78.59    6.40
   8   4   3   86.39    7.00
 -10  -4  -3    4.70    4.00
  10  -4   3    3.20    3.00
 -10  -4  -3    1.10    2.80
  10  -4   3    6.30    3.80
 -10  -4  -3    3.90    3.40
 -10   4  -3    1.30    3.00
 -10   4  -3    5.20    2.30
 -10   4  -3    2.80    2.80
  10   4   3    0.60    2.50
 -10   4  -3    0.80    3.00
  10   4   3    0.10    2.20
  10   4   3   -1.70    2.80
  12  -4   3   26.10    6.50
 -12  -4  -3   22.90    5.40
 -12  -4  -3   23.90    5.60
  12  -4   3   28.80    5.90
 -12  -4  -3   23.90    6.80
 -12   4  -3   29.60    6.20
 -12   4  -3   38.90    8.10
  12   4   3   26.10    6.70
 -12   4  -3   36.50    6.80
 -14  -4  -3   33.90    6.60
  14  -4   3   22.80    7.10
 -14  -4  -3   44.60    8.00
  14   4   3   25.90    7.30
 -14   4  -3   30.30    6.70
 -14   4  -3   29.90    6.50
  19  -5  -3   70.79   11.80
  19  -5  -3   50.89   10.00
  19   5  -3   56.29   12.60
  19   5  -3   69.29   11.30
  19   5  -3   68.69   11.40
  17  -5  -3   35.90    7.30
  17  -5  -3   49.30    9.00
  17   5  -3   46.60    9.20
  17   5  -3   32.80    9.70
  15  -5  -3  234.98   16.00
  15  -5  -3  249.48   17.10
 -15  -5   3  253.67   15.80
 -15  -5   3  265.87   16.30
  15   5  -3  223.38   19.60
  15   5  -3  236.98   16.90
  15   5  -3  220.58   13.80
 -13  -5   3  108.39   10.40
  13  -5  -3  108.29    9.50
 -13  -5   3  109.09    9.10
  13  -5  -3  112.09    9.40
  13   5  -3  118.79   11.90
  13   5  -3  107.69   10.90
  13   5  -3   95.19   12.10
  13   5  -3  101.49    7.90
 -11  -5   3  369.46   19.30
 -11  -5   3  403.86   19.80
  11  -5  -3  354.26   19.00
  11   5  -3  364.66   21.20
  11   5  -3  391.56   18.30
  11   5  -3  346.27   19.00
  11   5  -3  370.36   20.20
  -9  -5   3   19.90    4.10
   9  -5  -3   24.90    4.20
  -9  -5   3   22.60    4.20
   9   5  -3   15.90    3.60
   9   5  -3   17.40    4.40
   9   5  -3   16.10    3.80
   9   5  -3   16.40    3.10
  -7  -5   3   22.80    3.80
  -7  -5   3   22.60    3.90
   7   5  -3   25.70    4.20
   7   5  -3   24.70    3.70
   7   5  -3   24.70    4.30
   7   5  -3   21.40    2.60
   7   5  -3   23.50    4.00
  -5  -5   3  665.13   29.90
  -5  -5   3  681.03   30.00
   5   5  -3  679.83   29.90
   5   5  -3  677.33   29.50
   5   5  -3  684.13   30.00
   5   5  -3  697.83   28.60
   5   5  -3  723.53   30.10
  -3  -5   3  138.49    8.00
  -3  -5   3  134.89    8.00
   3  -5  -3  129.49    7.20
   3  -5  -3  131.59    6.00
   3  -5  -3  135.79    6.00
   3   5  -3  130.79    7.90
   3   5  -3  121.79    7.10
   3   5  -3  117.79    7.40
   3   5  -3  132.39    7.80
   3   5  -3  123.69    7.80
   1  -5  -3  826.92   34.00
  -1  -5   3  834.32   34.70
   1  -5  -3  809.02   33.40
   1  -5  -3  804.52   34.40
  -1  -5   3  780.42   34.90
   1   5  -3  802.42   34.50
   1   5  -3  827.32   34.50
   1   5  -3  850.81   35.10
   1   5  -3  832.42   33.50
   1   5  -3  838.02   34.30
  -1  -5  -3   34.40    3.70
  -1  -5  -3   38.10    4.20
   1  -5   3   40.90    4.90
   1  -5   3   30.10    3.90
  -1  -5  -3   50.29    4.70
  -1   5  -3   36.60    4.30
  -1   5  -3   37.20    4.20
   1   5   3   36.10    2.90
  -1   5  -3   32.30    3.60
  -1   5  -3   37.40    4.60
  -1   5  -3   30.20    3.90
  -1   5  -3   36.40    3.80
   1   5   3   32.00    4.60
  -3  -5  -3    1.40    1.80
   3  -5   3    1.40    2.30
  -3  -5  -3    0.30    1.60
   3  -5   3    2.00    1.90
  -3  -5  -3    0.20    1.60
  -3   5  -3   -1.30    1.40
  -3   5  -3    1.60    1.70
  -3   5  -3    4.20    2.20
  -3   5  -3    0.20    2.10
   3   5   3    1.60    1.10
   3   5   3    2.10    2.50
  -3   5  -3    4.60    1.70
   3   5   3    2.20    0.70
  -5  -5  -3  102.59    7.70
  -5  -5  -3  119.29    7.90
   5  -5   3   97.89    8.50
   5  -5   3  115.49    8.10
  -5  -5  -3  126.19    8.50
  -5  -5  -3   95.69    6.70
  -5   5  -3  107.29    6.10
   5   5   3  118.19    6.70
   5   5   3  120.79    6.40
  -5   5  -3  109.69    7.90
  -5   5  -3  112.29    7.90
  -5   5  -3  109.89    8.60
   5   5   3  101.29    9.00
  -5   5  -3  116.19    7.60
  -7  -5  -3   36.30    5.40
  -7  -5  -3   37.10    5.20
   7  -5   3   44.90    5.90
   7  -5   3   32.80    6.00
  -7  -5  -3   49.99    4.80
  -7  -5  -3   37.60    6.00
   7   5   3   64.39    4.90
  -7   5  -3   40.60    5.60
  -7   5  -3   39.60    6.60
  -7   5  -3   50.89    5.60
   7   5   3   37.40    6.70
   7   5   3   48.20    5.10
  -7   5  -3   40.30    5.40
   9  -5   3  255.07   14.70
  -9  -5  -3  228.58   14.70
  -9  -5  -3  218.18   15.40
  -9  -5  -3  231.38   14.10
   9  -5   3  259.17   16.00
  -9   5  -3  249.18   13.20
   9   5   3  243.38   13.50
  -9   5  -3  228.08   16.10
  -9   5  -3  253.27   14.50
   9   5   3  202.38   15.80
  -9   5  -3  251.77   14.80
  11  -5   3   39.10    6.50
  11  -5   3   28.30    6.60
 -11  -5  -3   47.90    8.20
 -11  -5  -3   43.20    6.60
 -11  -5  -3   34.70    6.40
 -11   5  -3   33.10    6.10
  11   5   3   43.70    8.70
 -11   5  -3   34.50    6.40
 -11   5  -3   25.00    7.00
 -13  -5  -3   21.20    5.60
  13  -5   3   17.00    4.80
 -13  -5  -3    5.80    4.00
  13  -5   3    9.80    5.40
 -13   5  -3   12.60    5.10
 -13   5  -3   13.70    4.80
 -13   5  -3   16.60    6.30
  13   5   3   20.80    6.80
  15  -5   3   43.60    9.80
 -15  -5  -3   38.50    7.20
 -15  -5  -3   21.70    6.30
  15   5   3   31.50    7.90
 -15   5  -3   38.70    7.80
  18  -6  -3   64.09   11.00
  18  -6  -3   75.99   12.00
  18   6  -3   93.89   14.90
  18   6  -3   91.09   12.90
  16  -6  -3   51.89    8.60
 -16  -6   3   58.69    8.80
  16  -6  -3   50.99    9.30
 -16  -6   3   58.49    8.90
  16   6  -3   49.60   11.40
  16   6  -3   59.69    9.50
 -14  -6   3   33.30    6.30
 -14  -6   3   31.60    6.20
  14  -6  -3   27.50    6.00
  14   6  -3   39.90    5.70
  14   6  -3   27.50    8.20
  14   6  -3   29.20    6.60
 -12  -6   3   61.49    7.50
 -12  -6   3   59.09    7.50
  12  -6  -3   48.10    6.60
  12  -6  -3   45.90    7.40
  12   6  -3   46.80    8.30
  12   6  -3   42.70    6.90
  12   6  -3   45.10    5.80
  12   6  -3   53.69    7.60
 -10  -6   3   -0.80    2.20
  10  -6  -3    1.20    1.20
 -10  -6   3   -0.10    1.80
  10  -6  -3    2.10    2.30
  10  -6  -3    0.00    2.00
  10   6  -3   -1.00    2.00
  10   6  -3   -0.90    1.50
  10   6  -3   -0.30    2.90
  10   6  -3   -2.60    2.10
   8  -6  -3    5.90    2.30
  -8  -6   3    2.60    2.30
  -8  -6   3    6.00    2.70
   8   6  -3    4.90    2.80
   8   6  -3    4.60    2.60
   8   6  -3    3.60    3.10
   8   6  -3    4.00    2.40
   8   6  -3    3.60    1.70
  -6  -6   3   42.40    5.30
  -6  -6   3   42.00    5.20
   6   6  -3   42.00    5.20
   6   6  -3   29.40    4.20
   6   6  -3   43.40    5.30
   6   6  -3   31.80    3.50
   6   6  -3   31.10    4.70
  -4  -6   3   28.40    4.10
  -4  -6   3   29.30    4.10
   4  -6  -3   31.70    2.10
  -4  -6   3   28.90    4.40
   4   6  -3   40.60    4.80
   4   6  -3   31.80    4.10
   4   6  -3   31.60    4.30
   4   6  -3   33.00    3.80
   4   6  -3   29.70    4.00
  -2  -6   3  272.17   13.50
  -2  -6   3  264.57   13.50
   2  -6  -3  269.87   11.20
   2  -6  -3  256.57   11.70
   2  -6  -3  255.17   12.10
   2  -6  -3  260.67   11.70
   2   6  -3  259.67   13.70
  -2   6   3  260.87   11.40
   2   6  -3  255.17   12.70
   2   6  -3  263.67   13.30
   2   6  -3  264.47   12.60
   2   6  -3  254.37   12.90
   0  -6  -3  191.98    9.60
   0  -6   3  176.38   10.70
   0  -6  -3  189.38    9.50
   0  -6  -3  186.78   10.20
   0  -6   3  206.28   10.60
   0   6   3  191.48    9.20
   0   6  -3  197.58   10.20
   0   6  -3  185.58   10.10
   0   6  -3  180.08   10.20
   0   6  -3  192.48    9.50
   0   6  -3  175.68   10.50
  -2  -6  -3  136.79    8.30
  -2  -6  -3  141.99    8.50
  -2  -6  -3  143.79    8.40
   2  -6   3  135.39    8.70
   2  -6   3  159.48    9.80
  -2   6  -3  151.38    9.10
   2   6   3  155.58    7.80
   2   6   3  130.19    7.70
  -2   6  -3  145.69    8.10
  -2   6  -3  128.59    8.00
  -2   6  -3  141.19    8.60
   2   6   3  139.89    9.60
  -2   6  -3  135.49    8.60
  -4  -6  -3   48.10    5.30
  -4  -6  -3   52.39    5.70
   4  -6   3   49.90    5.60
   4  -6   3   71.99    7.60
  -4  -6  -3   51.09    5.70
  -4   6  -3   45.80    5.90
  -4   6  -3   53.79    4.20
   4   6   3   42.20    6.50
  -4   6  -3   48.20    5.50
  -4   6  -3   55.69    5.80
   4   6   3   60.69    4.40
  -4   6  -3   47.20    5.30
  -6  -6  -3  149.49    9.90
  -6  -6  -3  155.48   10.60
   6  -6   3  164.28   10.40
   6  -6   3  173.28   11.70
  -6  -6  -3  180.48   10.80
  -6  -6  -3  169.68    9.10
   6   6   3  121.39   11.10
  -6   6  -3  150.78    9.70
   6   6   3  168.38    9.20
  -6   6  -3  161.98   10.30
  -6   6  -3  144.99   10.60
  -6   6  -3  163.38   10.20
   8  -6   3  177.58   12.70
  -8  -6  -3  141.39   10.80
  -8  -6  -3  189.68   12.50
  -8  -6  -3  172.28   10.80
   8  -6   3  169.58   11.10
  -8  -6  -3  169.78    9.30
  -8   6  -3  162.48   11.20
  -8   6  -3  171.88   12.50
  -8   6  -3  154.88   10.80
   8   6   3  158.48   10.00
   8   6   3  114.09   13.10
  -8   6  -3  165.78   10.20
 -10  -6  -3   60.19    8.10
 -10  -6  -3   51.19    8.20
  10  -6   3   70.39    8.30
 -10  -6  -3   58.69    7.70
  10  -6   3   71.09    9.50
 -10   6  -3   65.49    7.30
 -10   6  -3   62.19    8.00
 -10   6  -3   63.89    8.00
 -10   6  -3   57.49    8.90
  10   6   3   40.30    8.00
  12  -6   3   30.40    7.50
  12  -6   3   41.70    6.90
 -12  -6  -3   34.50    6.80
 -12  -6  -3   27.20    5.70
 -12   6  -3   34.90    6.90
  12   6   3   16.80    6.50
 -12   6  -3   16.70    5.90
 -14  -6  -3   38.90    7.40
 -14  -6  -3   27.50    6.60
  14  -6   3   38.40    8.30
  14   6   3   35.40    8.40
 -14   6  -3   59.69    9.00
 -17  -7   3    7.40    5.20
  17  -7  -3    1.80    4.60
  17  -7  -3    2.70    4.00
 -17  -7   3    3.80    4.00
  17   7  -3    9.30    7.30
  17   7  -3    3.20    4.10
  15  -7  -3   43.90    7.60
 -15  -7   3   45.40    7.30
 -15  -7   3   41.80    7.50
  15   7  -3   36.20    7.50
  15   7  -3   41.70    6.20
  15   7  -3   24.00    8.50
 -13  -7   3   34.30    6.30
 -13  -7   3   34.30    6.30
  13  -7  -3   38.50    6.50
  13   7  -3   28.80    7.60
  13   7  -3   39.10    7.10
  13   7  -3   37.20    5.50
  13   7  -3   36.70    6.90
 -11  -7   3   29.20    5.40
  11  -7  -3   27.20    5.00
 -11  -7   3   27.00    5.50
  11   7  -3   32.50    4.90
  11   7  -3   32.50    6.90
  11   7  -3   30.30    6.00
  11   7  -3   32.20    5.70
   9  -7  -3  315.67   16.30
  -9  -7   3  340.27   17.20
   9  -7  -3  310.97   15.50
  -9  -7   3  308.87   16.90
   9   7  -3  289.97   17.00
   9   7  -3  303.97   16.00
   9   7  -3  301.57   17.90
   9   7  -3  303.57   16.90
   7  -7  -3  228.38   12.20
  -7  -7   3  228.98   13.10
  -7  -7   3  240.48   13.50
   7   7  -3  245.08   12.90
   7   7  -3  230.38   13.60
   7   7  -3  224.68   13.20
   7   7  -3  235.28   13.70
   7   7  -3  222.88   11.50
  -5  -7   3 2138.29   90.59
  -5  -7   3 2153.68   90.59
   5  -7  -3 2329.67   89.09
   5  -7  -3 2313.27   86.99
   5   7  -3 2169.68   90.29
  -5   7   3 2238.28   86.79
   5   7  -3 2297.87   90.89
   5   7  -3 2229.38   88.99
   5   7  -3 2208.08   90.79
   5   7  -3 2278.47   90.29
   3  -7  -3  579.04   24.30
   3  -7  -3  595.74   24.70
   3  -7  -3  615.64   24.30
  -3  -7   3  559.44   26.40
   3  -7  -3  569.94   24.20
  -3  -7   3  555.14   26.30
   3   7  -3  563.44   26.30
   3   7  -3  590.64   25.70
   3   7  -3  585.44   25.50
  -3   7   3  649.34   24.00
   3   7  -3  581.74   25.70
   3   7  -3  564.44   26.80
   1  -7  -3 1658.23   65.99
  -1  -7   3 1558.84   67.59
   1  -7  -3 1669.33   65.79
  -1  -7   3 1626.74   67.49
   1  -7  -3 1663.83   65.99
   1  -7  -3 1597.04   67.09
   1   7  -3 1629.94   68.09
   1   7  -3 1735.03   67.09
   1   7  -3 1682.53   67.29
   1   7  -3 1643.64   66.79
  -1   7   3 1670.83   65.59
   1   7  -3 1664.73   66.09
  -1  -7  -3   68.59    5.10
   1  -7   3   66.89    5.70
  -1  -7  -3   64.59    6.20
   1  -7   3   71.69    7.10
  -1  -7  -3   62.29    5.20
  -1   7  -3   72.59    5.80
  -1   7  -3   68.79    5.60
  -1   7  -3   69.09    4.30
   1   7   3   69.79    7.40
  -1   7  -3   67.49    6.00
   1   7   3   73.29    4.90
   1   7   3   71.49    5.00
  -1   7  -3   67.49    5.40
  -3  -7  -3   88.09    6.40
   3  -7   3   90.79    7.10
   3  -7   3   99.49    7.90
  -3  -7  -3   73.19    7.10
  -3  -7  -3   89.29    6.80
  -3   7  -3   97.09    6.80
  -3   7  -3   77.59    6.60
  -3   7  -3   88.09    6.10
   3   7   3   80.19    8.70
   3   7   3   90.79    6.10
   3   7   3   96.19    6.40
  -3   7  -3   95.79    7.00
  -3   7  -3   89.59    7.10
  -5  -7  -3  289.97   14.90
  -5  -7  -3  255.47   14.20
   5  -7   3  248.98   15.50
  -5  -7  -3  271.97   14.80
   5  -7   3  282.37   15.00
  -5   7  -3  278.67   12.90
   5   7   3  255.07   16.30
   5   7   3  278.17   13.50
  -5   7  -3  255.57   14.20
  -5   7  -3  286.77   14.80
  -5   7  -3  267.47   14.60
  -5   7  -3  250.87   14.80
  -7  -7  -3   14.60    4.00
   7  -7   3   18.00    4.90
   7  -7   3   20.90    4.30
  -7  -7  -3   24.70    3.70
  -7  -7  -3   22.40    4.80
  -7  -7  -3   24.30    5.00
  -7   7  -3   15.20    3.70
  -7   7  -3   13.90    3.60
  -7   7  -3   18.40    4.80
   7   7   3   22.30    3.70
  -7   7  -3   20.00    4.30
   7   7   3   13.00    4.90
  -9  -7  -3  331.87   19.20
  -9  -7  -3  348.27   18.10
   9  -7   3  331.07   18.40
   9  -7   3  326.77   19.80
  -9  -7  -3  320.77   18.60
  -9   7  -3  320.47   17.10
  -9   7  -3  350.86   19.80
  -9   7  -3  300.77   18.10
  -9   7  -3  317.87   17.90
   9   7   3  268.97   20.00
 -11  -7  -3  159.18   12.70
  11  -7   3  156.38   15.50
 -11  -7  -3  159.18   11.70
  11  -7   3  146.39   11.70
 -11  -7  -3  153.88   12.60
  11   7   3  119.19   14.70
 -11   7  -3  145.39   15.20
 -11   7  -3  171.78   12.40
  13  -7   3  363.96   24.10
 -13  -7  -3  401.16   23.20
 -13  -7  -3  332.77   20.90
 -13  -7  -3  388.36   23.10
 -13   7  -3  428.56   22.70
  13   7   3  314.47   23.90
 -15  -7  -3    2.70    4.60
 -15  -7  -3    3.90    5.00
  15  -7   3    8.20    5.80
 -15   7  -3   11.00    5.60
  15   7   3   14.80    7.30
 -18  -8   3    3.90    5.40
 -18  -8   3    2.40    6.10
  18  -8  -3    7.90    5.60
  18  -8  -3    7.80    5.50
  18   8  -3    1.70    4.90
  18   8  -3    5.10    6.20
 -16  -8   3   32.70    7.30
  16  -8  -3   44.10    8.40
 -16  -8   3   18.60    5.90
  16   8  -3   49.99    9.10
  16   8  -3   14.30    7.40
  16   8  -3   40.90    6.60
 -14  -8   3   79.49   10.10
 -14  -8   3   76.39    9.80
  14  -8  -3   72.99    9.80
  14   8  -3   73.09    9.90
  14   8  -3   71.69    8.30
  14   8  -3   90.69   10.30
  14   8  -3   48.70   10.40
  12  -8  -3  165.18   12.00
 -12  -8   3  154.88   12.30
 -12  -8   3  190.78   12.60
  12   8  -3  179.98   14.90
  12   8  -3  156.08   12.70
  12   8  -3  151.98   12.90
  12   8  -3  180.58   11.60
  10  -8  -3  205.48   12.80
 -10  -8   3  214.38   13.50
 -10  -8   3  225.08   13.70
  10   8  -3  212.88   15.10
  10   8  -3  214.18   14.00
  10   8  -3  194.08   12.50
  10   8  -3  194.98   13.60
  -8  -8   3  270.67   15.20
   8  -8  -3  247.68   13.90
  -8  -8   3  279.17   15.20
   8   8  -3  254.47   15.30
   8   8  -3  264.57   14.50
   8   8  -3  269.97   15.40
   8   8  -3  259.57   15.80
  -6  -8   3  364.06   15.80
   6  -8  -3  370.76   17.30
  -6  -8   3  372.16   18.80
  -6  -8   3  385.56   18.90
   6   8  -3  370.86   18.20
   6   8  -3  360.96   18.80
   6   8  -3  336.97   18.60
   6   8  -3  354.46   18.70
   6   8  -3  362.56   17.10
  -4  -8   3    1.30    2.10
   4  -8  -3    0.40    1.20
   4  -8  -3    1.30    1.00
   4  -8  -3    0.40    1.10
  -4  -8   3   -2.90    1.40
   4   8  -3    0.30    2.10
   4   8  -3    0.20    1.70
   4   8  -3    0.90    2.20
  -4   8   3    1.60    0.80
   4   8  -3    2.10    1.70
   4   8  -3    1.10    1.90
   4   8  -3    0.80    1.70
   2  -8  -3  335.07   15.30
   2  -8  -3  329.67   14.80
  -2  -8   3  322.57   17.10
   2  -8  -3  335.87   15.30
  -2  -8   3  334.07   17.00
   2  -8  -3  337.57   14.20
   2   8  -3  342.67   17.80
   2   8  -3  351.46   17.10
   2   8  -3  353.96   16.00
   2   8  -3  327.87   16.20
  -2   8   3  358.56   14.90
   2   8  -3  307.57   15.70
   0  -8  -3  682.53   29.70
   0  -8   3  688.93   31.00
   0  -8  -3  695.73   29.80
   0  -8  -3  704.13   30.80
   0  -8   3  704.63   31.30
   0  -8  -3  691.23   29.00
   0   8   3  714.63   29.40
   0   8  -3  703.13   30.10
   0   8  -3  712.43   30.80
   0   8  -3  664.23   31.30
   0   8  -3  733.73   29.20
   0   8  -3  645.14   30.30
  -2  -8  -3  699.83   30.20
  -2  -8  -3  668.23   29.80
  -2  -8  -3  676.03   29.00
  -2  -8  -3  669.33   29.80
   2  -8   3  670.43   31.10
   2  -8   3  703.13   30.70
  -2   8  -3  686.23   29.90
  -2   8  -3  680.53   29.70
   2   8   3  678.03   29.40
  -2   8  -3  686.03   27.70
   2   8   3  634.74   31.30
   2   8   3  673.93   29.40
  -2   8  -3  696.33   30.40
  -4  -8  -3  342.27   17.40
  -4  -8  -3  329.77   17.10
  -4  -8  -3  339.47   16.80
   4  -8   3  335.87   18.50
   4  -8   3  336.77   17.60
  -4   8  -3  342.47   16.20
   4   8   3  336.57   16.40
   4   8   3  340.07   16.80
   4   8   3  322.17   18.90
  -4   8  -3  336.27   17.20
  -4   8  -3  362.26   17.50
  -4   8  -3  330.07   17.40
  -6  -8  -3  464.65   23.00
  -6  -8  -3  446.76   22.10
  -6  -8  -3  455.85   21.10
   6  -8   3  455.75   22.70
  -6  -8  -3  459.55   22.50
   6  -8   3  436.76   23.90
  -6   8  -3  475.15   22.30
   6   8   3  442.86   21.30
  -6   8  -3  463.75   22.60
   6   8   3  446.36   24.80
  -6   8  -3  455.15   22.90
  -8  -8  -3   35.80    6.20
  -8  -8  -3   43.00    6.20
   8  -8   3   38.00    5.90
  -8  -8  -3   31.50    5.80
  -8  -8  -3   37.60    4.60
   8  -8   3   32.80    6.60
  -8   8  -3   46.20    6.40
  -8   8  -3   37.90    5.60
   8   8   3   35.10    7.40
  -8   8  -3   36.90    6.70
   8   8   3   32.50    5.40
  10  -8   3    5.30    3.40
  10  -8   3    7.20    4.60
 -10  -8  -3   16.10    5.00
 -10  -8  -3    8.90    4.00
 -10  -8  -3   11.30    4.30
  10   8   3   12.60    5.50
 -10   8  -3   10.50    3.70
 -10   8  -3    6.80    3.90
 -10   8  -3   10.70    3.90
 -12  -8  -3   23.20    6.10
  12  -8   3   21.40    5.60
 -12  -8  -3   44.00    7.30
  12  -8   3   17.10    6.20
 -12  -8  -3   30.10    6.90
 -12   8  -3   42.50    8.30
  12   8   3   20.60    7.10
 -12   8  -3   17.10    5.10
 -14  -8  -3   27.90    7.30
  14  -8   3   26.60    7.70
 -14  -8  -3   31.50    7.10
 -14  -8  -3   24.70    6.70
 -14   8  -3   40.00    8.10
  14   8   3   36.40    9.00
  17  -9  -3   42.30    8.80
 -17  -9   3   36.60    7.20
  17  -9  -3   44.80    9.00
 -17  -9   3   47.10    9.00
  17   9  -3   32.40    8.20
  17   9  -3   27.10    9.30
  17   9  -3   33.50    6.50
  15  -9  -3   27.50    6.60
 -15  -9   3   23.60    6.30
 -15  -9   3   29.20    6.70
  15   9  -3   21.80    5.40
  15   9  -3   28.80    6.80
  15   9  -3   18.60    8.20
 -13  -9   3   91.49   10.70
 -13  -9   3   85.89   10.20
  13  -9  -3   95.69   10.70
  13   9  -3   91.09   13.20
  13   9  -3  101.69   11.60
  13   9  -3   93.19    9.80
  13   9  -3  116.19   12.20
 -11  -9   3   26.10    5.50
 -11  -9   3   56.99    7.70
  11  -9  -3   33.30    6.00
  11   9  -3   34.80    7.00
  11   9  -3   31.50    6.20
  11   9  -3   36.00    8.00
  11   9  -3   37.40    5.90
  -9  -9   3   45.60    6.70
  -9  -9   3   45.70    6.60
   9  -9  -3   60.49    6.80
   9   9  -3   56.39    7.90
   9   9  -3   42.40    6.70
   9   9  -3   49.70    7.60
   9   9  -3   41.90    6.00
  -7  -9   3  136.69    9.90
   7  -9  -3  137.19    8.90
  -7  -9   3  135.99    9.90
   7   9  -3  128.59   10.20
   7   9  -3  136.09    9.40
   7   9  -3  138.79    8.80
   7   9  -3  150.68   10.50
   7   9  -3  132.69   10.20
   5  -9  -3  168.58    8.40
  -5  -9   3  169.08   10.80
   5  -9  -3  154.88    7.70
   5  -9  -3  173.98    9.10
   5   9  -3  154.48   10.10
   5   9  -3  151.38    9.50
   5   9  -3  182.38   11.50
  -5   9   3  162.08    7.60
   5   9  -3  147.39   10.80
   5   9  -3  166.08   10.50
  -3  -9   3  165.48   10.80
  -3  -9   3  144.99   10.00
   3  -9  -3  164.28    8.00
   3  -9  -3  175.58    8.70
   3  -9  -3  167.38    8.70
   3  -9  -3  176.38    8.30
   3   9  -3  159.38   11.10
   3   9  -3  152.48    9.10
   3   9  -3  152.88    9.80
   3   9  -3  169.48   10.30
   3   9  -3  162.48   10.80
  -3   9   3  172.48    8.30
   3   9  -3  183.98   10.10
   1  -9  -3   37.80    3.10
  -1  -9   3   31.60    5.20
   1  -9  -3   30.40    3.90
  -1  -9   3   49.30    5.90
   1  -9  -3   35.60    4.90
   1  -9  -3   37.10    4.30
   1   9  -3   41.10    5.80
   1   9  -3   34.70    4.90
   1   9  -3   38.40    5.40
  -1   9   3   43.90    4.20
   1   9  -3   39.90    4.30
   1   9  -3   34.20    4.10
  -1  -9  -3   97.39    6.00
   1  -9   3  101.29    7.80
  -1  -9  -3  101.19    7.10
   1  -9   3   95.79    7.90
  -1  -9  -3  106.09    7.70
  -1  -9  -3  107.99    7.20
  -1   9  -3  104.49    7.70
  -1   9  -3   85.29    7.30
   1   9   3   97.99    6.50
  -1   9  -3  108.29    5.70
  -1   9  -3   83.49    7.70
  -1   9  -3  104.19    6.90
   1   9   3   87.69    7.80
   1   9   3  101.99    7.00
   3  -9   3  212.08   13.70
   3  -9   3  243.08   13.70
  -3  -9  -3  232.08   13.10
  -3  -9  -3  219.68   12.00
  -3  -9  -3  258.37   13.40
  -3  -9  -3  248.88   13.30
  -3   9  -3  237.98   13.50
   3   9   3  212.58   14.30
  -3   9  -3  223.08   13.20
  -3   9  -3  231.68   12.70
  -3   9  -3  253.77   12.90
   3   9   3  228.68   12.50
   3   9   3  240.78   12.80
  -5  -9  -3   26.70    4.90
   5  -9   3   27.90    5.00
   5  -9   3   18.90    4.60
  -5  -9  -3   27.30    4.60
  -5  -9  -3   29.80    5.10
  -5  -9  -3   22.50    4.10
   5   9   3   19.50    3.80
  -5   9  -3   19.80    4.40
  -5   9  -3   17.00    3.90
  -5   9  -3   20.60    3.60
   5   9   3   20.80    4.00
  -5   9  -3   24.60    4.50
   5   9   3   30.80    6.10
  -7  -9  -3   85.89    9.10
  -7  -9  -3   92.29    9.00
  -7  -9  -3   78.29    9.00
  -7  -9  -3   84.39    8.50
  -7  -9  -3   88.29    6.60
   7  -9   3   86.59    9.00
   7  -9   3   74.29    9.50
  -7   9  -3   80.89    8.60
   7   9   3   86.39    7.20
   7   9   3   85.99   10.80
  -7   9  -3   96.69    9.60
  -7   9  -3   79.39    8.50
   9  -9   3   31.60    6.90
  -9  -9  -3   21.40    5.20
  -9  -9  -3   25.50    5.60
  -9  -9  -3   24.00    5.60
  -9  -9  -3   22.70    5.00
   9  -9   3   13.40    4.30
  -9   9  -3   18.30    5.20
   9   9   3   27.30    7.00
  -9   9  -3   17.80    4.60
  -9   9  -3   26.50    5.50
 -11  -9  -3   49.50    8.50
  11  -9   3   60.39   10.10
 -11  -9  -3   41.30    7.70
  11  -9   3   44.30    7.30
 -11  -9  -3   50.19    7.40
 -11   9  -3   54.79    8.60
 -11   9  -3   58.19    8.40
  11   9   3   69.69   11.60
 -11   9  -3   60.39    8.40
  13  -9   3   38.30    9.30
 -13  -9  -3   49.10    9.00
  13  -9   3   34.60    7.40
 -13  -9  -3   52.49    9.60
 -13  -9  -3   41.30    7.60
 -13   9  -3   53.19    8.80
  13   9   3   47.90   10.60
 -16 -10   3   76.39   10.40
  16 -10  -3   65.49   10.50
 -16 -10   3   53.89    9.50
  16  10  -3   74.49   12.70
  16  10  -3   48.50    7.80
  16  10  -3   62.09   10.30
  14 -10  -3   -5.60    2.90
 -14 -10   3   10.10    4.10
 -14 -10   3    1.30    3.50
  14  10  -3    5.50    4.40
  14  10  -3    7.70    4.20
  14  10  -3    1.10    3.00
  14  10  -3   -4.40    5.30
 -12 -10   3  194.58   14.20
 -12 -10   3  199.38   14.60
  12 -10  -3  219.38   14.30
  12  10  -3  201.68   15.10
  12  10  -3  221.98   17.70
  12  10  -3  207.78   15.30
  12  10  -3  214.78   14.00
  10 -10  -3  165.48   11.30
 -10 -10   3  165.68   12.10
 -10 -10   3  171.08   11.90
  10  10  -3  129.19   13.70
  10  10  -3  136.79   10.90
  10  10  -3  136.49   14.80
  10  10  -3  187.48   13.10
  -8 -10   3  224.18   13.80
   8 -10  -3  218.18   12.50
  -8 -10   3  216.38   13.70
   8  10  -3  203.98   13.00
   8  10  -3  212.78   14.50
   8  10  -3  202.68   13.80
   8  10  -3  186.98   14.20
  -6 -10   3   41.60    6.10
  -6 -10   3   30.10    5.40
   6 -10  -3   36.80    4.70
   6  10  -3   34.20    6.00
   6  10  -3   33.00    5.00
   6  10  -3   32.60    5.00
   6  10  -3   44.70    6.30
   6  10  -3   33.10    5.90
   4 -10  -3    6.30    1.80
   4 -10  -3    9.30    2.20
  -4 -10   3    6.20    2.90
  -4 -10   3    2.60    2.40
   4  10  -3    9.20    2.30
   4  10  -3   10.50    3.70
   4  10  -3   11.20    3.40
   4  10  -3   11.00    3.10
   4  10  -3    5.10    2.60
   4  10  -3   -0.40    2.60
  -4  10   3    6.10    1.70
  -2 -10   3  217.18   13.00
  -2 -10   3  198.88   12.20
   2 -10  -3  208.78   10.90
   2 -10  -3  209.48   11.00
   2  10  -3  209.88   10.90
   2  10  -3  198.48   12.70
   2  10  -3  211.38   13.30
  -2  10   3  211.38   10.50
   2  10  -3  198.28   11.90
   2  10  -3  209.08   11.40
   0 -10  -3  346.67   16.60
   0 -10  -3  324.77   17.30
   0 -10  -3  340.77   16.50
   0 -10   3  292.47   17.20
   0 -10   3  327.97   17.60
   0  10  -3  339.57   15.90
   0  10  -3  324.27   18.10
   0  10  -3  336.37   15.40
   0  10  -3  352.26   17.80
   0  10  -3  313.67   17.00
   0  10   3  349.57   16.10
   2 -10   3  593.64   27.90
   2 -10   3  577.94   28.20
  -2 -10  -3  607.74   27.30
  -2 -10  -3  567.74   27.40
  -2 -10  -3  616.14   27.30
  -2 -10  -3  600.34   25.50
   2  10   3  595.84   26.70
  -2  10  -3  594.54   27.40
  -2  10  -3  582.64   27.60
  -2  10  -3  587.04   26.30
   2  10   3  588.74   26.80
   2  10   3  576.44   28.50
  -4 -10  -3  114.69    8.90
   4 -10   3  106.39   10.60
  -4 -10  -3  134.69    9.30
  -4 -10  -3  122.69    9.10
  -4 -10  -3  127.29    8.20
   4 -10   3  118.09    9.10
   4  10   3  113.19    8.40
  -4  10  -3  127.99    9.20
  -4  10  -3  105.09    8.70
  -4  10  -3   99.49    8.00
   4  10   3  105.99    8.00
  -4  10  -3  120.89    8.20
   4  10   3  126.29   10.50
  -6 -10  -3  469.05   22.80
  -6 -10  -3  479.95   24.20
  -6 -10  -3  485.75   24.10
   6 -10   3  463.85   24.80
   6 -10   3  433.66   23.60
  -6 -10  -3  462.85   23.30
  -6  10  -3  457.55   23.10
   6  10   3  469.55   23.40
   6  10   3  467.95   22.80
  -6  10  -3  419.36   23.10
   6  10   3  498.85   26.30
  -6  10  -3  507.15   24.00
  -8 -10  -3   90.19    9.90
  -8 -10  -3   66.89    8.20
   8 -10   3   74.89    9.90
  -8 -10  -3   64.79    8.90
   8 -10   3   82.19    9.10
  -8  10  -3   67.59    8.40
  -8  10  -3   56.69    7.70
  -8  10  -3   83.49    9.00
   8  10   3   73.89   10.80
 -10 -10  -3   57.29    8.90
  10 -10   3   63.69   10.10
 -10 -10  -3   65.59    8.60
  10 -10   3   70.39    8.80
 -10 -10  -3   56.89    8.80
 -10  10  -3   61.49    9.00
  10  10   3   67.89   11.20
 -10  10  -3   69.59    8.90
 -10  10  -3   56.89    8.30
 -12 -10  -3   31.10    6.70
 -12 -10  -3   28.80    7.40
 -12 -10  -3   32.30    7.60
  12 -10   3   22.00    6.60
  12 -10   3   36.80    7.30
  12  10   3   50.29   10.60
 -12  10  -3   22.10    6.00
 -17 -11   3  119.49   14.20
  17 -11  -3  119.09   14.90
 -17 -11   3  111.59   13.80
  17  11  -3  135.29   16.10
  17  11  -3  114.39   12.50
  17  11  -3  114.39   15.60
 -15 -11   3    2.90    4.00
  15 -11  -3   -0.10    3.60
 -15 -11   3   -1.00    3.70
  15  11  -3    1.50    5.60
  15  11  -3   -4.30    2.90
  15  11  -3   -0.10    3.40
 -13 -11   3   40.70    7.40
 -13 -11   3   38.90    7.70
  13 -11  -3   48.10    8.00
  13  11  -3   41.80    9.90
  13  11  -3   40.20    8.20
  13  11  -3   49.20    7.80
  13  11  -3   49.90    8.40
 -11 -11   3   60.59    8.20
 -11 -11   3   63.19    8.70
  11 -11  -3   63.59    8.40
  11  11  -3   65.09    9.40
  11  11  -3   64.89   10.90
  11  11  -3   68.29    8.50
  11  11  -3   61.49    9.20
  -9 -11   3   18.20    4.90
  -9 -11   3   21.00    5.20
   9 -11  -3   26.90    5.00
   9  11  -3   20.40    5.90
   9  11  -3   19.40    5.80
   9  11  -3   16.10    4.90
   9  11  -3   19.70    4.70
  -7 -11   3  936.01   41.10
  -7 -11   3  952.10   41.20
   7 -11  -3  916.41   39.00
   7  11  -3  888.91   41.70
   7  11  -3  784.92   41.40
   7  11  -3  894.61   41.80
   7  11  -3  881.11   40.00
   5 -11  -3  499.55   21.20
   5  11  -3  427.76   22.50
   5  11  -3  466.05   21.20
   5  11  -3  432.56   24.10
   5  11  -3  456.85   23.20
   5  11  -3  445.76   24.10
   5  11  -3  468.15   22.90
   3 -11  -3 1153.98   45.90
  -3 -11   3 1137.49   48.00
   3 -11  -3 1123.49   45.80
  -3 -11   3 1087.59   48.40
   3  11  -3 1025.20   47.60
   3  11  -3 1058.79   47.80
   3  11  -3 1090.99   49.40
   3  11  -3 1132.89   45.90
   3  11  -3 1110.89   49.30
   3  11  -3 1130.49   47.60
  -3  11   3 1136.09   45.70
   1 -11  -3  148.59    8.80
  -1 -11   3  138.09    9.60
   1 -11  -3  122.09    8.50
   1 -11  -3  120.69    9.40
  -1 -11   3  122.29    9.90
  -1  11   3  146.79    8.40
   1  11  -3  147.39   10.80
   1  11  -3  141.89    8.00
   1  11  -3  140.59    8.40
   1  11  -3  129.59   10.10
   1  11  -3  142.19    9.70
  -1 -11  -3  480.75   23.90
   1 -11   3  468.05   24.30
  -1 -11  -3  485.35   23.40
   1 -11   3  478.25   24.20
  -1 -11  -3  526.75   23.70
  -1  11  -3  460.15   23.80
  -1  11  -3  495.45   24.50
  -1  11  -3  491.35   22.10
   1  11   3  513.35   23.60
   1  11   3  518.25   23.00
   1  11   3  487.45   24.50
   3 -11   3   54.49    6.90
  -3 -11  -3   43.70    5.90
  -3 -11  -3   37.60    5.70
  -3 -11  -3   37.10    5.50
   3 -11   3   41.10    6.30
  -3  11  -3   36.10    6.00
   3  11   3   40.30    5.40
  -3  11  -3   32.40    5.70
  -3  11  -3   40.50    4.90
  -3  11  -3   36.20    5.70
   3  11   3   32.60    5.90
   3  11   3   33.50    4.90
  -5 -11  -3    0.20    2.50
   5 -11   3    3.70    2.80
  -5 -11  -3   -0.40    2.40
   5 -11   3    0.00    2.70
  -5 -11  -3    0.80    2.70
   5  11   3   -0.60    3.20
   5  11   3   -2.30    1.80
   5  11   3    3.50    2.40
  -5  11  -3   -1.20    2.00
  -5  11  -3    2.70    3.00
  -5  11  -3    3.80    2.50
  -7 -11  -3  436.16   23.90
   7 -11   3  419.56   24.20
  -7 -11  -3  430.26   23.70
  -7 -11  -3  431.16   22.70
   7 -11   3  428.26   23.10
  -7  11  -3  436.36   23.20
  -7  11  -3  408.16   23.10
   7  11   3  470.85   26.00
  -7  11  -3  459.45   22.60
   7  11   3  451.05   23.20
   9 -11   3   50.39    7.60
   9 -11   3   50.19    8.90
  -9 -11  -3   70.39    8.70
  -9 -11  -3   54.19    8.60
  -9 -11  -3   51.49    8.30
   9  11   3   64.09   10.60
  -9  11  -3   66.19    8.80
  -9  11  -3   67.19    8.70
  -9  11  -3   54.49    8.60
 -11 -11  -3  470.35   26.20
  11 -11   3  489.45   26.60
  11 -11   3  449.26   28.30
 -11 -11  -3  493.05   28.20
 -11 -11  -3  502.45   28.50
 -11  11  -3  518.15   27.20
  11  11   3  552.84   31.40
 -11  11  -3  472.45   26.50
 -13 -11  -3   32.50    8.00
  13 -11   3   54.19   10.70
 -13 -11  -3   43.60    9.20
  13  11   3   57.69   11.50
  16 -12  -3    3.00    4.50
 -16 -12   3    2.50    3.50
 -16 -12   3    2.80    4.80
  16  12  -3    1.60    4.30
  16  12  -3   -5.50    4.70
  16  12  -3   -4.40    3.30
 -14 -12   3  162.78   13.80
  14 -12  -3  193.48   14.70
 -14 -12   3  179.68   14.80
  14  12  -3  156.78   16.70
  14  12  -3  163.68   18.30
  14  12  -3  171.38   15.90
  14  12  -3  198.48   14.80
  12 -12  -3   12.30    5.00
 -12 -12   3   14.80    4.80
 -12 -12   3   10.70    4.50
  12  12  -3    4.60    3.90
  12  12  -3    5.70    4.20
  12  12  -3   11.50    6.20
  12  12  -3   19.10    5.90
 -10 -12   3  115.39   11.90
 -10 -12   3  111.29   11.80
  10 -12  -3  125.59   10.20
  10  12  -3  111.69   13.90
  10  12  -3  116.49   12.90
  10  12  -3  135.89   12.00
  10  12  -3  133.39   12.40
  -8 -12   3   13.30    4.40
   8 -12  -3    8.90    3.40
  -8 -12   3    3.10    3.00
   8  12  -3    5.70    4.30
   8  12  -3    1.30    2.80
   8  12  -3    9.40    4.70
   8  12  -3    8.20    3.90
   6 -12  -3   36.30    5.00
  -6 -12   3   28.20    5.30
  -6 -12   3   28.10    5.50
   6  12  -3   39.40    7.10
   6  12  -3   30.20    5.20
   6  12  -3   32.00    4.70
   6  12  -3   24.70    6.20
   6  12  -3   36.50    6.70
  -4 -12   3  127.39    9.20
  -4 -12   3  112.49    9.70
   4  12  -3  132.09   11.20
   4  12  -3  145.79   10.20
   4  12  -3  113.49   10.20
   4  12  -3  114.09    9.40
   4  12  -3  120.79    9.40
  -2 -12   3    8.20    3.30
   2 -12  -3    8.30    2.60
  -2 -12   3   10.00    3.90
   2 -12  -3    8.90    2.70
   2  12  -3   10.00    3.70
   2  12  -3   13.90    4.60
   2  12  -3    2.20    3.00
   2  12  -3   17.70    3.80
   2  12  -3   10.30    3.30
  -2  12   3    8.80    2.40
   0 -12  -3  314.27   16.40
   0 -12  -3  328.77   16.70
   0 -12  -3  315.07   17.40
   0 -12   3  301.17   17.60
   0 -12   3  340.07   17.70
   0  12   3  326.57   16.10
   0  12  -3  296.47   17.50
   0  12  -3  268.97   17.50
   0  12  -3  318.07   18.50
  -2 -12  -3    2.40    2.70
  -2 -12  -3   11.40    3.50
  -2 -12  -3    4.40    3.00
   2 -12   3    5.50    3.20
   2 -12   3    6.90    3.30
   2  12   3    7.90    2.80
   2  12   3    1.00    2.90
  -2  12  -3    7.00    3.70
  -2  12  -3   10.60    3.70
   2  12   3    2.90    2.20
  -4 -12  -3  448.96   24.00
   4 -12   3  487.65   25.10
   4 -12   3  456.75   24.40
  -4 -12  -3  480.95   24.20
  -4 -12  -3  461.65   24.20
   4  12   3  478.15   25.50
  -4  12  -3  486.35   24.60
   4  12   3  489.25   24.00
  -4  12  -3  501.35   23.30
   4  12   3  475.65   23.40
  -4  12  -3  474.25   24.90
  -6 -12  -3   17.10    4.50
   6 -12   3   13.30    4.90
   6 -12   3   15.60    4.50
  -6 -12  -3   21.40    5.40
  -6 -12  -3   17.00    4.70
  -6  12  -3   20.40    5.30
  -6  12  -3   22.50    5.10
   6  12   3   16.60    4.50
   6  12   3   18.90    5.40
  -8 -12  -3  192.58   14.00
   8 -12   3  176.58   13.30
  -8 -12  -3  180.58   13.10
   8 -12   3  155.18   15.60
  -8 -12  -3  184.18   14.00
  -8  12  -3  158.78   13.30
  -8  12  -3  182.08   13.10
   8  12   3  178.08   15.10
 -10 -12  -3   37.30    7.80
  10 -12   3   36.50    8.30
 -10 -12  -3   39.90    7.30
  10 -12   3   44.30    7.70
 -10 -12  -3   48.30    8.50
 -10  12  -3   59.49    9.10
 -10  12  -3   66.09    9.00
  10  12   3   43.70    9.70
  12 -12   3   26.80    8.80
 -12 -12  -3   21.40    7.20
  12 -12   3   25.50    7.60
 -12 -12  -3   26.70    7.40
 -12  12  -3   28.70    8.20
  12  12   3   35.40    8.90
 -15 -13   3    2.40    4.60
 -15 -13   3    5.60    4.40
  15 -13  -3    7.20    5.00
  15  13  -3   10.60    7.10
  15  13  -3    1.40    4.50
  15  13  -3    1.60    4.90
  15  13  -3   -1.10    3.40
  13 -13  -3   57.99    9.00
 -13 -13   3   42.50    8.20
 -13 -13   3   55.09    9.10
  13  13  -3   77.79   11.70
  13  13  -3   61.99    9.70
  13  13  -3   74.89   12.10
  13  13  -3   68.09    9.70
 -11 -13   3    1.60    3.00
 -11 -13   3    0.60    3.40
  11 -13  -3    5.50    3.80
  11  13  -3    5.50    4.30
  11  13  -3   -3.50    2.40
  11  13  -3    7.50    4.40
  11  13  -3   -3.90    4.00
   9 -13  -3  122.29    9.80
  -9 -13   3  114.19   11.40
  -9 -13   3  114.19   11.80
   9  13  -3  113.89   11.40
   9  13  -3  103.39   13.00
   9  13  -3  107.79   12.40
   9  13  -3   95.19   11.80
  -7 -13   3   14.90    4.60
   7 -13  -3   22.30    4.30
  -7 -13   3   19.30    4.90
   7  13  -3   21.00    4.90
   7  13  -3   18.00    5.40
   7  13  -3   19.40    6.30
   7  13  -3   21.80    6.00
  -5 -13   3   29.70    5.70
   5  13  -3   28.70    5.90
   5  13  -3   25.00    6.40
   5  13  -3   29.80    5.50
   5  13  -3   19.40    5.50
  -3 -13   3  265.67   16.20
  -3 -13   3  284.37   15.60
   3 -13  -3  287.37   14.60
   3  13  -3  265.57   16.40
   3  13  -3  280.67   17.50
   3  13  -3  215.98   16.50
   3  13  -3  272.97   15.50
  -3  13   3  257.67   13.60
   3  13  -3  280.67   15.70
   1 -13  -3    2.00    2.10
  -1 -13   3    3.70    2.70
  -1 -13   3    0.10    2.80
   1 -13  -3    2.90    3.00
   1 -13  -3    0.60    2.00
   1  13  -3    0.00    2.80
  -1  13   3    3.80    2.00
   1  13  -3   -1.10    3.30
   1  13  -3   -0.10    2.70
   1  13  -3   -0.50    2.50
   1 -13   3   36.00    6.20
   1 -13   3   43.60    6.50
  -1 -13  -3   35.30    5.60
  -1 -13  -3   28.80    5.20
  -1 -13  -3   40.70    6.10
  -1  13  -3   26.00    6.10
   1  13   3   39.90    6.10
  -1  13  -3   40.60    6.80
   1  13   3   23.10    4.50
   3 -13   3   31.80    6.10
   3 -13   3   31.70    6.10
  -3 -13  -3   29.80    5.60
  -3 -13  -3   32.30    6.00
  -3 -13  -3   38.10    6.40
   3  13   3   46.20    7.10
  -3  13  -3   41.40    6.10
  -3  13  -3   45.30    6.90
  -3  13  -3   41.70    7.50
   3  13   3   42.80    6.30
   3  13   3   53.39    6.50
  -5 -13  -3    4.00    3.90
   5 -13   3   14.50    4.80
  -5 -13  -3   16.90    4.70
   5 -13   3   14.00    4.80
  -5 -13  -3   12.80    4.50
   5  13   3    6.00    4.30
   5  13   3   15.30    3.90
  -5  13  -3   14.10    4.60
  -5  13  -3   -2.50    3.50
   5  13   3   15.10    4.50
   7 -13   3  135.49   11.00
  -7 -13  -3   94.59   11.20
  -7 -13  -3  111.39   11.50
   7 -13   3  115.39   13.00
  -7 -13  -3  107.09   12.10
  -7  13  -3  133.19   10.90
   7  13   3  115.49   13.30
   7  13   3  109.59   11.80
  -7  13  -3   88.79   11.40
   9 -13   3   -1.40    3.50
   9 -13   3    1.40    3.30
  -9 -13  -3    2.20    3.70
  -9 -13  -3    3.30    4.10
  -9 -13  -3    5.30    4.80
  -9  13  -3    2.70    3.40
  -9  13  -3    4.10    4.30
   9  13   3    6.70    5.20
  11 -13   3   59.99    9.10
 -11 -13  -3   55.29    8.60
 -11 -13  -3   53.29    9.40
 -11 -13  -3   49.50    9.20
  11 -13   3   45.80    9.60
 -11  13  -3   82.09   10.80
  11  13   3   71.39   11.70
 -14 -14   3   96.19   12.50
 -14 -14   3  126.69   14.60
  14 -14  -3  146.09   15.50
  14  14  -3  144.19   16.10
  14  14  -3  111.69   13.10
  14  14  -3  142.19   15.10
  14  14  -3  140.69   17.00
  12 -14  -3    3.90    4.00
 -12 -14   3    0.80    3.70
 -12 -14   3   -0.30    3.20
  12  14  -3    0.20    3.50
  12  14  -3    4.70    4.60
  12  14  -3    5.80    4.10
  12  14  -3    7.90    6.00
 -10 -14   3  410.56   23.00
 -10 -14   3  364.36   22.40
  10  14  -3  404.36   22.50
  10  14  -3  343.47   23.80
  10  14  -3  366.06   24.30
  10  14  -3  384.96   23.40
  -8 -14   3    6.50    4.60
  -8 -14   3    8.40    4.20
   8  14  -3   10.30    5.00
   8  14  -3    4.20    3.80
   8  14  -3    6.10    4.70
   8  14  -3    2.20    4.60
  -6 -14   3  213.58   14.50
   6  14  -3  192.18   15.30
   6  14  -3  202.98   13.50
   6  14  -3  198.98   15.70
   6  14  -3  207.08   14.80
  -4 -14   3   33.50    6.20
  -4 -14   3   36.40    5.80
   4  14  -3   33.80    6.70
   4  14  -3   37.90    6.00
   4  14  -3   33.50    7.10
   4  14  -3   35.00    6.10
  -2 -14   3   -0.70    2.60
   2 -14  -3    2.60    2.10
   2 -14  -3   -0.80    2.10
  -2 -14   3    3.00    3.30
   2  14  -3   -0.10    3.10
  -2  14   3    5.10    2.50
   2  14  -3    3.50    2.70
   2  14  -3    5.60    3.60
   2  14  -3    2.80    3.60
   0 -14  -3  710.23   32.00
   0 -14  -3  711.03   33.40
   0 -14   3  737.73   34.10
   0 -14  -3  708.53   32.00
   0 -14   3  747.33   33.30
   0  14  -3  678.33   32.90
   0  14   3  658.43   31.50
   0  14  -3  689.83   34.60
   0  14  -3  668.43   34.30
   0  14  -3  653.13   33.70
  -2 -14  -3   79.29    8.90
  -2 -14  -3   87.49    9.40
   2 -14   3   59.09    8.20
   2 -14   3   70.39    8.70
  -2 -14  -3   68.69    8.60
   2  14   3   74.19    8.10
  -2  14  -3   70.59    8.40
  -2  14  -3   62.69    9.20
   2  14   3   94.29    8.00
   2  14   3   79.69    9.00
   4 -14   3  385.96   22.50
  -4 -14  -3  399.66   22.20
  -4 -14  -3  433.86   23.20
  -4 -14  -3  429.26   23.20
   4 -14   3  420.16   23.00
   4  14   3  414.76   21.30
  -4  14  -3  423.36   22.80
   4  14   3  439.26   23.60
   4  14   3  356.86   21.40
  -4  14  -3  380.36   23.70
  -6 -14  -3    1.50    4.10
  -6 -14  -3   -2.20    2.90
   6 -14   3    2.10    3.40
  -6 -14  -3    3.40    3.00
   6 -14   3   -2.40    2.90
   6  14   3    2.10    3.70
  -6  14  -3   -1.10    2.80
   6  14   3   -0.10    2.70
  -6  14  -3   -1.70    3.40
   8 -14   3  205.08   16.50
  -8 -14  -3  248.18   17.40
  -8 -14  -3  197.18   15.80
  -8 -14  -3  201.28   14.90
   8 -14   3  226.08   15.70
   8  14   3  215.88   17.40
  -8  14  -3  221.08   15.60
  10 -14   3   34.10    7.20
  10 -14   3   61.09   10.50
 -10 -14  -3   36.20    7.20
 -10 -14  -3   34.00    8.10
 -10 -14  -3   27.60    7.50
 -10  14  -3   46.10    8.20
  10  14   3   42.00    9.80
 -13 -15   3   11.30    5.40
  13 -15  -3   37.40    7.80
 -13 -15   3   28.90    6.80
  13  15  -3   29.60    6.80
  13  15  -3   41.50    9.70
  13  15  -3   42.80    8.70
  13  15  -3   44.50    9.70
 -11 -15   3   34.70    7.50
 -11 -15   3   30.80    7.10
  11  15  -3   41.50    7.80
  11  15  -3   30.90    7.40
  11  15  -3   26.90    7.70
  11  15  -3   43.90    9.50
  -9 -15   3   81.59   10.70
  -9 -15   3   69.69   10.00
   9  15  -3   63.39   10.40
   9  15  -3   67.49   10.90
   9  15  -3   72.79   10.80
   9  15  -3   66.59    9.40
  -7 -15   3  114.39   12.10
  -7 -15   3  104.89   11.80
   7  15  -3  120.09   13.80
   7  15  -3  135.19   11.80
   7  15  -3  104.99   12.80
   7  15  -3  123.99   12.00
  -5 -15   3  228.68   15.00
   5  15  -3  204.48   15.70
   5  15  -3  200.08   13.90
   5  15  -3  205.78   13.80
   5  15  -3  201.38   15.70
  -3 -15   3  123.89   10.00
  -3 -15   3  116.89   11.90
   3  15  -3  139.59   10.50
   3  15  -3  137.59   13.70
   3  15  -3  124.29   13.20
   1 -15  -3  109.29   11.10
   1 -15  -3  111.69    8.60
  -1 -15   3  128.99   10.60
  -1 -15   3  125.39   10.00
   1 -15  -3  110.69    8.80
   1  15  -3  107.99   12.10
   1  15  -3  103.59   11.80
  -1  15   3  116.19    8.50
   1  15  -3  126.89   11.70
  -1 -15  -3   24.30    5.20
   1 -15   3   18.90    5.00
   1 -15   3   20.20    5.50
  -1 -15  -3   18.00    4.90
  -1 -15  -3   21.40    4.80
  -1  15  -3   16.00    4.60
  -1  15  -3   21.00    6.00
  -1  15  -3   16.40    4.80
   1  15   3   23.00    4.70
  -3 -15  -3   14.20    4.90
  -3 -15  -3    9.60    4.20
   3 -15   3   12.10    4.60
  -3 -15  -3   16.40    5.00
   3 -15   3    9.60    4.30
  -3  15  -3    9.00    3.70
  -3  15  -3   13.30    4.60
  -3  15  -3   14.40    5.40
   3  15   3   15.00    4.10
   3  15   3   11.00    4.30
   3  15   3    7.10    3.40
  -5 -15  -3   74.09    9.70
  -5 -15  -3   75.09   10.30
  -5 -15  -3   94.79   11.20
   5 -15   3  110.49   12.10
   5 -15   3   88.59   10.60
  -5  15  -3   85.49   11.10
   5  15   3   69.59    9.40
   5  15   3   87.39   11.00
  -5  15  -3   78.69    9.90
  -7 -15  -3    5.30    4.30
   7 -15   3   29.50    6.60
  -7 -15  -3   10.50    5.20
  -7 -15  -3   14.90    6.00
   7 -15   3   18.80    5.80
   7  15   3   22.60    6.00
  -7  15  -3   11.80    4.90
   7  15   3   15.90    5.80
  -9 -15  -3   81.89   12.10
  -9 -15  -3   73.39   10.90
   9 -15   3   58.09   10.20
  -9 -15  -3   64.29    9.70
   9 -15   3   68.89   10.00
   9  15   3   85.39   12.30
  -9  15  -3   54.49    8.60
 -12 -16   3   95.19   12.80
 -12 -16   3   76.79   11.50
  12  16  -3   91.99   12.30
  12  16  -3  104.39   12.70
  12  16  -3   95.19   13.70
  12  16  -3   78.79   12.80
 -10 -16   3  131.89   14.20
 -10 -16   3  131.59   14.30
  10  16  -3  137.09   16.30
  10  16  -3  117.29   13.90
  10  16  -3  123.79   13.30
  10  16  -3  156.18   16.30
  -8 -16   3    2.80    3.40
  -8 -16   3   11.80    5.00
   8  16  -3   16.40    5.80
   8  16  -3    6.40    4.80
   8  16  -3   -1.10    3.00
   8  16  -3    7.40    3.80
  -6 -16   3  187.28   14.30
   6  16  -3  175.98   14.70
   6  16  -3  185.18   15.90
   6  16  -3  193.38   13.40
   6  16  -3  164.08   14.30
  -4 -16   3   39.70    7.30
   4  16  -3   38.70    7.90
   4  16  -3   26.60    6.60
   4  16  -3   22.80    5.50
  -2 -16   3  164.38   12.20
  -2 -16   3  192.58   13.90
   2 -16  -3  189.98   13.50
   2  16  -3  183.78   14.50
   2  16  -3  189.98   15.00
   2  16  -3  187.18   13.00
   0 -16   3   41.00    6.90
   0 -16  -3   45.40    7.30
   0 -16  -3   46.70    6.60
   0 -16  -3   41.70    6.20
   0 -16   3   37.50    6.50
   0  16   3   27.20    5.30
   0  16  -3   55.29    8.20
   0  16  -3   44.50    6.90
   2 -16   3  179.48   13.60
   2 -16   3  167.78   13.00
  -2 -16  -3  191.78   13.50
  -2 -16  -3  173.98   12.80
  -2 -16  -3  181.98   12.80
  -2  16  -3  172.48   12.50
   2  16   3  186.08   12.40
  -2  16  -3  151.88   12.50
   4 -16   3   15.90    5.50
   4 -16   3   34.60    6.90
  -4 -16  -3   41.10    7.10
  -4 -16  -3   30.00    6.80
  -4 -16  -3   36.90    7.20
   4  16   3   28.80    6.60
   4  16   3   29.00    6.40
  -4  16  -3   36.70    7.20
  -6 -16  -3  194.38   16.00
  -6 -16  -3  175.98   14.20
   6 -16   3  193.28   14.80
   6 -16   3  213.58   15.90
  -6 -16  -3  219.98   16.10
   6  16   3  196.78   14.60
   6  16   3  178.88   15.00
  -6  16  -3  215.58   15.40
   8 -16   3   13.60    5.80
   8 -16   3    9.90    4.90
  -8 -16  -3   28.90    7.50
  -8 -16  -3   10.80    6.10
  -8 -16  -3   15.40    5.80
   8  16   3   20.40    6.40
  -8  16  -3   13.70    4.90
 -11 -17   3   19.40    6.10
 -11 -17   3    4.40    4.70
  11  17  -3   18.20    6.50
  11  17  -3   22.00    6.20
  11  17  -3   15.60    5.80
  11  17  -3   17.50    7.80
  -9 -17   3   22.90    6.60
  -9 -17   3   12.40    5.40
   9  17  -3   23.80    6.80
   9  17  -3   25.10    6.30
   9  17  -3   18.30    6.40
   9  17  -3   35.40    8.30
  -7 -17   3   12.30    5.40
   7  17  -3    0.70    4.10
   7  17  -3    1.70    4.90
   7  17  -3   12.00    5.40
  -5 -17   3   18.90    5.60
   5  17  -3   18.40    6.30
   5  17  -3   24.00    7.00
   5  17  -3   20.70    5.10
  -3 -17   3   63.39    9.20
  -3 -17   3   71.29    8.70
   3  17  -3   63.79    9.60
   3  17  -3   44.50    8.60
   3  17  -3   63.89    8.80
   1 -17  -3   -1.30    2.60
  -1 -17   3    2.90    3.30
  -1 -17   3   -1.20    3.10
   1  17  -3    3.20    3.80
   1  17  -3   -2.10    2.50
   1  17  -3   -1.50    3.30
  -1 -17  -3   -3.00    3.10
  -1 -17  -3   -2.40    2.40
  -1 -17  -3    1.30    3.30
   1 -17   3    3.80    3.40
   1 -17   3    2.10    3.60
  -1  17  -3    1.60    3.20
  -1  17  -3    1.00    2.90
   1  17   3    2.20    2.80
  -3 -17  -3    3.70    3.70
  -3 -17  -3    3.20    3.80
   3 -17   3   -0.70    3.60
  -3 -17  -3   -0.50    3.50
   3 -17   3    1.30    3.60
   3  17   3    0.40    2.80
  -3  17  -3   -0.10    3.00
  -3  17  -3    6.30    3.50
   5 -17   3   14.00    4.90
  -5 -17  -3   19.10    5.60
   5 -17   3   17.90    5.30
  -5 -17  -3   11.30    5.00
  -5 -17  -3    7.60    4.80
  -5  17  -3   12.00    4.90
   5  17   3   15.90    5.00
   5  17   3   16.00    5.30
   7 -17   3   72.99    9.80
   7 -17   3   59.99   10.20
  -7 -17  -3   44.00    8.60
  -7 -17  -3   55.69   10.10
  -7 -17  -3   66.19   10.60
   7  17   3   53.79    9.90
   7  17   3   56.89    9.10
  -7  17  -3   67.99    9.80
 -10 -18   3   -3.30    3.80
  10  18  -3   -1.40    3.20
  10  18  -3   -7.80    3.70
  10  18  -3    3.60    4.40
  10  18  -3    0.90    4.20
  -8 -18   3  112.79   13.40
   8  18  -3   78.09   11.50
   8  18  -3  114.19   14.50
   8  18  -3   96.09   12.00
  -6 -18   3  115.59   13.00
   6  18  -3   91.29   12.70
   6  18  -3  107.29   12.50
   6  18  -3  107.49   13.50
  -4 -18   3   73.29   10.40
   4  18  -3   64.99    8.70
   4  18  -3   72.29   10.60
   4  18  -3   45.20    8.80
  -2 -18   3   97.99   11.30
   2 -18  -3   58.99    9.00
  -2 -18   3   91.79   10.10
   2  18  -3   90.89   11.90
   2  18  -3   62.39    8.80
   2  18  -3   74.29   10.10
   0 -18  -3   11.30    4.50
   0 -18   3    9.80    4.60
   0 -18   3   10.60    4.20
   0  18  -3   10.20    4.40
   0  18  -3   12.90    4.80
   2 -18   3  206.08   15.00
  -2 -18  -3  214.58   15.60
   2 -18   3  203.58   15.50
  -2 -18  -3  249.38   16.40
  -2  18  -3  217.18   15.10
  -2  18  -3  229.68   15.60
   2  18   3  249.28   15.30
  -4 -18  -3    0.10    3.80
   4 -18   3    4.10    4.50
  -4 -18  -3   10.20    4.90
   4 -18   3    4.10    4.30
  -4 -18  -3    1.90    3.90
   4  18   3    4.40    4.10
  -4  18  -3    3.90    3.70
  -4  18  -3   11.40    4.80
   6 -18   3  104.79   12.70
   6 -18   3  116.59   12.50
  -6 -18  -3  112.69   13.70
  -6 -18  -3  102.29   11.90
  -6 -18  -3  108.99   13.10
  -6  18  -3  140.99   14.00
   6  18   3  106.29   13.20
   6  18   3  114.79   12.80
  -9 -19   3  115.19   14.10
   9  19  -3  116.89   15.20
   9  19  -3  119.69   14.60
   9  19  -3  102.29   12.40
  -7 -19   3   -4.50    3.00
   7  19  -3   -1.90    4.00
   7  19  -3   -0.80    3.00
   7  19  -3    2.00    4.90
  -5 -19   3   74.29   10.70
   5  19  -3   71.49   10.20
   5  19  -3   78.89   11.80
   5  19  -3   74.29   11.30
   3 -19  -3   20.20    5.70
  -3 -19   3   19.20    5.90
   3  19  -3   33.50    7.60
   3  19  -3   40.20    8.00
   3  19  -3   29.80    6.40
   1 -19  -3   24.40    5.90
  -1 -19   3   23.00    5.70
   1  19  -3   16.90    5.10
   1  19  -3    9.40    5.00
   1 -19   3    4.40    3.90
   1 -19   3    1.70    3.60
  -1 -19  -3    1.00    3.30
  -1  19  -3   -4.10    2.50
  -1  19  -3    8.80    4.20
   3 -19   3   65.39    9.90
   3 -19   3   61.39    9.00
  -3 -19  -3   56.69    8.60
  -3  19  -3   65.19    9.20
  -3  19  -3   59.89    9.80
  -5 -19  -3   11.50    6.20
  -5 -19  -3    3.00    4.70
   5 -19   3   12.30    5.30
   5 -19   3   11.40    5.30
  -5 -19  -3    6.70    4.80
  -5  19  -3    4.70    4.10
  -5  19  -3    7.90    4.60
   5  19   3    6.60    4.40
  -6 -20   3    3.40    4.00
   6  20  -3    0.80    3.60
   6  20  -3    1.10    4.50
   6  20  -3    2.20    4.70
   4 -20  -3   99.49   12.00
  -4 -20   3  132.19   14.50
   4  20  -3  103.69   13.20
   4  20  -3  118.69   14.20
   2 -20  -3   27.70    6.90
  -2 -20   3    8.60    4.60
   2  20  -3   25.60    6.50
   2  20  -3   35.80    7.90
   0 -20  -3   26.70    6.80
   0 -20   3   29.80    7.20
   0  20  -3   23.20    6.50
   0  20  -3   36.50    7.30
  -2 -20  -3   56.89    9.00
   2 -20   3   43.20    8.50
  -2  20  -3   32.70    7.40
  -2  20  -3   52.89    8.70
  18   0  -4    6.40    5.10
  18   0  -4    2.00    5.60
  18   0  -4    7.80    4.60
  16   0  -4  548.15   32.80
  16   0  -4  617.24   32.00
  14   0  -4    9.80    4.60
  14   0  -4   18.90    5.20
  12   0  -4  622.44   31.10
  12   0  -4  661.53   28.80
  12   0  -4  650.63   31.60
  10   0  -4  445.96   22.90
  10   0  -4  451.65   21.30
 -10   0   4  489.35   20.60
 -10   0   4  467.75   20.50
  10   0  -4  472.75   23.10
  10   0  -4  456.25   19.70
  -8   0   4  393.56   16.90
   8   0  -4  396.66   17.10
   8   0  -4  412.46   19.60
   8   0  -4  397.26   16.70
   8   0  -4  381.86   18.50
   8   0  -4  390.46   19.20
   6   0  -4 1363.26   54.09
   6   0  -4 1405.26   53.99
  -6   0   4 1325.07   53.99
   6   0  -4 1316.67   55.59
   6   0  -4 1385.26   54.79
   6   0  -4 1397.96   55.89
   4   0  -4    8.20    2.60
   4   0  -4    8.10    1.80
   4   0  -4    7.20    2.10
  -4   0   4   10.00    1.70
   4   0  -4    9.60    1.70
   4   0  -4    9.50    1.80
   4   0  -4    9.30    1.70
   2   0  -4 9999.00  372.06
   2   0  -4 9706.83  373.46
   2   0  -4 9580.94  372.46
   2   0  -4 9874.71  371.96
  -2   0   4 9573.64  372.36
   2   0  -4 8428.16  373.36
  -2   0   4 9961.60  372.16
   0   0   4  241.08   12.00
   0   0  -4  236.88   13.20
   0   0   4  259.27   12.00
   0   0  -4  256.37   12.10
   0   0  -4  232.38   12.00
   0   0  -4  250.37   12.20
   2   0   4 3835.52  150.28
  -2   0  -4 3859.21  150.38
  -2   0  -4 3986.30  150.08
  -2   0  -4 3543.05  151.28
  -2   0  -4 3756.62  150.08
   2   0   4 3865.51  150.08
   4   0   4  234.08   10.60
  -4   0  -4  231.68   12.60
  -4   0  -4  210.88   13.80
   4   0   4  217.38   12.50
  -4   0  -4  237.78   12.60
   4   0   4  224.68   12.50
  -4   0  -4  238.48   12.10
  -6   0  -4  553.74   26.30
   6   0   4  490.75   26.20
   6   0   4  593.14   24.30
   6   0   4  552.44   26.30
  -6   0  -4  587.64   25.20
  -6   0  -4  556.34   26.10
  -6   0  -4  529.25   27.70
   8   0   4  643.24   30.50
  -8   0  -4  661.23   30.50
   8   0   4  554.64   30.60
  -8   0  -4  689.53   33.20
  -8   0  -4  643.14   30.60
  -8   0  -4  658.53   28.70
 -10   0  -4    8.70    3.90
  10   0   4   10.10    4.60
 -10   0  -4    4.80    4.50
 -10   0  -4    8.60    4.00
  10   0   4    8.10    3.70
 -12   0  -4  420.26   23.90
 -12   0  -4  435.46   23.70
 -12   0  -4  450.85   27.60
  12   0   4  399.06   24.90
 -14   0  -4   17.60    5.90
 -14   0  -4    6.40    4.70
 -14   0  -4   18.50    6.40
  19  -1  -4   25.50    7.10
  19  -1  -4   15.20    6.10
  19   1  -4    3.30    4.70
  19   1  -4   22.10    6.40
  19   1  -4    9.70    6.80
  17  -1  -4    8.20    5.40
  17  -1  -4   11.30    5.20
  17   1  -4   21.40    7.90
  17   1  -4   14.00    5.60
  15  -1  -4   53.99    8.40
  15  -1  -4   50.49    9.10
  15   1  -4   58.89    9.90
  15   1  -4   64.69    9.30
  13  -1  -4  146.59   11.70
  13  -1  -4  161.38   12.20
  13   1  -4  154.18    9.90
  13   1  -4  138.29   11.40
  13   1  -4  148.19   12.20
 -11  -1   4   39.10    4.80
  11  -1  -4   49.10    5.30
  11  -1  -4   49.99    6.70
 -11  -1   4   40.10    5.00
  11  -1  -4   52.49    6.80
  11   1  -4   50.49    3.90
  11   1  -4   42.50    6.50
  11   1  -4   50.99    6.90
  11   1  -4   44.60    5.40
   9  -1  -4  417.86   17.10
   9  -1  -4  413.36   19.10
  -9  -1   4  430.76   18.60
   9  -1  -4  399.76   20.20
  -9  -1   4  411.96   18.50
   9  -1  -4  407.26   17.70
   9  -1  -4  404.06   20.40
   9   1  -4  412.96   17.40
   9   1  -4  380.96   19.10
   9   1  -4  414.86   20.40
  -9   1   4  420.46   17.30
   9   1  -4  385.76   20.30
  -9   1   4  423.06   17.40
   9   1  -4  405.46   17.80
   7  -1  -4  384.06   15.40
   7  -1  -4  384.06   17.90
   7  -1  -4  370.46   16.50
   7  -1  -4  368.76   17.50
  -7  -1   4  374.06   16.40
   7   1  -4  354.66   17.80
  -7   1   4  361.46   15.30
   7   1  -4  380.96   16.20
   7   1  -4  362.46   16.20
   7   1  -4  381.56   15.20
   7   1  -4  385.56   18.50
   7   1  -4  372.56   17.70
   5  -1  -4  564.54   22.60
   5  -1  -4  532.85   23.30
  -5  -1   4  532.45   22.60
   5  -1  -4  567.54   22.10
   5  -1  -4  546.35   23.20
   5   1  -4  593.74   22.00
  -5   1   4  528.75   22.00
   5   1  -4  528.05   22.90
   5   1  -4  519.85   23.90
   5   1  -4  493.35   23.30
   3  -1  -4   95.89    5.80
  -3  -1   4   87.09    5.30
   3  -1  -4   83.49    6.50
   3  -1  -4  103.89    5.40
   3  -1  -4   91.09    5.00
   3  -1  -4   91.79    4.80
  -3  -1   4   88.69    5.80
   3   1  -4   92.59    5.40
   3   1  -4   83.99    6.00
   3   1  -4   89.69    4.90
   3   1  -4   90.89    5.20
   3   1  -4   76.59    6.30
   3   1  -4   81.39    5.40
  -3   1   4   86.99    4.90
   1  -1  -4   60.99    4.50
   1  -1  -4   53.69    4.00
  -1  -1   4   59.59    4.50
  -1  -1   4   59.79    4.30
   1  -1  -4   58.59    4.30
   1  -1  -4   48.60    5.50
   1   1  -4   56.39    4.50
   1   1  -4   57.79    4.10
   1   1  -4   60.59    4.40
   1   1  -4   48.70    5.50
  -1   1   4   56.89    4.00
   1   1  -4   56.69    3.50
  -1   1   4   53.89    3.90
   1   1  -4   53.79    4.30
  -1  -1  -4  354.16   17.70
   1  -1   4  376.66   16.90
  -1  -1  -4  377.76   16.70
   1  -1   4  346.77   16.80
  -1  -1  -4  365.36   16.70
  -1  -1  -4  360.26   16.70
  -1   1  -4  354.26   16.80
  -1   1  -4  338.27   16.40
  -1   1  -4  361.36   16.60
   1   1   4  372.06   16.20
   1   1   4  366.96   16.70
  -1   1  -4  329.97   17.80
  -3  -1  -4  563.84   24.10
   3  -1   4  517.45   24.70
  -3  -1  -4  548.95   25.80
  -3  -1  -4  536.55   24.50
   3  -1   4  558.54   24.70
  -3  -1  -4  525.25   24.20
   3   1   4  534.25   24.50
  -3   1  -4  555.54   24.20
   3   1   4  527.85   23.80
  -3   1  -4  527.95   24.50
  -3   1  -4  554.24   24.50
  -3   1  -4  516.65   25.80
   3   1   4  560.84   21.90
  -5  -1  -4  432.06   21.70
  -5  -1  -4  464.35   22.20
  -5  -1  -4  455.95   23.50
  -5  -1  -4  469.45   21.10
   5  -1   4  400.36   22.10
   5  -1   4  471.85   22.30
  -5   1  -4  415.46   23.20
   5   1   4  477.95   22.30
  -5   1  -4  473.95   20.40
  -5   1  -4  471.75   21.30
  -5   1  -4  467.95   22.00
   5   1   4  487.85   19.90
  -5   1  -4  456.15   22.10
   5   1   4  473.15   22.00
  -7  -1  -4   65.29    7.40
  -7  -1  -4   80.09    8.00
   7  -1   4   78.89    8.30
   7  -1   4   88.99    6.20
   7  -1   4   80.49    9.30
  -7  -1  -4   69.49    8.90
  -7  -1  -4   84.29    6.40
   7   1   4   66.19    8.00
  -7   1  -4   85.89    9.90
   7   1   4   61.89    7.70
   7   1   4   79.79    7.10
  -7   1  -4   59.99    7.20
  -7   1  -4   77.69    8.20
  -7   1  -4   79.69    6.50
  -9  -1  -4  148.79   11.30
  -9  -1  -4  161.98    9.70
  -9  -1  -4  146.99   11.00
   9  -1   4  179.78   13.10
  -9  -1  -4  167.88   13.40
   9   1   4  131.09   11.10
  -9   1  -4  136.79   14.50
   9   1   4  177.38   12.00
  -9   1  -4  162.48   11.50
  -9   1  -4  158.48    9.80
  -9   1  -4  128.49   10.70
 -11  -1  -4   69.29    8.70
 -11  -1  -4   80.59   11.90
 -11  -1  -4   82.19    9.90
  11  -1   4   76.39   10.90
  11   1   4   57.09    9.10
 -11   1  -4   70.29    9.10
  11   1   4   68.89    9.10
 -11   1  -4   75.19   11.80
 -11   1  -4   67.19    8.90
 -13  -1  -4   58.89    9.10
  13  -1   4   58.89   10.70
 -13  -1  -4   66.99   11.20
 -13  -1  -4   53.29    8.80
 -13   1  -4   64.59   11.60
 -13   1  -4   70.39    9.90
 -13   1  -4   61.89    9.40
  18  -2  -4   35.40    8.30
  18  -2  -4   33.70    7.40
  18   2  -4   43.50   10.90
  18   2  -4   35.40    7.80
  16  -2  -4  104.79   12.50
  16  -2  -4  105.09   13.30
  16   2  -4   98.39   14.10
  16   2  -4   96.29   12.10
  14  -2  -4    0.20    3.00
  14  -2  -4   -0.70    3.20
  14   2  -4    6.30    3.70
  14   2  -4    1.10    3.60
 -12  -2   4  186.78   11.20
  12  -2  -4  158.48   12.10
  12  -2  -4  196.08   13.10
  12  -2  -4  195.88   10.50
 -12  -2   4  185.38   11.40
  12   2  -4  186.18   13.30
  12   2  -4  181.88   11.20
  12   2  -4  191.78   13.00
  12   2  -4  182.28   10.00
 -10  -2   4    2.50    1.90
  10  -2  -4    0.80    2.20
  10  -2  -4    2.50    1.70
 -10  -2   4   -1.30    1.40
  10  -2  -4    0.70    2.30
  10  -2  -4    1.30    1.10
  10   2  -4    1.60    2.30
  10   2  -4   -3.50    2.30
  10   2  -4    0.40    2.10
  10   2  -4    3.50    1.50
   8  -2  -4   67.29    6.80
  -8  -2   4   71.29    5.30
  -8  -2   4   78.29    5.40
   8  -2  -4   69.79    5.60
   8  -2  -4   71.09    4.80
   8   2  -4   74.19    6.00
   8   2  -4   68.39    4.40
   8   2  -4   75.19    6.30
  -8   2   4   71.89    3.20
   8   2  -4   59.99    6.80
   8   2  -4   69.59    4.80
   6  -2  -4  228.68   11.80
   6  -2  -4  233.48   11.30
   6  -2  -4  236.88    9.40
  -6  -2   4  233.28   11.10
   6  -2  -4  235.18    9.50
   6   2  -4  213.38   10.80
   6   2  -4  229.38   11.10
   6   2  -4  234.58   12.10
   6   2  -4  224.58   12.10
   6   2  -4  237.98    9.30
  -6   2   4  229.88    9.40
   4  -2  -4   45.30    5.20
   4  -2  -4   48.20    2.80
   4  -2  -4   41.50    3.40
  -4  -2   4   47.90    3.60
   4  -2  -4   40.20    4.10
   4  -2  -4   40.00    3.30
   4   2  -4   45.80    2.80
   4   2  -4   39.80    4.60
   4   2  -4   37.70    4.90
   4   2  -4   45.00    3.80
  -4   2   4   41.90    2.60
   4   2  -4   44.70    4.10
  -2  -2   4  369.86   16.90
   2  -2  -4  380.26   15.30
   2  -2  -4  372.26   16.20
   2  -2  -4  400.26   17.30
   2  -2  -4  374.56   16.80
  -2  -2   4  406.36   17.60
   2  -2  -4  374.36   17.90
  -2   2   4  365.16   16.20
   2   2  -4  379.06   16.90
   2   2  -4  366.36   17.30
   2   2  -4  384.96   16.30
   2   2  -4  346.57   18.00
   2   2  -4  364.16   16.90
   2   2  -4  393.86   16.70
   0  -2  -4   71.59    5.90
   0  -2  -4   74.49    5.10
   0  -2   4   65.39    5.00
   0  -2   4   68.99    5.40
   0  -2  -4   65.79    4.80
   0  -2  -4   76.19    5.30
   0   2  -4   73.79    5.20
   0   2  -4   65.29    5.00
   0   2  -4   76.79    6.30
   0   2   4   70.59    4.80
   0   2  -4   69.19    5.20
   0   2   4   67.49    4.30
   0   2  -4   59.89    4.70
   2  -2   4  463.55   23.20
   2  -2   4  505.55   23.10
  -2  -2  -4  529.15   22.90
  -2  -2  -4  487.85   22.50
  -2  -2  -4  499.55   23.90
  -2  -2  -4  511.95   22.90
  -2   2  -4  520.05   24.30
  -2   2  -4  504.05   22.20
  -2   2  -4  510.25   22.70
  -2   2  -4  508.05   23.10
   2   2   4  553.54   21.90
   2   2   4  504.35   22.80
  -2   2  -4  511.55   22.80
  -4  -2  -4   94.59    6.50
  -4  -2  -4  101.89    8.30
  -4  -2  -4   90.39    7.00
  -4  -2  -4   92.79    7.10
   4  -2   4   90.59    8.70
   4  -2   4   82.69    7.00
  -4   2  -4   94.99    7.30
   4   2   4   93.69    7.20
  -4   2  -4   84.49    5.80
  -4   2  -4   93.59    9.30
  -4   2  -4  100.49    7.10
   4   2   4  103.19    5.00
   4   2   4   96.09    6.50
  -4   2  -4   97.79    7.10
   6  -2   4   41.60    5.80
   6  -2   4   30.50    5.60
  -6  -2  -4   25.20    5.10
  -6  -2  -4   32.50    5.20
  -6  -2  -4   32.80    4.30
  -6  -2  -4   26.10    4.60
   6   2   4   32.30    5.60
  -6   2  -4   27.60    5.80
  -6   2  -4   37.30    5.30
  -6   2  -4   34.70    3.70
   6   2   4   41.00    4.50
  -6   2  -4   35.50    5.40
   6   2   4   24.90    4.60
  -6   2  -4   32.90    4.50
   8  -2   4  222.08   15.00
  -8  -2  -4  233.38   16.00
   8  -2   4  241.78   14.50
  -8  -2  -4  236.08   12.50
  -8  -2  -4  202.78   13.40
  -8  -2  -4  242.28   14.50
  -8   2  -4  232.98   14.20
   8   2   4  215.48   13.80
  -8   2  -4  240.98   14.40
  -8   2  -4  215.98   12.50
   8   2   4  227.88   14.70
  -8   2  -4  205.38   15.50
 -10  -2  -4   -2.30    3.00
 -10  -2  -4   -0.20    3.00
 -10  -2  -4    1.90    3.80
  10  -2   4    4.60    4.10
 -10   2  -4    0.00    2.90
  10   2   4   -0.40    3.00
  10   2   4   -1.00    2.90
 -10   2  -4   -1.30    2.50
 -10   2  -4   -2.10    3.70
  12  -2   4   80.09   11.80
 -12  -2  -4  104.29   11.70
 -12  -2  -4   90.99   10.50
 -12  -2  -4   77.89   12.20
 -12   2  -4  106.09   14.20
 -12   2  -4   92.09   11.20
  12   2   4  110.19   12.60
 -12   2  -4  106.49   11.60
 -14  -2  -4    5.30    4.50
  14  -2   4    5.90    4.90
 -14  -2  -4    3.60    4.00
 -14  -2  -4   12.70    6.00
 -14   2  -4    6.40    4.60
 -14   2  -4    7.00    5.10
 -14   2  -4    4.10    5.00
  19  -3  -4  129.59   15.70
  19  -3  -4  146.19   15.90
  19   3  -4  163.98   17.90
  19   3  -4  136.49   18.60
  17  -3  -4    2.10    3.00
  17  -3  -4   -2.10    3.60
  17   3  -4   -2.90    5.20
  17   3  -4    0.10    3.60
  15  -3  -4   46.10    8.50
  15  -3  -4   42.60    7.60
  15   3  -4   45.50    9.20
  15   3  -4   25.20    6.50
 -13  -3   4  220.58   13.20
  13  -3  -4  208.88   14.40
 -13  -3   4  207.68   13.20
  13  -3  -4  206.08   14.50
  13   3  -4  237.98   16.00
  13   3  -4  197.28   14.50
  13   3  -4  209.08   11.60
  13   3  -4  226.38   13.10
  11  -3  -4   35.50    5.90
 -11  -3   4   49.99    6.10
  11  -3  -4   57.69    7.30
 -11  -3   4   46.70    5.90
  11  -3  -4   59.19    5.60
  11   3  -4   57.29    6.40
  11   3  -4   56.09    7.80
  11   3  -4   45.00    6.50
  11   3  -4   57.59    5.30
  -9  -3   4 1167.58   53.39
   9  -3  -4 1343.27   53.39
  -9  -3   4 1213.18   53.49
   9  -3  -4 1318.67   54.69
   9   3  -4 1283.77   55.19
   9   3  -4 1264.17   53.89
   9   3  -4 1312.67   52.69
   9   3  -4 1364.76   51.59
   9   3  -4 1377.26   55.29
  -7  -3   4  298.27   14.00
   7   3  -4  280.57   14.70
   7   3  -4  278.97   14.40
   7   3  -4  286.77   15.10
   7   3  -4  291.97   13.00
   7   3  -4  270.77   13.40
  -5  -3   4  888.11   35.50
   5  -3  -4  855.11   33.10
   5   3  -4  894.11   33.30
   5   3  -4  831.82   35.00
   5   3  -4  805.92   36.10
   5   3  -4  808.12   35.70
   3  -3  -4   16.40    2.50
  -3  -3   4   14.10    2.80
   3  -3  -4   15.70    3.00
   3  -3  -4   15.00    1.80
  -3  -3   4   16.40    2.60
   3   3  -4   15.30    2.60
   3   3  -4   20.70    3.20
   3   3  -4   20.10    3.50
   3   3  -4   13.40    1.80
   3   3  -4   12.20    2.40
   1  -3  -4  184.08    9.60
   1  -3  -4  188.88    9.20
  -1  -3   4  181.78   10.20
   1  -3  -4  177.88    9.80
  -1  -3   4  181.18    9.80
   1  -3  -4  193.98   10.50
   1   3  -4  191.98   10.80
   1   3  -4  193.78    9.20
   1   3  -4  186.88    9.80
   1   3  -4  169.28    9.60
   1   3  -4  193.48   10.00
   1   3  -4  190.68    9.60
  -1   3   4  173.68    9.00
  -1  -3  -4  500.95   21.80
  -1  -3  -4  494.95   22.80
   1  -3   4  479.75   22.10
  -1  -3  -4  513.05   22.10
  -1  -3  -4  486.85   21.90
   1  -3   4  490.95   22.80
  -1   3  -4  486.45   22.10
  -1   3  -4  481.05   23.30
  -1   3  -4  483.65   22.00
  -1   3  -4  470.05   21.60
   1   3   4  511.25   20.60
  -1   3  -4  491.75   21.70
  -3  -3  -4  466.45   20.90
   3  -3   4  423.36   22.00
   3  -3   4  450.05   21.50
  -3  -3  -4  463.55   21.40
  -3  -3  -4  473.35   21.40
  -3  -3  -4  459.05   22.30
   3   3   4  476.45   18.50
  -3   3  -4  486.15   20.50
  -3   3  -4  421.66   22.50
  -3   3  -4  473.15   21.30
  -3   3  -4  428.26   21.30
  -3   3  -4  452.05   21.20
   3   3   4  470.65   19.90
  -5  -3  -4 1101.89   46.70
   5  -3   4 1139.19   49.20
  -5  -3  -4 1099.49   49.00
  -5  -3  -4 1118.59   47.90
   5  -3   4 1070.39   47.80
  -5  -3  -4 1080.29   47.50
  -5   3  -4 1174.48   46.00
  -5   3  -4 1083.59   47.00
  -5   3  -4 1117.59   49.70
  -5   3  -4 1121.39   48.00
   5   3   4 1193.08   49.60
  -5   3  -4 1089.49   47.60
   5   3   4 1112.69   45.60
   5   3   4 1200.28   46.70
  -7  -3  -4  166.08    9.60
  -7  -3  -4  160.58   12.20
  -7  -3  -4  162.78   11.00
   7  -3   4  165.98   12.10
  -7  -3  -4  136.39   10.30
   7  -3   4  158.98   10.90
  -7   3  -4  146.39   12.00
   7   3   4  185.18   10.80
   7   3   4  163.18   11.90
  -7   3  -4  163.28   10.10
  -7   3  -4  163.58   10.90
  -7   3  -4  148.79   10.70
  -9  -3  -4  367.16   18.60
   9  -3   4  369.46   21.60
  -9  -3  -4  363.16   20.20
  -9  -3  -4  338.87   21.50
  -9  -3  -4  348.87   19.50
   9  -3   4  370.26   20.20
  -9   3  -4  348.27   22.00
  -9   3  -4  360.96   18.20
  -9   3  -4  362.46   20.00
  -9   3  -4  337.77   19.50
   9   3   4  382.16   21.50
 -11  -3  -4    2.10    3.20
 -11  -3  -4   -1.70    3.00
  11  -3   4   -4.30    3.50
 -11  -3  -4   -1.20    3.40
 -11   3  -4   -0.40    2.70
  11   3   4    3.20    3.70
 -11   3  -4    3.70    4.30
 -11   3  -4   -0.50    2.60
 -13  -3  -4   23.80    6.60
  13  -3   4   23.50    7.60
 -13  -3  -4   13.90    5.10
 -13  -3  -4   28.10    7.60
 -13   3  -4   18.00    6.80
  13   3   4   28.40    7.40
 -13   3  -4   20.20    5.80
 -13   3  -4   17.10    5.60
  18  -4  -4   94.19   11.80
  18  -4  -4  109.59   13.40
  18   4  -4   86.99   15.70
  18   4  -4  111.49   14.20
  16  -4  -4    3.60    3.80
  16  -4  -4    3.20    3.80
  16   4  -4    9.80    6.10
  16   4  -4   -0.70    3.30
 -14  -4   4  524.65   25.70
  14  -4  -4  512.25   27.10
 -14  -4   4  525.45   25.40
  14  -4  -4  487.25   26.50
  14   4  -4  460.05   23.10
  14   4  -4  476.05   28.30
  14   4  -4  506.25   27.40
  12  -4  -4    3.80    2.80
  12  -4  -4    4.40    3.00
 -12  -4   4   -0.80    2.00
 -12  -4   4    2.20    2.50
  12   4  -4    3.40    1.90
  12   4  -4   -0.40    3.40
  12   4  -4    0.20    2.60
  12   4  -4    0.10    2.80
 -10  -4   4  147.09    9.50
  10  -4  -4  150.78    9.90
 -10  -4   4  127.59    9.10
  10  -4  -4  143.89    8.40
  10   4  -4  125.59    9.20
  10   4  -4  138.49   10.50
  10   4  -4  142.29   10.30
  10   4  -4  149.99    8.60
  -8  -4   4  579.84   28.30
  -8  -4   4  594.84   28.40
   8   4  -4  676.93   29.60
   8   4  -4  640.04   28.90
   8   4  -4  684.43   26.80
   8   4  -4  638.24   29.60
   8   4  -4  677.53   28.00
  -6  -4   4   72.19    5.40
   6   4  -4   73.29    6.00
   6   4  -4   65.29    4.80
   6   4  -4   60.29    5.40
   6   4  -4   64.29    6.40
   6   4  -4   72.39    5.40
  -4  -4   4 2505.65  101.19
   4  -4  -4 2578.74  101.09
   4  -4  -4 2601.24  100.39
  -4  -4   4 2473.95  100.49
   4  -4  -4 2601.84   98.39
   4   4  -4 2416.56  100.59
   4   4  -4 2429.16  100.09
   4   4  -4 2463.05  100.99
   4   4  -4 2671.33   98.59
   4   4  -4 2537.65  101.69
   2  -4  -4   56.59    3.90
  -2  -4   4   64.19    6.20
   2  -4  -4   54.49    5.50
   2  -4  -4   61.89    4.80
  -2  -4   4   57.09    4.70
   2   4  -4   51.49    4.80
   2   4  -4   58.39    5.30
   2   4  -4   68.99    4.00
   2   4  -4   54.09    5.70
   2   4  -4   60.99    5.10
   0  -4   4 2772.12  113.89
   0  -4   4 2937.71  113.29
   0  -4  -4 3008.80  113.09
   0  -4  -4 2860.81  112.39
   0  -4  -4 2693.43  112.79
   0  -4  -4 2894.31  113.49
   0   4  -4 2900.81  112.79
   0   4  -4 2930.01  112.39
   0   4  -4 2686.03  112.79
   0   4  -4 2892.41  113.19
   0   4  -4 2877.41  114.19
   0   4  -4 2721.83  112.99
  -2  -4  -4    4.90    2.00
   2  -4   4    4.40    2.60
  -2  -4  -4   10.00    2.70
   2  -4   4    4.60    2.30
  -2  -4  -4    7.10    2.90
  -2  -4  -4    6.60    2.20
  -2   4  -4    2.60    2.20
  -2   4  -4    1.80    2.00
  -2   4  -4    6.30    3.00
  -2   4  -4    6.30    2.40
   2   4   4    7.90    1.40
  -2   4  -4    7.30    2.20
   4  -4   4 1627.14   65.49
  -4  -4  -4 1413.56   63.39
   4  -4   4 1489.85   63.89
  -4  -4  -4 1558.54   64.79
  -4  -4  -4 1521.25   62.89
  -4  -4  -4 1562.04   63.79
   4   4   4 1598.24   65.69
   4   4   4 1539.35   61.39
  -4   4  -4 1515.25   65.39
  -4   4  -4 1518.55   63.59
  -4   4  -4 1603.44   62.39
  -4   4  -4 1493.15   63.79
   4   4   4 1546.05   61.59
  -4   4  -4 1614.54   63.59
  -6  -4  -4   71.19    8.20
  -6  -4  -4   62.89    7.00
   6  -4   4   61.69    7.20
   6  -4   4   77.79    8.80
  -6  -4  -4   60.69    7.00
  -6  -4  -4   74.49    5.90
   6   4   4   77.19    5.60
   6   4   4   60.09    8.00
  -6   4  -4   74.49    9.10
  -6   4  -4   73.39    7.10
  -6   4  -4   65.99    7.20
  -6   4  -4   64.59    7.10
  -8  -4  -4   51.79    5.70
   8  -4   4   61.09    7.60
  -8  -4  -4   42.80    6.40
  -8  -4  -4   47.40    7.70
  -8  -4  -4   46.30    6.80
   8  -4   4   63.99    9.00
   8   4   4   66.39    9.20
  -8   4  -4   70.49    9.90
  -8   4  -4   55.49    6.30
  -8   4  -4   69.99    7.90
  -8   4  -4   59.29    7.20
  10  -4   4  333.67   21.20
 -10  -4  -4  339.57   21.70
 -10  -4  -4  328.77   19.80
 -10  -4  -4  331.47   19.40
  10  -4   4  351.86   19.90
 -10   4  -4  319.87   19.40
 -10   4  -4  334.07   17.70
 -10   4  -4  336.97   19.80
 -10   4  -4  364.26   22.80
  10   4   4  361.16   21.80
 -12  -4  -4    2.20    3.70
 -12  -4  -4    2.40    3.50
 -12  -4  -4    3.50    4.50
  12  -4   4    0.50    4.60
 -12   4  -4   -1.20    3.50
 -12   4  -4   -3.30    2.90
  12   4   4   -1.40    3.40
 -12   4  -4    6.50    5.20
 -14  -4  -4  160.28   16.30
 -14  -4  -4  142.09   14.50
 -14   4  -4  171.48   14.20
 -14   4  -4  167.58   15.90
 -14   4  -4  169.68   19.60
  19  -5  -4  146.59   17.20
  19  -5  -4  158.28   16.70
  19   5  -4  193.88   22.70
  19   5  -4  197.98   17.30
  17  -5  -4   14.50    5.20
  17  -5  -4   16.00    5.60
  17   5  -4    8.90    7.10
  17   5  -4    3.10    4.00
  15  -5  -4  340.27   20.30
 -15  -5   4  328.07   19.50
 -15  -5   4  346.57   20.20
  15  -5  -4  311.47   20.80
  15   5  -4  356.16   21.80
  15   5  -4  367.36   18.30
  15   5  -4  354.36   23.80
  13  -5  -4   25.00    5.40
 -13  -5   4   30.10    5.50
 -13  -5   4   28.70    5.50
  13  -5  -4   19.50    5.10
  13   5  -4   24.80    5.70
  13   5  -4   21.20    4.80
  13   5  -4   17.30    6.10
  13   5  -4   27.50    4.30
  11  -5  -4  281.27   14.10
 -11  -5   4  298.97   16.10
 -11  -5   4  311.27   16.20
  11  -5  -4  284.67   16.10
  11   5  -4  282.97   15.80
  11   5  -4  266.57   17.20
  11   5  -4  288.57   14.70
  11   5  -4  262.67   16.50
  -9  -5   4    8.50    2.90
  -9  -5   4   10.60    3.30
   9   5  -4    4.30    2.60
   9   5  -4    2.90    2.10
   9   5  -4    5.70    3.00
   9   5  -4    6.50    3.30
   9   5  -4    9.90    1.90
  -7  -5   4  463.15   22.90
  -7  -5   4  480.35   23.20
   7   5  -4  511.55   23.60
   7   5  -4  494.05   22.80
   7   5  -4  529.65   21.80
   7   5  -4  501.75   24.00
   7   5  -4  523.35   23.90
  -5  -5   4  516.65   22.30
   5   5  -4  473.85   22.40
   5   5  -4  471.25   22.20
   5   5  -4  493.85   22.50
   5   5  -4  457.55   21.10
   3  -5  -4   18.20    3.10
   3  -5  -4   13.60    2.80
   3  -5  -4   19.00    2.10
  -3  -5   4   15.60    3.10
  -3  -5   4   12.40    3.00
   3   5  -4   16.70    2.10
   3   5  -4   15.30    3.40
   3   5  -4   13.90    2.70
   3   5  -4   19.00    3.40
   3   5  -4   19.60    3.50
   1  -5  -4   76.79    4.90
  -1  -5   4   69.59    5.70
  -1  -5   4   70.19    6.90
   1  -5  -4   82.69    5.70
   1  -5  -4   75.79    5.80
   1   5  -4   65.19    5.50
   1   5  -4   71.69    4.90
   1   5  -4   66.29    5.50
   1   5  -4   75.89    5.90
   1   5  -4   77.69    6.30
   1  -5   4  398.96   19.60
  -1  -5  -4  414.96   19.60
  -1  -5  -4  422.86   19.80
   1  -5   4  441.76   20.90
  -1  -5  -4  420.66   19.10
  -1   5  -4  406.36   19.70
  -1   5  -4  415.06   19.00
  -1   5  -4  423.86   19.30
  -1   5  -4  387.16   19.40
  -1   5  -4  455.55   20.80
   3  -5   4   86.19    7.10
   3  -5   4  111.19    8.50
  -3  -5  -4   92.29    6.90
  -3  -5  -4   93.29    7.50
  -3  -5  -4   91.79    7.00
  -3  -5  -4   92.89    6.60
   3   5   4  101.59    4.90
   3   5   4  101.19    5.20
   3   5   4   96.69    8.30
  -3   5  -4   98.99    6.40
  -3   5  -4   90.99    7.00
  -3   5  -4  107.99    7.50
  -3   5  -4   88.29    7.10
  -3   5  -4   85.89    8.70
  -5  -5  -4   27.70    4.70
  -5  -5  -4   32.30    4.30
   5  -5   4   32.90    5.00
  -5  -5  -4   35.60    5.60
  -5  -5  -4   33.60    5.00
   5  -5   4   43.10    6.40
   5   5   4   28.50    5.70
  -5   5  -4   39.50    4.10
  -5   5  -4   28.00    4.70
  -5   5  -4   36.90    5.00
  -5   5  -4   19.30    4.10
  -5   5  -4   29.80    5.60
  -7  -5  -4  227.38   15.10
   7  -5   4  246.98   15.70
  -7  -5  -4  233.68   13.80
  -7  -5  -4  216.88   12.30
   7  -5   4  207.28   13.80
  -7  -5  -4  223.18   14.00
  -7   5  -4  240.18   14.10
   7   5   4  246.08   16.20
  -7   5  -4  230.58   15.40
  -7   5  -4  238.08   13.40
  -7   5  -4  238.28   14.20
  -9  -5  -4   -4.80    2.60
   9  -5   4    5.20    4.60
   9  -5   4    1.20    2.80
  -9  -5  -4   -1.00    2.60
  -9  -5  -4    2.90    3.10
  -9   5  -4   -5.30    2.20
  -9   5  -4   -0.90    2.70
  -9   5  -4    3.10    2.60
  -9   5  -4   -2.70    2.20
   9   5   4    3.10    3.50
 -11  -5  -4  271.67   17.50
 -11  -5  -4  294.97   18.50
  11  -5   4  271.77   18.10
 -11  -5  -4  286.47   20.10
  11  -5   4  285.87   20.00
 -11   5  -4  272.17   18.00
  11   5   4  322.97   21.20
 -11   5  -4  331.47   22.00
 -11   5  -4  301.97   18.50
 -13  -5  -4   -0.80    3.50
 -13  -5  -4    4.60    4.20
  13  -5   4   -0.60    4.70
 -13  -5  -4    5.90    4.50
  13   5   4    4.00    4.00
 -13   5  -4   -2.50    3.70
 -13   5  -4   -0.20    3.20
 -13   5  -4   -1.40    2.80
  18  -6  -4   22.30    6.80
  18  -6  -4   13.20    5.70
  18   6  -4   24.40    7.20
  18   6  -4   24.80    9.30
 -16  -6   4   77.39   10.00
  16  -6  -4   68.09    9.90
  16  -6  -4   67.79   10.40
 -16  -6   4   73.19    9.30
  16   6  -4   38.30   10.40
  16   6  -4   80.49   11.10
  16   6  -4   70.29    7.80
 -14  -6   4  128.59   12.20
 -14  -6   4  124.39   12.10
  14  -6  -4  118.89   12.10
  14   6  -4  105.69   11.90
  14   6  -4  111.79    8.70
  14   6  -4  115.69   13.90
  14   6  -4  133.69   11.70
  12  -6  -4   67.69    8.00
 -12  -6   4   68.19    8.00
  12  -6  -4   70.49    8.10
 -12  -6   4   71.49    8.40
  12   6  -4   75.79    9.20
  12   6  -4   58.29    9.10
  12   6  -4   65.99    7.00
  12   6  -4   69.19    8.30
 -10  -6   4  159.58   10.80
 -10  -6   4  151.98   10.50
  10  -6  -4  154.68   10.20
  10   6  -4  168.08   11.60
  10   6  -4  149.88    9.50
  10   6  -4  150.38   11.80
  10   6  -4  150.18   10.70
  -8  -6   4  145.89    9.70
  -8  -6   4  135.49    9.60
   8   6  -4  148.49   10.30
   8   6  -4  141.29    7.80
   8   6  -4  132.79    8.80
   8   6  -4  147.39   10.20
   8   6  -4  160.68   10.30
  -6  -6   4   27.70    4.30
   6   6  -4   20.20    4.10
   6   6  -4   19.60    3.80
   6   6  -4   24.70    3.40
   6   6  -4   21.30    3.80
   6   6  -4   16.00    3.80
   4  -6  -4   93.09    6.30
  -4  -6   4   92.99    6.90
   4  -6  -4   88.09    4.50
   4  -6  -4   93.89    4.50
  -4  -6   4   88.79    7.00
   4   6  -4   91.59    6.70
   4   6  -4   76.79    6.70
   4   6  -4   79.69    6.60
   4   6  -4   80.59    6.20
   4   6  -4  104.09    7.40
   2  -6  -4  233.68   10.60
   2  -6  -4  235.38   11.80
  -2  -6   4  237.58   13.00
   2  -6  -4  222.48   12.00
  -2  -6   4  229.48   12.20
   2   6  -4  232.58   12.00
   2   6  -4  222.58   12.30
   2   6  -4  199.98   12.00
   2   6  -4  215.88   12.40
   0  -6  -4  449.06   20.60
   0  -6  -4  454.95   21.30
   0  -6  -4  465.15   21.60
   0  -6   4  492.55   22.10
   0  -6   4  458.55   22.60
   0   6  -4  457.25   21.60
   0   6  -4  453.35   21.80
   0   6  -4  478.95   20.80
   0   6  -4  503.55   21.80
   0   6  -4  469.35   22.20
   2  -6   4   80.49    6.60
  -2  -6  -4   71.79    6.90
  -2  -6  -4   83.49    6.70
   2  -6   4   73.39    7.90
  -2  -6  -4   74.49    6.00
  -2   6  -4   74.09    5.80
  -2   6  -4   72.79    6.10
  -2   6  -4   85.19    8.30
  -2   6  -4   67.39    6.80
  -2   6  -4   96.29    7.20
   2   6   4   79.89    4.60
  -4  -6  -4    5.20    2.30
  -4  -6  -4    4.40    2.80
  -4  -6  -4    1.00    2.00
   4  -6   4   -0.20    2.50
  -4  -6  -4    2.50    2.30
   4  -6   4    1.10    2.10
  -4   6  -4   -2.90    1.50
  -4   6  -4    1.50    2.60
  -4   6  -4    0.50    1.50
  -4   6  -4    3.20    2.40
  -4   6  -4    7.60    2.80
   4   6   4    6.30    3.40
  -6  -6  -4  189.08   12.20
  -6  -6  -4  160.98   11.00
  -6  -6  -4  168.18   10.00
   6  -6   4  176.98   12.70
   6  -6   4  176.48   11.60
  -6  -6  -4  169.18   11.30
  -6   6  -4  168.78   10.90
   6   6   4  178.38   13.30
  -6   6  -4  176.68   11.50
  -6   6  -4  171.98   12.40
  -6   6  -4  161.68   11.10
  -8  -6  -4   66.69    8.60
   8  -6   4   62.89    7.80
  -8  -6  -4   63.79    6.50
   8  -6   4   67.29    9.40
  -8  -6  -4   62.99    8.10
  -8  -6  -4   67.39    7.90
  -8   6  -4   77.39   10.20
  -8   6  -4   62.29    7.10
  -8   6  -4   61.39    7.70
   8   6   4   61.39    9.90
  -8   6  -4   61.89    7.90
 -10  -6  -4   65.29    8.50
 -10  -6  -4   65.19    9.00
  10  -6   4   70.19    9.00
 -10  -6  -4   52.69    9.00
  10  -6   4   57.59    9.60
  10   6   4   69.99   10.80
 -10   6  -4   57.69    7.20
 -10   6  -4   52.19    9.30
 -10   6  -4   52.49    8.00
 -10   6  -4   63.69    8.60
 -12  -6  -4   46.50    7.90
  12  -6   4   40.90    8.80
 -12  -6  -4   52.39    8.10
 -12  -6  -4   39.60    8.30
 -12   6  -4   41.80    7.80
 -12   6  -4   40.60    7.50
  12   6   4   40.50    9.00
 -12   6  -4   48.90    9.70
 -14  -6  -4   67.09   10.90
 -14  -6  -4   76.59   10.60
  14  -6   4   65.89   11.20
 -14   6  -4   79.49   12.70
  14   6   4   66.59   11.40
 -14   6  -4   73.79   10.50
  17  -7  -4  129.49   14.60
  17  -7  -4  122.89   14.10
  17   7  -4  123.39   17.40
  17   7  -4  125.59   14.40
  15  -7  -4   83.29   10.40
 -15  -7   4   91.09   10.50
  15  -7  -4   96.19   11.60
 -15  -7   4   88.89   10.50
  15   7  -4   81.49    8.70
  15   7  -4   84.29   10.90
  15   7  -4   66.59   12.10
  13  -7  -4   83.19    9.50
 -13  -7   4   93.39    9.70
 -13  -7   4   98.29   10.40
  13   7  -4   82.29   10.30
  13   7  -4   89.29   10.60
  13   7  -4   91.39    8.70
  13   7  -4   96.29   12.20
 -11  -7   4  358.16   18.30
 -11  -7   4  324.37   17.80
  11  -7  -4  300.27   16.70
  11  -7  -4  332.97   17.60
  11   7  -4  286.97   18.10
  11   7  -4  297.57   19.00
  11   7  -4  301.67   16.50
  11   7  -4  298.87   17.70
  -9  -7   4   14.60    3.90
  -9  -7   4   11.00    3.70
   9   7  -4   13.30    4.00
   9   7  -4   10.70    4.10
   9   7  -4   17.80    3.70
   9   7  -4   16.50    4.60
   9   7  -4   10.40    3.70
  -7  -7   4  679.03   31.70
  -7  -7   4  690.93   31.70
   7   7  -4  691.83   32.20
   7   7  -4  707.03   31.30
   7   7  -4  679.63   31.90
   7   7  -4  734.83   29.90
   7   7  -4  694.33   31.90
   5  -7  -4    4.90    2.00
  -5  -7   4    5.20    2.40
  -5  -7   4    6.00    2.70
   5   7  -4    3.30    2.20
   5   7  -4    4.40    2.40
   5   7  -4    6.90    3.00
   5   7  -4    1.60    2.10
   5   7  -4    2.10    2.10
   5   7  -4    0.10    2.50
  -3  -7   4  743.93   32.00
  -3  -7   4  721.13   32.20
   3  -7  -4  717.73   30.40
   3  -7  -4  724.63   29.20
   3  -7  -4  720.83   29.20
   3  -7  -4  699.33   31.30
   3   7  -4  716.83   31.10
   3   7  -4  694.43   31.40
   3   7  -4  694.43   30.90
   3   7  -4  707.13   31.80
   3   7  -4  694.33   32.20
   1  -7  -4   45.70    5.30
  -1  -7   4   58.29    6.50
   1  -7  -4   50.39    4.60
  -1  -7   4   49.50    5.70
   1  -7  -4   43.70    4.30
   1  -7  -4   51.59    5.00
   1   7  -4   45.70    4.80
   1   7  -4   53.99    6.00
   1   7  -4   40.60    5.40
   1   7  -4   39.60    5.10
   1   7  -4   41.40    5.20
   1  -7   4    2.30    2.10
  -1  -7  -4    0.70    1.90
  -1  -7  -4    0.40    1.70
   1  -7   4    0.80    2.20
  -1  -7  -4    0.50    1.90
  -1   7  -4    4.40    2.30
  -1   7  -4    5.90    2.70
  -1   7  -4    1.90    2.00
  -1   7  -4    0.60    1.70
  -1   7  -4    3.80    2.40
   3  -7   4  592.84   27.50
  -3  -7  -4  582.24   27.00
  -3  -7  -4  593.94   26.80
   3  -7   4  570.34   28.30
  -3  -7  -4  580.74   26.80
  -3   7  -4  574.84   27.70
  -3   7  -4  597.84   27.10
  -3   7  -4  571.34   27.30
   3   7   4  565.64   29.00
  -3   7  -4  586.04   26.70
   3   7   4  606.44   26.80
  -3   7  -4  594.14   26.10
  -5  -7  -4    0.10    2.30
  -5  -7  -4    2.70    2.80
   5  -7   4    0.70    2.70
  -5  -7  -4    2.10    1.90
  -5  -7  -4    2.20    2.40
   5  -7   4   -0.10    2.30
  -5   7  -4    0.30    2.40
  -5   7  -4    2.10    2.60
  -5   7  -4    4.90    2.70
   5   7   4   -0.90    2.80
  -5   7  -4   -0.30    2.20
  -7  -7  -4  262.07   14.00
  -7  -7  -4  272.07   16.50
  -7  -7  -4  263.87   16.00
   7  -7   4  278.67   16.20
   7  -7   4  280.87   17.40
  -7  -7  -4  269.87   15.70
  -7   7  -4  294.87   17.50
  -7   7  -4  239.38   14.80
  -7   7  -4  268.07   15.90
  -7   7  -4  271.17   16.00
   7   7   4  229.58   17.30
  -9  -7  -4   -0.20    2.80
   9  -7   4   -1.00    2.90
  -9  -7  -4   10.90    4.60
  -9  -7  -4    1.10    3.20
   9  -7   4    3.70    3.20
  -9   7  -4    2.20    3.10
  -9   7  -4    0.30    2.70
   9   7   4    1.50    3.80
  -9   7  -4    1.40    3.20
  -9   7  -4   -2.70    3.10
 -11  -7  -4  167.28   13.90
  11  -7   4  155.28   13.00
  11  -7   4  180.08   15.10
 -11  -7  -4  188.48   13.70
 -11  -7  -4  188.28   14.80
 -11   7  -4  167.68   13.40
  11   7   4  146.39   17.10
 -13  -7  -4   54.69    9.10
 -13  -7  -4   65.49   10.10
  13  -7   4   64.39   10.70
 -13   7  -4   68.89   11.50
  13   7   4   50.39   10.70
 -13   7  -4   68.09   10.00
  18  -8  -4   -3.90    4.20
  18  -8  -4   -3.40    3.50
  18   8  -4   -2.10    5.80
  18   8  -4    4.40    5.20
  16  -8  -4   -2.50    2.90
 -16  -8   4    0.70    3.30
  16  -8  -4   -0.80    3.60
 -16  -8   4    3.20    4.20
  16   8  -4    1.50    6.50
  16   8  -4    3.60    3.10
  16   8  -4   -4.40    3.00
 -14  -8   4   21.10    5.50
  14  -8  -4   13.20    5.00
 -14  -8   4   20.70    5.40
  14   8  -4    3.60    3.80
  14   8  -4   13.40    3.90
  14   8  -4   29.30    7.10
  14   8  -4   12.80    6.30
  12  -8  -4    1.60    2.60
 -12  -8   4    0.80    3.00
 -12  -8   4    2.60    3.00
  12   8  -4    3.60    2.60
  12   8  -4    0.20    3.00
  12   8  -4   -1.60    3.40
  12   8  -4    2.40    3.30
  10  -8  -4  147.19    9.90
 -10  -8   4  153.78   10.80
 -10  -8   4  144.59   10.80
  10  -8  -4  147.19    9.50
  10   8  -4  131.09    9.50
  10   8  -4  122.89   10.50
  10   8  -4  117.69   11.00
  10   8  -4  146.39   11.40
  -8  -8   4    0.70    2.50
  -8  -8   4    4.10    2.70
   8  -8  -4    3.40    2.40
   8   8  -4    5.60    3.40
   8   8  -4    3.80    3.10
   8   8  -4    6.30    2.10
   8   8  -4    3.50    2.40
   8   8  -4    5.50    2.90
  -6  -8   4   71.79    7.70
   6  -8  -4   84.19    6.00
   6  -8  -4   89.49    5.90
   6   8  -4   69.69    7.90
   6   8  -4   78.69    7.60
   6   8  -4   84.19    7.20
   6   8  -4   75.79    6.00
   6   8  -4   75.09    8.00
   4  -8  -4    4.20    1.30
   4  -8  -4    1.70    1.60
  -4  -8   4    3.60    2.50
   4  -8  -4    5.30    1.40
  -4  -8   4    1.70    2.20
   4  -8  -4    3.60    1.40
   4   8  -4   -0.50    2.00
   4   8  -4    1.40    2.00
   4   8  -4    3.90    2.70
   4   8  -4    4.10    2.50
   4   8  -4    8.20    2.80
  -2  -8   4  352.46   18.20
   2  -8  -4  335.27   16.10
   2  -8  -4  371.96   16.00
   2  -8  -4  359.96   17.80
   2  -8  -4  360.66   16.00
  -2  -8   4  330.97   18.10
   2   8  -4  347.97   18.50
   2   8  -4  376.66   17.00
   2   8  -4  354.26   18.00
   2   8  -4  323.77   17.20
   2   8  -4  342.27   17.30
   0  -8  -4   12.70    3.40
   0  -8   4   16.20    4.00
   0  -8  -4   13.40    2.80
   0  -8  -4   15.30    3.00
   0  -8  -4   16.60    3.00
   0  -8   4   12.90    3.50
   0   8  -4   18.00    3.80
   0   8  -4   18.30    3.70
   0   8  -4   20.70    4.20
   0   8  -4   17.10    2.80
   0   8  -4   15.30    3.40
  -2  -8  -4  114.29    7.60
   2  -8   4  102.79    8.30
  -2  -8  -4  104.79    7.70
  -2  -8  -4  104.19    8.10
   2  -8   4  122.89    9.30
   2   8   4  109.09    9.50
  -2   8  -4  112.49    8.50
   2   8   4  105.19    6.70
  -2   8  -4  110.19    7.80
  -2   8  -4  112.79    8.30
  -2   8  -4  109.49    8.40
  -4  -8  -4   10.10    3.20
   4  -8   4    8.70    3.40
  -4  -8  -4   11.20    3.20
  -4  -8  -4   11.30    3.40
  -4  -8  -4    6.40    3.00
   4  -8   4    4.30    3.30
  -4   8  -4   11.80    3.50
  -4   8  -4    7.40    3.00
  -4   8  -4   10.40    2.80
  -4   8  -4    6.30    3.10
  -4   8  -4   12.90    3.60
   4   8   4    2.80    3.30
   6  -8   4  185.08   12.30
   6  -8   4  154.88   12.40
  -6  -8  -4  164.48   11.60
  -6  -8  -4  160.28   11.40
  -6  -8  -4  183.28   11.90
  -6  -8  -4  165.28   10.30
  -6   8  -4  168.58   11.80
  -6   8  -4  152.18   10.90
  -6   8  -4  164.38   12.10
   6   8   4  168.68   13.60
  -6   8  -4  169.18   11.50
   8  -8   4    1.20    2.90
  -8  -8  -4    3.20    3.70
  -8  -8  -4    8.70    3.80
  -8  -8  -4    7.90    4.00
  -8  -8  -4    4.50    2.60
   8  -8   4    1.70    3.70
  -8   8  -4    6.60    3.50
   8   8   4    7.20    4.60
  -8   8  -4    7.70    3.70
  -8   8  -4    3.40    4.10
 -10  -8  -4   48.90    7.70
 -10  -8  -4   27.50    6.70
  10  -8   4   52.59    8.10
 -10  -8  -4   45.00    7.90
  10  -8   4   35.40    8.10
 -10   8  -4   40.00    7.90
  10   8   4   37.90    8.80
 -10   8  -4   42.60    6.80
 -10   8  -4   61.69    8.70
 -12  -8  -4   -3.00    3.40
 -12  -8  -4    1.30    4.20
  12  -8   4    5.20    5.30
  12  -8   4    2.10    3.30
 -12  -8  -4   -2.50    3.20
 -12   8  -4    0.70    4.00
  12   8   4    0.70    4.30
 -12   8  -4    2.90    3.20
 -17  -9   4  509.85   28.40
  17  -9  -4  493.25   28.70
 -17  -9   4  537.35   28.70
  17  -9  -4  502.55   30.20
  17   9  -4  492.65   26.60
  17   9  -4  517.25   30.90
  17   9  -4  475.85   32.90
  15  -9  -4   77.29   10.40
 -15  -9   4   77.69    9.90
 -15  -9   4   67.59    9.50
  15   9  -4   75.29    8.80
  15   9  -4   73.89   10.70
  15   9  -4   58.19    9.60
  15   9  -4   66.29   12.60
  13  -9  -4  304.37   18.70
 -13  -9   4  345.27   19.60
  13   9  -4  321.97   20.50
  13   9  -4  311.47   22.20
  13   9  -4  293.47   20.00
  13   9  -4  329.27   18.50
  11  -9  -4  142.99   10.20
 -11  -9   4  126.59   10.50
 -11  -9   4  137.69   10.80
  11   9  -4  124.99    9.70
  11   9  -4  126.89   13.70
  11   9  -4  107.59   12.00
  11   9  -4  120.29   10.90
  -9  -9   4  153.08   11.30
   9  -9  -4  144.99    9.80
  -9  -9   4  146.19   11.00
   9   9  -4  142.09   11.30
   9   9  -4  149.59   12.00
   9   9  -4  148.29   10.50
   9   9  -4  155.98   11.70
  -7  -9   4  261.77   14.80
   7  -9  -4  244.08   12.90
   7   9  -4  245.18   15.00
   7   9  -4  229.78   12.80
   7   9  -4  254.37   15.30
   7   9  -4  234.78   13.90
   7   9  -4  247.38   14.90
  -5  -9   4   11.50    3.60
   5  -9  -4    9.60    2.30
   5  -9  -4    4.20    1.80
  -5  -9   4    7.90    3.00
   5   9  -4    7.20    2.50
   5   9  -4    9.80    2.80
   5   9  -4   11.90    4.00
   5   9  -4   10.00    3.30
   5   9  -4   13.30    3.40
   5   9  -4   11.80    3.80
   3  -9  -4  439.26   22.20
   3  -9  -4  461.65   19.90
  -3  -9   4  419.06   22.30
   3  -9  -4  463.35   20.00
   3  -9  -4  453.85   20.10
  -3  -9   4  435.76   22.50
   3   9  -4  469.15   21.50
   3   9  -4  449.66   21.30
   3   9  -4  458.65   22.70
   3   9  -4  456.15   21.60
   3   9  -4  481.55   23.40
   1  -9  -4  115.89    7.10
   1  -9  -4  109.79    6.70
   1  -9  -4  108.29    8.20
   1  -9  -4  117.19    7.20
  -1  -9   4   86.99    9.00
  -1  -9   4  108.19    8.40
   1   9  -4   97.79    8.10
   1   9  -4  105.69    7.00
   1   9  -4  112.29    8.90
   1   9  -4  117.19    8.30
   1   9  -4  111.09    7.80
   1  -9   4   41.80    5.90
  -1  -9  -4   39.10    4.60
  -1  -9  -4   44.30    5.80
   1  -9   4   35.20    5.70
  -1  -9  -4   43.70    5.20
  -1  -9  -4   43.10    5.10
  -1   9  -4   35.00    5.00
  -1   9  -4   45.50    3.80
  -1   9  -4   34.00    5.30
  -1   9  -4   34.20    5.00
  -3  -9  -4  179.38   10.70
   3  -9   4  167.68   12.10
  -3  -9  -4  164.28   11.20
  -3  -9  -4  178.28   11.20
   3  -9   4  197.68   12.30
  -3  -9  -4  174.98   11.10
  -3   9  -4  187.78   10.90
   3   9   4  161.88   12.80
  -3   9  -4  169.18   11.50
  -3   9  -4  189.98   12.00
  -3   9  -4  182.08   11.60
  -5  -9  -4    8.60    3.10
   5  -9   4    5.80    3.70
  -5  -9  -4    8.20    2.90
   5  -9   4   15.70    4.60
  -5  -9  -4   10.40    3.50
  -5  -9  -4   11.10    3.90
  -5   9  -4    9.40    3.80
  -5   9  -4   12.10    4.10
   5   9   4    5.70    4.10
  -5   9  -4   11.80    3.80
  -7  -9  -4  149.19   11.00
  -7  -9  -4  140.79   11.20
  -7  -9  -4  150.68   11.40
  -7  -9  -4  151.48    9.80
   7  -9   4  126.99   13.40
   7  -9   4  148.59   11.40
  -7   9  -4  139.59   11.20
   7   9   4  147.99   13.30
  -7   9  -4  148.89   11.70
  -7   9  -4  149.99   11.20
  -9  -9  -4  148.89   12.10
  -9  -9  -4  132.39   12.50
  -9  -9  -4  122.89   12.40
   9  -9   4  142.59   11.80
   9  -9   4  143.99   14.80
  -9  -9  -4  129.69   13.20
  -9   9  -4  130.79   13.50
  -9   9  -4  143.79   10.90
  -9   9  -4  149.59   11.70
   9   9   4   95.09   13.70
 -11  -9  -4    3.80    4.00
  11  -9   4    8.30    5.40
  11  -9   4    1.50    3.90
 -11  -9  -4    7.80    4.60
 -11  -9  -4   -1.00    3.70
  11   9   4   13.70    6.50
 -11   9  -4    1.70    3.80
 -11   9  -4    4.20    4.00
  13  -9   4  266.57   21.30
 -13  -9  -4  280.67   19.10
  13  -9   4  320.87   20.70
 -13  -9  -4  273.57   20.70
 -13  -9  -4  286.57   20.90
  13   9   4  303.97   23.20
 -13   9  -4  310.67   21.20
 -13   9  -4  333.37   20.90
 -16 -10   4    3.10    4.20
 -16 -10   4    2.10    3.40
  16 -10  -4    4.00    4.20
  16  10  -4    2.70    5.00
  16  10  -4    2.90    6.10
  16  10  -4    2.40    3.20
  14 -10  -4   81.89   10.50
 -14 -10   4  103.39   11.80
 -14 -10   4   70.39    9.90
  14  10  -4  100.99   12.20
  14  10  -4   88.49   11.90
  14  10  -4   74.79   12.90
  14  10  -4   85.59    9.70
 -12 -10   4   39.10    6.90
 -12 -10   4   50.09    8.00
  12 -10  -4   40.60    6.80
  12  10  -4   28.00    7.20
  12  10  -4   44.20    9.00
  12  10  -4   49.90    8.10
  12  10  -4   54.99    7.70
 -10 -10   4  336.07   19.20
  10 -10  -4  344.07   18.30
 -10 -10   4  339.07   19.20
  10  10  -4  327.37   20.10
  10  10  -4  311.87   18.20
  10  10  -4  347.07   21.10
  10  10  -4  306.27   19.90
  -8 -10   4   25.80    5.30
  -8 -10   4   23.10    5.10
   8 -10  -4   30.40    4.60
   8  10  -4   32.40    4.90
   8  10  -4   21.40    5.20
   8  10  -4   27.00    5.70
   8  10  -4   30.00    6.30
   8  10  -4   31.40    5.20
   6 -10  -4   76.39    5.70
  -6 -10   4   74.49    8.30
   6  10  -4   64.59    8.40
   6  10  -4   65.39    7.40
   6  10  -4   77.09    6.50
   6  10  -4   75.09    7.40
   6  10  -4   77.39    8.50
   6  10  -4   72.99    8.60
  -4 -10   4   36.40    5.70
  -4 -10   4   30.90    5.40
   4  10  -4   35.10    6.10
   4  10  -4   31.10    4.90
   4  10  -4   31.50    5.00
   4  10  -4   36.60    5.30
   4  10  -4   39.40    4.90
   4  10  -4   36.40    6.10
   2 -10  -4  107.29    7.20
   2 -10  -4  107.39    8.70
  -2 -10   4  110.49    8.90
  -2 -10   4  122.59    9.30
   2 -10  -4  104.89    7.30
   2  10  -4  112.79    9.10
  -2  10   4  122.79    6.90
   2  10  -4  113.19    7.90
   2  10  -4  126.09    8.00
   2  10  -4  117.89    9.50
   2  10  -4  117.29    8.60
   0 -10  -4   52.39    5.70
   0 -10   4   56.59    7.30
   0 -10  -4   49.30    6.50
   0 -10  -4   52.79    5.80
   0 -10   4   54.69    7.10
   0  10  -4   61.39    7.50
   0  10  -4   55.69    6.20
   0  10   4   72.19    5.40
   0  10  -4   60.39    4.80
   0  10  -4   55.59    6.90
   0  10  -4   59.49    6.90
   2 -10   4    3.60    3.00
  -2 -10  -4    9.30    2.60
  -2 -10  -4    3.20    2.30
   2 -10   4    6.80    3.20
  -2 -10  -4    4.50    2.70
  -2 -10  -4    7.20    3.10
   2  10   4    6.70    2.30
  -2  10  -4    0.70    2.70
  -2  10  -4   11.70    3.60
   2  10   4    4.70    3.20
  -2  10  -4    6.20    3.00
  -2  10  -4    3.90    2.60
  -4 -10  -4   57.79    6.90
  -4 -10  -4   44.80    5.80
  -4 -10  -4   39.20    6.10
   4 -10   4   47.50    7.10
   4 -10   4   43.40    7.10
  -4 -10  -4   52.09    6.80
  -4  10  -4   47.50    7.00
  -4  10  -4   64.29    7.30
  -4  10  -4   64.49    7.80
  -4  10  -4   52.09    6.20
   4  10   4   48.60    7.90
  -6 -10  -4   84.19    9.80
  -6 -10  -4  127.39   11.70
  -6 -10  -4  101.59    8.90
   6 -10   4  113.89   11.10
  -6 -10  -4  122.79    8.50
   6 -10   4   91.09   11.00
  -6 -10  -4  115.29   10.70
  -6  10  -4  119.39    9.80
  -6  10  -4  104.09   10.50
   6  10   4  103.19   12.30
  -6  10  -4  114.19   11.20
  -8 -10  -4    3.60    3.20
  -8 -10  -4    5.80    3.90
   8 -10   4    5.10    4.50
  -8 -10  -4    2.50    3.60
  -8 -10  -4    4.70    3.60
   8 -10   4    6.80    3.70
  -8  10  -4    0.10    3.10
  -8  10  -4    2.70    3.20
  -8  10  -4    4.90    3.90
   8  10   4    4.10    4.80
  10 -10   4   99.99   11.70
 -10 -10  -4   89.49   11.40
  10 -10   4   85.79   12.20
 -10 -10  -4  103.69   11.40
 -10 -10  -4   84.19   10.90
 -10  10  -4   71.59   10.00
 -10  10  -4  113.09   12.90
 -10  10  -4   93.29   10.70
  10  10   4   99.49   14.10
 -12 -10  -4   -7.20    3.10
 -12 -10  -4    2.40    4.90
  12 -10   4    0.50    5.00
  12 -10   4   -1.20    4.00
 -12 -10  -4    4.30    4.30
 -12  10  -4   -3.00    3.60
 -12  10  -4    7.70    4.50
  12  10   4    1.20    4.60
 -17 -11   4   27.30    6.80
 -17 -11   4   21.20    7.40
  17 -11  -4   32.90    7.90
  17  11  -4   26.50    9.70
  17  11  -4   24.80    7.90
  17  11  -4   25.90    6.50
 -15 -11   4  109.39   12.70
 -15 -11   4  107.89   12.70
  15 -11  -4  102.59   12.20
  15  11  -4  117.99   13.40
  15  11  -4   72.39   13.50
  15  11  -4  117.59   14.40
  15  11  -4   90.69   10.90
  13 -11  -4    2.00    3.50
 -13 -11   4    9.00    4.30
 -13 -11   4    4.40    3.60
  13  11  -4    5.40    4.70
  13  11  -4    2.50    3.90
  13  11  -4    6.90    4.00
  13  11  -4    1.50    5.50
  11 -11  -4   69.59    8.50
 -11 -11   4   82.49    9.70
 -11 -11   4   58.69    8.40
  11  11  -4   58.69   10.30
  11  11  -4   61.99    8.20
  11  11  -4   53.49    9.30
  11  11  -4   61.79    9.50
  -9 -11   4   84.99    9.80
   9 -11  -4   76.19    8.00
  -9 -11   4   65.39    8.50
   9  11  -4   81.49   10.50
   9  11  -4   70.99    9.90
   9  11  -4   75.09    8.80
   9  11  -4   64.39    9.10
   7 -11  -4  135.89    8.20
  -7 -11   4   88.59    9.80
   7  11  -4  107.39   11.30
   7  11  -4  103.89   11.30
   7  11  -4  123.79    9.50
   7  11  -4  102.79   10.80
   7  11  -4   96.09    9.50
   7  11  -4  101.69    7.90
  -5 -11   4    6.40    3.20
  -5 -11   4    0.30    2.70
   5  11  -4    6.50    3.60
   5  11  -4    1.60    1.90
   5  11  -4   10.40    3.50
   5  11  -4    1.20    2.20
   5  11  -4   -0.70    2.10
   5  11  -4    2.10    3.00
  -3 -11   4   87.79    9.30
   3 -11  -4   51.39    7.00
  -3 -11   4   50.79    7.00
   3  11  -4   69.29    8.30
   3  11  -4   59.09    7.10
   3  11  -4   72.19    8.80
   3  11  -4   60.99    6.90
   3  11  -4   70.09    6.80
   1 -11  -4   54.69    5.80
  -1 -11   4   41.90    6.30
   1 -11  -4   41.80    6.10
   1 -11  -4   44.00    5.40
  -1 -11   4   43.40    6.50
   1  11  -4   60.99    7.70
   1  11  -4   46.60    6.40
  -1  11   4   50.79    5.30
   1  11  -4   42.20    5.10
   1  11  -4   54.39    5.80
   1  11  -4   38.00    6.30
  -1 -11  -4    2.30    2.50
   1 -11   4    2.40    2.70
  -1 -11  -4   -0.90    1.80
  -1 -11  -4    2.60    2.80
   1 -11   4    1.40    2.50
   1  11   4   -0.90    1.50
  -1  11  -4   -2.30    2.40
  -1  11  -4    0.40    1.90
  -1  11  -4   -0.90    2.30
  -3 -11  -4  121.09    9.40
  -3 -11  -4  133.99   10.20
  -3 -11  -4  118.19    9.40
   3 -11   4  124.19   10.40
   3 -11   4  120.79   10.20
  -3  11  -4  125.69   10.20
   3  11   4  115.89   10.50
  -3  11  -4  114.69    9.10
  -3  11  -4  129.59    9.10
  -3  11  -4   82.99    9.50
  -5 -11  -4    7.30    3.80
  -5 -11  -4   -2.90    2.00
  -5 -11  -4    1.50    2.80
   5 -11   4    3.00    3.30
   5 -11   4    3.90    3.60
  -5  11  -4    0.40    2.40
   5  11   4    0.10    3.10
  -5  11  -4   -5.50    2.20
  -5  11  -4   -1.20    2.80
  -7 -11  -4   18.70    5.20
  -7 -11  -4   30.60    6.30
   7 -11   4   15.80    5.10
  -7 -11  -4   22.30    4.50
   7 -11   4   27.80    6.70
  -7 -11  -4   19.50    5.40
  -7  11  -4   26.20    5.60
  -7  11  -4   11.80    4.60
   7  11   4   27.50    7.00
  -7  11  -4   19.50    5.00
  -9 -11  -4   45.00    7.40
  -9 -11  -4   53.79    8.90
  -9 -11  -4   57.09    8.90
   9 -11   4   49.20    9.30
   9 -11   4   61.99    9.10
  -9  11  -4   53.59    8.50
   9  11   4   59.19   11.10
  -9  11  -4   51.69    8.50
  -9  11  -4   36.50    7.30
 -11 -11  -4   36.60    7.50
  11 -11   4   44.40    9.60
 -11 -11  -4   37.80    8.20
  11 -11   4   53.79    8.60
 -11 -11  -4   34.90    8.20
  11  11   4   39.20    9.60
 -11  11  -4   36.30    7.50
  16 -12  -4   13.10    6.30
 -16 -12   4   13.90    6.10
 -16 -12   4    7.30    4.60
  16  12  -4   11.80    5.00
  16  12  -4   10.20    5.40
  16  12  -4   29.20    9.50
 -14 -12   4   39.20    7.70
  14 -12  -4   54.09    9.10
 -14 -12   4   70.39   10.00
  14  12  -4   67.39    9.30
  14  12  -4   63.69   10.20
  14  12  -4   45.70   11.10
  14  12  -4   49.50    9.30
  12 -12  -4   64.89    8.80
 -12 -12   4   64.19    9.30
 -12 -12   4   56.09    8.70
  12  12  -4   49.40   10.50
  12  12  -4   55.49    8.40
  12  12  -4   54.69    9.30
  12  12  -4   67.69   10.50
 -10 -12   4  106.59   11.20
  10 -12  -4  122.49    9.60
 -10 -12   4  135.09   11.00
  10  12  -4   99.49   12.80
  10  12  -4  111.89   12.80
  10  12  -4  106.39   11.10
  10  12  -4  118.09   14.10
  -8 -12   4   49.40    7.60
  -8 -12   4   48.60    7.50
   8 -12  -4   58.69    6.70
   8  12  -4   66.59    7.20
   8  12  -4   53.19    8.50
   8  12  -4   53.89    9.00
   8  12  -4   49.40    8.60
   8  12  -4   48.60    7.00
  -6 -12   4   46.60    7.10
   6  12  -4   40.30    5.30
   6  12  -4   42.30    7.80
   6  12  -4   48.50    7.40
   6  12  -4   39.90    7.40
   6  12  -4   52.19    7.20
   6  12  -4   48.40    6.80
  -4 -12   4   -1.90    2.30
  -4 -12   4   -3.60    1.90
   4  12  -4    2.50    2.50
   4  12  -4    1.50    2.60
   4  12  -4   -0.60    1.50
   4  12  -4   -3.00    2.10
   4  12  -4    1.20    2.30
   4  12  -4    1.90    3.40
   2 -12  -4   33.40    5.80
  -2 -12   4   34.80    6.10
  -2 -12   4   32.60    5.90
   2 -12  -4   30.20    4.20
   2 -12  -4   30.00    4.50
   2  12  -4   25.30    5.70
   2  12  -4   27.90    5.30
  -2  12   4   26.00    4.00
   2  12  -4   31.50    4.50
   2  12  -4   31.50    6.50
   2  12  -4   33.90    5.50
   0 -12   4  194.28   13.10
   0 -12  -4  210.58   12.20
   0 -12  -4  188.78   12.90
   0 -12  -4  174.78   11.70
   0 -12   4  203.68   13.70
   0  12  -4  197.18   13.40
   0  12   4  200.98   11.50
   0  12  -4  207.58   13.20
   0  12  -4  178.68   13.40
   0  12  -4  191.88   11.30
  -2 -12  -4    1.00    2.60
  -2 -12  -4    1.70    3.10
   2 -12   4    2.50    3.00
   2 -12   4    0.60    2.80
  -2 -12  -4    3.90    2.90
  -2  12  -4    6.90    3.70
  -2  12  -4    3.00    2.30
   2  12   4    4.80    2.60
  -2  12  -4    1.40    2.90
  -2  12  -4    2.90    3.10
   4 -12   4   12.30    4.70
   4 -12   4   13.10    4.30
  -4 -12  -4   10.40    3.70
  -4 -12  -4   15.60    4.60
  -4 -12  -4   11.20    4.10
  -4  12  -4   19.70    5.10
   4  12   4    4.80    4.10
  -4  12  -4   14.90    4.70
  -6 -12  -4   96.99    9.40
  -6 -12  -4   81.19    9.90
  -6 -12  -4   85.69   10.10
   6 -12   4   88.79   10.70
   6 -12   4   96.49   11.10
  -6 -12  -4   94.19   10.60
  -6  12  -4   71.49    9.60
   6  12   4   92.99   12.10
  -6  12  -4   88.39   10.40
  -8 -12  -4    9.70    4.60
  -8 -12  -4    8.30    4.30
   8 -12   4    9.80    4.70
  -8 -12  -4    6.90    4.60
   8 -12   4    7.10    4.80
  -8  12  -4    7.00    4.30
   8  12   4    5.60    5.00
  -8  12  -4   13.70    5.00
 -10 -12  -4   55.69    9.50
  10 -12   4   57.49    8.90
 -10 -12  -4   49.10    8.90
  10 -12   4   64.29   10.70
 -10 -12  -4   79.69   10.50
  10  12   4   61.29   11.40
 -10  12  -4   60.39    9.40
 -10  12  -4   63.29   10.30
  15 -13  -4  312.97   19.90
 -15 -13   4  311.87   20.20
  15  13  -4  286.77   19.60
  15  13  -4  266.47   22.40
  15  13  -4  242.08   18.30
  15  13  -4  285.17   21.50
  13 -13  -4    6.90    4.40
 -13 -13   4   20.80    6.60
 -13 -13   4   15.80    5.90
  13  13  -4   17.70    6.70
  13  13  -4   15.90    5.20
  13  13  -4   16.00    7.70
  13  13  -4   15.00    6.30
 -11 -13   4  128.39   12.90
  11 -13  -4  130.69   10.30
 -11 -13   4  101.79   11.70
  11  13  -4  131.89   16.20
  11  13  -4  116.79   14.30
  11  13  -4  110.19   11.80
  11  13  -4  115.59   13.90
  -9 -13   4    2.10    3.30
  -9 -13   4    4.00    3.50
   9  13  -4    2.50    3.10
   9  13  -4    1.40    4.40
   9  13  -4    9.30    5.00
   9  13  -4    7.30    5.10
  -7 -13   4   25.70    6.00
   7  13  -4   24.00    6.70
   7  13  -4   19.20    4.90
   7  13  -4   13.20    5.20
   7  13  -4   27.70    6.80
  -5 -13   4  202.98   13.90
  -5 -13   4  235.78   14.10
   5  13  -4  196.58   14.70
   5  13  -4  191.68   13.60
   5  13  -4  165.48   13.00
   5  13  -4  208.68   15.40
   5  13  -4  186.88   13.00
   3 -13  -4    6.30    3.50
  -3 -13   4    8.20    3.70
  -3 -13   4    2.60    2.90
   3  13  -4   12.20    4.20
   3  13  -4    2.70    2.90
   3  13  -4    7.00    4.00
   3  13  -4    6.80    4.50
  -1 -13   4   40.60    6.70
   1 -13  -4   41.80    5.40
  -1 -13   4   27.20    5.60
   1 -13  -4   42.20    5.60
   1 -13  -4   38.30    6.20
   1  13  -4   33.20    6.70
   1  13  -4   47.50    7.20
   1  13  -4   27.10    6.10
  -1  13   4   40.90    5.20
   1 -13   4   32.70    6.20
   1 -13   4   37.60    6.50
  -1 -13  -4   29.20    5.40
  -1 -13  -4   19.60    5.10
  -1 -13  -4   30.30    5.50
   1  13   4   31.80    5.10
  -1  13  -4   27.20    5.70
  -1  13  -4   21.00    5.60
  -3 -13  -4   22.60    5.30
   3 -13   4   13.60    4.80
  -3 -13  -4   22.60    5.40
  -3 -13  -4   11.60    4.20
   3 -13   4   22.90    5.90
  -3  13  -4   10.20    4.50
   3  13   4   12.30    3.70
  -3  13  -4   16.50    5.20
  -3  13  -4    8.50    4.00
  -5 -13  -4    9.30    4.20
  -5 -13  -4   12.40    4.50
   5 -13   4   18.00    5.70
  -5 -13  -4   23.20    5.80
   5 -13   4   15.00    5.20
  -5  13  -4   19.20    5.40
   5  13   4   13.40    5.10
  -5  13  -4    6.80    4.50
  -7 -13  -4   35.10    7.00
   7 -13   4   10.60    5.10
   7 -13   4   30.00    6.90
  -7 -13  -4   19.80    6.20
  -7 -13  -4   15.90    5.30
   7  13   4   24.90    6.90
  -7  13  -4   14.50    5.50
  -7  13  -4   12.00    4.50
   9 -13   4    3.30    4.70
  -9 -13  -4   -1.40    4.10
  -9 -13  -4   -0.20    3.90
  -9 -13  -4   -3.70    3.30
   9 -13   4    4.40    3.90
   9  13   4    7.20    5.60
  -9  13  -4    2.40    4.40
  -9  13  -4   -2.30    3.50
 -14 -14   4   72.09   10.90
  14 -14  -4   50.29    8.90
 -14 -14   4   51.79    9.00
  14  14  -4   49.20    9.40
  14  14  -4   46.80    8.30
  14  14  -4   42.80    9.70
  14  14  -4   31.10    9.20
 -12 -14   4    3.50    4.30
 -12 -14   4    6.00    4.30
  12  14  -4    9.50    4.80
  12  14  -4    2.50    5.20
  12  14  -4    9.90    6.10
  12  14  -4   14.60    5.90
 -10 -14   4    0.70    3.60
 -10 -14   4   -0.50    3.30
  10  14  -4    4.30    5.20
  10  14  -4    0.00    4.20
  10  14  -4   -1.90    4.50
  10  14  -4    2.10    3.30
  -8 -14   4  174.38   13.30
   8  14  -4  171.58   12.90
   8  14  -4  182.18   15.30
   8  14  -4  193.28   15.60
   8  14  -4  139.49   15.80
  -6 -14   4    3.00    2.90
   6  14  -4    2.60    4.50
   6  14  -4    3.00    3.90
   6  14  -4   -0.10    2.70
   6  14  -4   -6.20    2.60
  -4 -14   4  242.58   16.40
  -4 -14   4  264.87   16.00
   4  14  -4  236.98   17.70
   4  14  -4  239.98   16.40
   4  14  -4  232.18   15.20
   4  14  -4  272.37   17.80
  -2 -14   4   21.30    5.30
   2 -14  -4   26.10    5.70
  -2 -14   4   19.80    5.60
   2  14  -4   10.00    4.60
   2  14  -4   15.10    5.80
   2  14  -4   20.60    5.50
   2  14  -4   21.70    5.00
   0 -14  -4  339.47   18.50
   0 -14   4  347.17   19.80
   0 -14   4  358.46   20.60
   0 -14  -4  365.66   20.30
   0 -14  -4  372.76   18.70
   0  14   4  321.97   17.80
   0  14  -4  348.97   20.80
   0  14  -4  286.07   20.10
  -2 -14  -4   -2.50    2.70
   2 -14   4    1.60    3.20
  -2 -14  -4   -1.10    2.80
   2 -14   4    1.10    3.30
  -2 -14  -4    3.00    3.40
   2  14   4    0.00    2.30
  -2  14  -4    0.70    3.30
  -2  14  -4   -1.20    2.70
  -2  14  -4   -1.60    3.00
   4 -14   4  165.98   13.10
  -4 -14  -4  165.88   12.90
  -4 -14  -4  176.98   13.50
   4 -14   4  168.98   13.60
  -4 -14  -4  153.48   12.60
  -4  14  -4  171.88   13.30
  -4  14  -4  141.79   15.00
   4  14   4  178.88   14.20
   6 -14   4   11.40    5.00
  -6 -14  -4   -0.50    3.70
   6 -14   4   -2.50    3.30
  -6 -14  -4    3.40    4.40
  -6 -14  -4    8.80    4.70
   6  14   4    2.80    4.60
  -6  14  -4    5.00    3.80
  -6  14  -4    1.50    4.60
  -8 -14  -4   33.60    7.50
   8 -14   4   24.10    6.50
  -8 -14  -4   32.70    7.40
   8 -14   4   23.50    7.20
  -8 -14  -4   26.80    6.90
  -8  14  -4   14.10    5.90
   8  14   4   25.10    7.80
  -8  14  -4   29.70    7.20
  10 -14   4   51.29    9.00
 -10 -14  -4   40.90    8.20
 -10 -14  -4   41.40    8.80
 -10 -14  -4   25.40    7.30
 -10  14  -4   50.09    9.00
  10  14   4   37.70    9.80
 -13 -15   4   13.50    5.00
 -13 -15   4   33.40    7.90
  13  15  -4   14.20    7.00
  13  15  -4   27.00    8.30
  13  15  -4   16.10    5.60
  13  15  -4   18.80    6.50
 -11 -15   4   21.70    6.20
 -11 -15   4   23.90    6.20
  11  15  -4   17.70    6.60
  11  15  -4   13.20    7.10
  11  15  -4   19.80    5.70
  11  15  -4   13.90    7.10
  -9 -15   4  112.09   12.20
   9  15  -4   86.69   10.80
   9  15  -4   83.69   12.20
   9  15  -4  104.79   13.50
   9  15  -4  114.69   14.50
  -7 -15   4  127.59   12.70
   7  15  -4  127.79   14.60
   7  15  -4  104.39   13.50
   7  15  -4  122.99   13.80
   7  15  -4  123.59   11.90
  -5 -15   4  101.39   11.30
   5  15  -4  114.69   11.60
   5  15  -4   93.49   12.60
   5  15  -4  130.59   13.80
   3 -15  -4   22.60    5.60
  -3 -15   4   27.00    5.70
  -3 -15   4   33.10    6.80
   3  15  -4   21.20    7.10
   3  15  -4   17.90    4.90
   3  15  -4   30.70    6.70
   3  15  -4   23.90    6.00
   1 -15  -4   -0.50    2.80
  -1 -15   4   -0.20    3.00
  -1 -15   4    1.80    3.00
   1  15  -4   -1.70    3.60
   1  15  -4    0.00    4.10
   1  15  -4    6.80    3.50
   1  15  -4   -1.40    2.90
  -1 -15  -4    2.20    3.20
   1 -15   4    6.60    4.30
  -1 -15  -4    0.50    3.40
   1 -15   4    5.50    3.70
  -1 -15  -4    9.60    3.90
   1  15   4    1.20    2.40
  -1  15  -4    5.10    4.10
  -1  15  -4    0.70    3.90
  -3 -15  -4   93.39   10.70
   3 -15   4   81.39   10.80
   3 -15   4   89.49   10.90
  -3 -15  -4   98.39   10.80
  -3 -15  -4  111.39   11.80
  -3  15  -4  111.99   12.20
  -3  15  -4   74.99   11.20
   3  15   4   88.99   10.00
   5 -15   4  134.49   14.50
  -5 -15  -4  189.98   14.70
  -5 -15  -4  183.18   13.90
   5 -15   4  165.58   13.70
  -5 -15  -4  177.18   14.10
   5  15   4  177.98   14.80
  -5  15  -4  179.98   14.10
  -5  15  -4  146.99   16.10
  -7 -15  -4   76.89   11.00
  -7 -15  -4   84.89   12.00
  -7 -15  -4  107.39   12.40
   7 -15   4  109.69   13.00
   7 -15   4   93.29   12.50
   7  15   4  136.99   15.50
  -7  15  -4   74.99   10.90
  -7  15  -4  100.99   13.50
  -9 -15  -4   27.10    7.40
   9 -15   4   35.60    7.50
  -9 -15  -4   29.60    7.60
   9 -15   4   32.40    8.10
  -9 -15  -4   39.20    9.40
   9  15   4   32.90    8.60
  -9  15  -4   27.00    7.20
 -12 -16   4   92.09   12.00
  12  16  -4  141.09   17.30
  12  16  -4  128.29   14.40
  12  16  -4  137.39   16.60
  12  16  -4  122.79   15.20
 -10 -16   4   70.99   10.10
  10  16  -4   66.59    9.60
  10  16  -4   91.59   12.80
  10  16  -4   91.19   13.40
  10  16  -4   64.39   11.30
  -8 -16   4   15.10    5.20
   8  16  -4   20.50    7.00
   8  16  -4   19.80    6.40
   8  16  -4   23.60    6.00
   8  16  -4   28.30    7.60
  -6 -16   4    2.40    3.10
   6  16  -4   -3.70    3.20
   6  16  -4    0.10    3.40
   6  16  -4   -1.00    4.10
   4 -16  -4   12.60    5.00
  -4 -16   4   -0.20    3.20
  -4 -16   4    4.40    3.30
   4  16  -4    8.40    3.70
   4  16  -4    6.20    4.60
   4  16  -4    4.70    5.10
  -2 -16   4   28.00    6.10
   2 -16  -4   39.40    7.10
  -2 -16   4   30.50    6.70
   2  16  -4   27.10    6.90
   2  16  -4   29.50    7.00
   2  16  -4   23.60    5.80
   0 -16   4   12.60    4.80
   0 -16   4   -1.00    3.20
   0 -16  -4    9.70    4.90
   0  16  -4   12.90    4.80
   0  16  -4   13.50    5.20
   0  16  -4   16.90    6.00
  -2 -16  -4   28.00    6.30
   2 -16   4   36.40    7.60
   2 -16   4   53.99    8.40
  -2 -16  -4   41.50    7.30
  -2 -16  -4   31.40    6.30
  -2  16  -4   58.69    8.30
   2  16   4   34.40    6.20
  -2  16  -4   29.00    7.30
  -2  16  -4   59.29    9.20
   4 -16   4    3.60    4.00
  -4 -16  -4    3.90    4.40
  -4 -16  -4    2.20    4.00
  -4 -16  -4    2.30    3.90
   4 -16   4    3.10    4.20
  -4  16  -4    0.00    4.20
  -4  16  -4    2.50    3.50
   4  16   4    5.20    3.90
  -6 -16  -4   -7.20    3.50
  -6 -16  -4    2.80    4.10
   6 -16   4    6.40    5.00
   6 -16   4    4.20    4.50
  -6 -16  -4    4.00    4.90
  -6  16  -4   11.80    4.90
   6  16   4   -0.50    3.40
  -8 -16  -4   24.20    7.80
   8 -16   4   28.50    7.60
   8 -16   4   24.80    6.50
  -8 -16  -4    6.80    5.30
  -8 -16  -4   19.90    6.80
  -8  16  -4   17.50    6.20
   8  16   4   10.70    5.80
 -11 -17   4   25.60    6.70
  11  17  -4   27.20    6.30
  11  17  -4   28.00    8.40
  11  17  -4   22.80    7.70
  11  17  -4   28.60    7.70
  -9 -17   4   46.90    8.70
   9  17  -4   44.70    9.10
   9  17  -4   40.00    7.80
   9  17  -4   38.50    9.50
   9  17  -4   42.60   12.00
  -7 -17   4    8.90    4.90
   7  17  -4    3.00    3.70
   7  17  -4    5.80    4.90
   7  17  -4    4.60    5.40
  -5 -17   4   19.10    6.10
   5  17  -4   11.30    5.60
   5  17  -4   12.30    4.60
   5  17  -4   25.70    7.50
   3 -17  -4    5.30    4.00
  -3 -17   4    4.40    3.60
  -3 -17   4    6.00    4.60
   3  17  -4   -2.30    4.10
   3  17  -4    3.60    4.30
   3  17  -4    7.90    4.60
  -1 -17   4    1.60    3.40
  -1 -17   4    5.00    3.80
   1 -17  -4    2.00    4.00
   1  17  -4    7.40    4.50
   1  17  -4    3.80    3.60
   1 -17   4   51.79    8.50
   1 -17   4   40.10    7.50
  -1 -17  -4   37.20    7.60
  -1  17  -4   43.30    7.60
  -1  17  -4   56.99    8.80
  -3 -17  -4   42.50    8.60
  -3 -17  -4   72.89   12.20
  -3 -17  -4   63.69    9.50
   3 -17   4   54.89    9.30
   3 -17   4   53.39    8.70
  -3  17  -4   42.10    8.80
   3  17   4   66.79    8.80
  -5 -17  -4   24.60    7.30
  -5 -17  -4   33.90    7.40
   5 -17   4   33.30    7.70
  -5 -17  -4   29.50    6.90
   5 -17   4   22.10    6.50
  -5  17  -4   45.50    8.70
  -7 -17  -4   11.40    6.20
  -7 -17  -4   -2.00    4.20
   7 -17   4    7.40    4.90
  -7 -17  -4    0.10    4.90
   7 -17   4   15.50    6.20
  -7  17  -4    5.80    4.10
 -10 -18   4    3.70    4.60
  10  18  -4    2.70    5.40
  10  18  -4    0.90    3.70
  10  18  -4    0.00    4.40
  -8 -18   4   -3.20    3.00
   8  18  -4   -4.30    4.00
   8  18  -4   -1.80    3.50
   8  18  -4    6.70    4.90
  -6 -18   4   59.59    9.40
   6  18  -4   48.70    9.70
   6  18  -4   47.10    8.20
   6  18  -4   41.20    8.80
   4 -18  -4   62.09    8.90
  -4 -18   4   66.09    9.90
   4  18  -4   53.09    9.90
   4  18  -4   49.80    9.30
   4  18  -4   47.00    8.30
  -2 -18   4  438.76   24.40
  -2 -18   4  438.06   25.50
   2 -18  -4  469.55   25.50
   2  18  -4  419.96   26.50
   2  18  -4  471.95   26.90
   2  18  -4  401.76   24.30
   0 -18  -4  168.68   14.00
   0 -18   4  177.98   13.70
   0 -18   4  159.98   15.90
   0  18  -4  174.48   14.00
   0  18  -4  207.98   15.20
   2 -18   4  270.37   18.10
   2 -18   4  252.77   18.30
  -2  18  -4  245.68   17.50
  -2  18  -4  271.57   18.60
   4 -18   4   11.80    5.10
   4 -18   4    9.30    4.60
  -4 -18  -4   15.40    5.80
  -4  18  -4   10.20    5.20
   7  19  -4  114.39   14.20
   7  19  -4  103.99   14.20
   7  19  -4   78.29   10.50
  -5 -19   4  160.88   16.30
   5 -19  -4  113.69   12.80
   5  19  -4  148.99   14.40
   5  19  -4  122.49   14.50
   5  19  -4  133.79   15.50
  -3 -19   4   19.40    6.10
   3 -19  -4    9.90    5.10
   3  19  -4   23.60    6.40
   3  19  -4   22.60    7.00
   3  19  -4   19.30    6.60
  -1 -19   4    3.30    4.00
  -1 -19   4    9.40    5.00
   1 -19  -4    1.80    3.80
   1  19  -4    2.30    4.20
   1  19  -4    5.30    4.50
  -1 -19  -4   15.30    5.60
   1 -19   4   14.40    4.90
   1 -19   4   22.10    6.10
  -1  19  -4    3.80    4.40
  -1  19  -4   14.80    5.30
   3 -19   4   49.00    8.70
  -3 -19  -4   47.40    8.80
   3 -19   4   28.40    7.20
  -3  19  -4   33.90    7.50
  -3  19  -4   42.90    8.30
  -4 -20   4    5.80    3.90
   4 -20  -4    3.40    4.30
   4  20  -4    7.00    5.60
   4  20  -4    7.90    4.60
   4  20  -4    0.40    4.40
   2 -20  -4   -3.60    3.20
  -2 -20   4   -2.10    3.50
   2  20  -4    2.20    4.30
   2  20  -4    3.00    4.10
   0 -20   4    1.80    4.10
   0 -20  -4   -1.70    4.40
   0  20  -4    6.40    4.50
   0  20  -4    6.20    4.40
  18   0  -5    0.90    3.90
  18   0  -5   -9.60    4.10
  16   0  -5   -0.40    3.60
  16   0  -5    1.60    3.90
  14   0  -5   -0.20    3.60
  14   0  -5    2.80    3.20
  12   0  -5    4.00    2.50
  12   0  -5   -1.70    2.10
  12   0  -5   -2.90    2.20
  10   0  -5   -0.80    1.80
  10   0  -5    1.20    1.30
  10   0  -5    0.20    2.00
  10   0  -5    2.40    2.80
   8   0  -5    1.10    0.90
   8   0  -5    0.00    0.80
  -8   0   5   -0.10    0.80
   8   0  -5    0.50    2.10
   8   0  -5   -0.40    1.40
   8   0  -5   -1.20    1.60
   6   0  -5   -0.50    1.00
   6   0  -5   -3.00    1.20
   6   0  -5   -0.20    1.30
   6   0  -5   -1.40    1.70
  -6   0   5    0.60    1.00
   6   0  -5   -1.40    0.80
  -4   0   5   -2.10    1.00
   4   0  -5   -1.70    1.20
   4   0  -5    1.50    1.70
   4   0  -5   -3.40    1.40
   4   0  -5    0.40    2.20
   4   0  -5    0.10    1.00
   4   0  -5   -0.50    1.30
   2   0  -5    1.60    2.20
   2   0  -5   -1.40    1.40
   2   0  -5   -1.00    1.50
   2   0  -5    0.40    1.30
   2   0  -5   -0.40    0.80
  -2   0   5    0.70    1.40
  -2   0   5   -1.30    1.20
   0   0   5    3.50    1.80
   0   0  -5    0.50    1.50
   0   0  -5    0.90    1.70
   0   0   5   -0.70    1.30
   0   0  -5    1.40    1.80
   0   0  -5   -1.00    2.20
  -2   0  -5    1.50    2.10
  -2   0  -5   -0.30    1.80
   2   0   5   -0.20    1.70
  -2   0  -5    5.60    3.30
   2   0   5    0.20    1.60
  -2   0  -5    0.50    1.70
   4   0   5    0.80    1.90
  -4   0  -5    0.70    1.90
   4   0   5   -0.80    2.00
  -4   0  -5   -0.60    2.00
  -4   0  -5    1.40    3.40
  -4   0  -5   -2.60    1.90
   6   0   5   -0.80    1.90
  -6   0  -5   -2.50    2.10
  -6   0  -5   -2.00    1.90
   6   0   5   -0.80    2.40
  -6   0  -5    1.70    3.10
  -6   0  -5   -1.90    2.00
  -8   0  -5    0.80    4.00
  -8   0  -5    1.20    3.10
  -8   0  -5   -0.70    2.50
  -8   0  -5   -3.20    2.10
   8   0   5   -2.80    2.60
 -10   0  -5    4.30    3.50
  10   0   5    2.80    3.80
 -10   0  -5   -2.60    3.00
 -10   0  -5   -6.80    3.70
 -12   0  -5   -5.80    4.00
 -12   0  -5   -0.50    3.20
 -12   0  -5    3.40    4.50
  19  -1  -5   76.89   12.20
  19  -1  -5   78.79   11.40
  19   1  -5   89.29   15.10
  19   1  -5   84.19   12.80
  17  -1  -5  131.79   15.70
  17  -1  -5  148.39   15.50
  17   1  -5  128.09   14.30
  17   1  -5  139.99   16.40
  15  -1  -5    1.30    3.20
  15  -1  -5   -2.80    3.80
  15   1  -5    0.00    3.10
  15   1  -5   -0.90    4.40
  13  -1  -5    4.80    3.60
  13  -1  -5    1.30    2.40
  13  -1  -5    0.60    2.50
  13   1  -5    4.40    3.90
  13   1  -5    7.40    3.80
  13   1  -5    5.30    3.00
  11  -1  -5  126.79    9.90
  11  -1  -5  108.09    9.50
  11  -1  -5  129.19    8.80
  11   1  -5  146.19   10.70
  11   1  -5  125.39    9.80
  11   1  -5  126.29    9.00
   9  -1  -5  157.78   10.10
   9  -1  -5  163.38    8.50
  -9  -1   5  155.18    8.10
   9  -1  -5  154.08    7.70
   9  -1  -5  159.68    9.70
   9  -1  -5  137.39   10.20
   9   1  -5  157.98    8.30
   9   1  -5  158.78   10.30
   9   1  -5  153.28   10.60
   9   1  -5  148.89    7.80
   9   1  -5  150.28    9.90
   7  -1  -5   35.00    4.50
   7  -1  -5   41.40    3.30
   7  -1  -5   45.10    4.60
  -7  -1   5   42.30    3.30
   7  -1  -5   34.80    4.80
   7  -1  -5   40.50    2.80
   7  -1  -5   46.10    3.00
   7   1  -5   44.60    2.80
   7   1  -5   43.00    4.30
  -7   1   5   40.50    2.80
   7   1  -5   36.40    5.00
   7   1  -5   40.50    4.90
   7   1  -5   40.70    3.90
   5  -1  -5   34.60    3.10
  -5  -1   5   29.20    3.20
   5  -1  -5   27.80    3.30
   5  -1  -5   33.90    5.00
   5  -1  -5   27.00    3.20
   5  -1  -5   24.40    3.50
   5   1  -5   26.70    3.40
   5   1  -5   33.50    3.60
   5   1  -5   34.60    5.30
   5   1  -5   27.20    3.60
   5   1  -5   34.10    3.00
   5   1  -5   24.60    4.00
  -5   1   5   31.90    2.90
   3  -1  -5   51.99    4.30
   3  -1  -5   60.39    5.70
   3  -1  -5   64.39    7.00
  -3  -1   5   61.69    4.60
   3  -1  -5   59.29    3.50
  -3  -1   5   58.19    4.90
   3  -1  -5   63.09    4.40
   3   1  -5   56.39    5.90
   3   1  -5   57.59    5.50
  -3   1   5   62.99    4.30
   3   1  -5   62.29    4.70
   3   1  -5   57.39    4.10
   3   1  -5   53.59    6.30
   3   1  -5   61.39    4.30
   1  -1  -5   49.10    4.80
  -1  -1   5   53.09    5.30
   1  -1  -5   39.60    5.60
   1  -1  -5   47.90    5.10
   1  -1  -5   50.19    5.00
  -1  -1   5   50.99    5.10
   1   1  -5   44.90    4.70
   1   1  -5   45.30    6.00
   1   1  -5   57.29    5.70
  -1   1   5   48.00    4.00
   1   1  -5   42.00    4.40
  -1   1   5   46.10    4.50
   1   1  -5   51.89    5.20
   1  -1   5   15.50    3.20
  -1  -1  -5   20.00    3.50
  -1  -1  -5   16.10    3.40
  -1  -1  -5   20.70    4.30
  -1  -1  -5   18.90    3.50
   1  -1   5    9.60    2.90
  -1   1  -5   20.30    3.40
  -1   1  -5   20.00    3.60
  -1   1  -5   21.60    4.50
   1   1   5   16.80    2.80
  -1   1  -5   22.70    3.60
   1   1   5   16.70    3.10
  -1   1  -5   16.90    3.30
   3  -1   5  100.99    7.50
  -3  -1  -5   89.79    7.30
   3  -1   5  108.99    7.80
  -3  -1  -5   97.59    7.10
  -3  -1  -5   89.39    7.20
  -3  -1  -5   89.59    9.70
  -3   1  -5   86.59    7.40
  -3   1  -5   96.99    7.30
  -3   1  -5   96.69    7.40
   3   1   5  112.69    7.00
  -3   1  -5  101.89    6.90
   3   1   5  106.79    7.80
  -3   1  -5  108.99   10.60
  -5  -1  -5   19.80    4.30
   5  -1   5   18.40    4.00
  -5  -1  -5   17.10    4.00
   5  -1   5   19.50    4.50
  -5  -1  -5   13.40    4.70
  -5  -1  -5   24.20    4.10
   5   1   5   20.20    3.90
  -5   1  -5   20.90    3.30
   5   1   5   23.80    4.60
  -5   1  -5   12.10    3.70
  -5   1  -5   19.70    4.00
  -5   1  -5   20.40    5.20
  -5   1  -5   15.30    3.90
  -7  -1  -5   13.50    4.20
  -7  -1  -5    6.90    3.40
   7  -1   5    7.20    3.50
  -7  -1  -5    6.20    4.10
  -7  -1  -5    7.80    3.00
   7  -1   5    3.10    2.80
   7   1   5    3.20    2.80
  -7   1  -5    4.00    3.30
  -7   1  -5    4.80    3.00
  -7   1  -5    4.60    3.30
  -7   1  -5    0.10    3.20
  -9  -1  -5   71.79    9.50
  -9  -1  -5   91.89    8.60
  -9  -1  -5   87.39   11.60
   9  -1   5   60.19    9.50
  -9  -1  -5   98.89   10.70
  -9   1  -5   87.79   10.10
  -9   1  -5  102.99    8.00
   9   1   5  113.49   11.60
  -9   1  -5   81.39    9.90
  -9   1  -5   92.39   12.60
 -11  -1  -5   44.80    9.60
 -11  -1  -5   39.60    7.50
  11  -1   5   29.10    7.30
 -11  -1  -5   52.09    8.40
 -11   1  -5   33.20    7.10
 -11   1  -5   28.00    7.80
 -11   1  -5   45.40    7.90
 -13  -1  -5  120.19   13.40
 -13  -1  -5   97.69   12.20
 -13   1  -5  106.79   13.20
 -13   1  -5   98.99   12.20
 -13   1  -5  114.09   15.80
  18  -2  -5   17.80    8.40
  18  -2  -5   20.00    6.60
  18   2  -5   33.10    9.60
  18   2  -5   34.30    8.00
  16  -2  -5  300.07   19.60
  16  -2  -5  262.37   19.70
  16   2  -5  282.17   20.90
  16   2  -5  332.97   20.70
  14  -2  -5  287.37   19.00
  14  -2  -5  296.87   19.00
  14   2  -5  334.07   17.50
  14   2  -5  312.37   19.40
  14   2  -5  313.77   20.20
  12  -2  -5  225.98   14.60
 -12  -2   5  262.17   14.00
 -12  -2   5  238.98   16.70
  12  -2  -5  225.48   14.90
  12  -2  -5  243.78   13.20
  12   2  -5  245.48   13.90
  12   2  -5  215.08   15.10
  12   2  -5  216.48   14.90
  10  -2  -5   74.59    8.30
  10  -2  -5   89.79    6.90
  10  -2  -5   78.99    5.50
  10  -2  -5   69.79    7.80
 -10  -2   5   96.39    6.20
  10   2  -5   92.09    7.70
  10   2  -5   82.19    5.40
  10   2  -5   75.29    6.10
  10   2  -5   81.39    7.00
  10   2  -5   81.09    8.80
   8  -2  -5  165.78    9.00
   8  -2  -5  157.68    8.30
   8  -2  -5  149.39    9.70
  -8  -2   5  161.18    8.60
   8  -2  -5  175.38   10.00
   8   2  -5  167.68    8.60
   8   2  -5  148.49   10.40
   8   2  -5  156.48   10.00
   8   2  -5  156.48    8.50
   8   2  -5  149.39   10.00
   6  -2  -5   33.30    2.30
  -6  -2   5   39.00    3.80
   6  -2  -5   25.40    3.20
   6  -2  -5   32.90    4.00
   6  -2  -5   30.70    2.30
   6  -2  -5   38.20    4.20
   6   2  -5   33.80    4.20
   6   2  -5   32.50    2.30
  -6   2   5   29.20    2.10
   6   2  -5   34.30    4.80
   6   2  -5   35.60    4.00
   4  -2  -5   17.20    2.10
  -4  -2   5   11.20    2.40
   4  -2  -5    8.40    2.50
   4  -2  -5    6.30    2.80
   4  -2  -5   13.60    2.50
   4  -2  -5   11.40    1.90
  -4   2   5   16.30    2.10
   4   2  -5   13.40    3.10
   4   2  -5   13.30    2.00
   4   2  -5   17.80    2.80
   4   2  -5   12.50    2.40
   4   2  -5   15.80    3.70
   4   2  -5   16.90    3.00
   2  -2  -5    8.80    2.30
   2  -2  -5    9.60    2.50
   2  -2  -5   10.20    2.20
  -2  -2   5    7.00    2.10
   2  -2  -5    8.80    3.20
  -2  -2   5   12.30    2.90
   2   2  -5    8.40    2.50
   2   2  -5   13.10    2.70
   2   2  -5   11.40    2.80
   2   2  -5    6.80    2.00
   2   2  -5   11.80    3.40
  -2   2   5   10.60    2.10
   2   2  -5    8.80    2.00
   0  -2  -5   23.40    4.50
   0  -2  -5   26.30    3.80
   0  -2   5   29.50    4.30
   0  -2  -5   20.90    3.40
   0  -2  -5   28.30    4.00
   0  -2   5   23.90    3.70
   0   2  -5   24.90    3.90
   0   2   5   21.30    3.30
   0   2  -5   20.30    3.60
   0   2   5   25.70    3.10
   0   2  -5   20.70    4.40
   0   2  -5   24.00    3.70
   0   2  -5   25.30    3.70
  -2  -2  -5    0.50    2.20
   2  -2   5    2.60    2.30
  -2  -2  -5    1.40    1.90
  -2  -2  -5    1.60    2.20
  -2  -2  -5    3.70    3.00
   2  -2   5    4.60    2.50
  -2   2  -5    4.20    2.10
  -2   2  -5    8.80    3.70
   2   2   5    0.20    1.70
  -2   2  -5    1.20    2.00
  -2   2  -5    3.90    2.60
  -2   2  -5    5.30    2.50
   2   2   5    4.80    1.60
   4  -2   5   10.40    3.10
  -4  -2  -5    2.30    3.30
  -4  -2  -5    7.40    2.90
   4  -2   5    9.60    3.40
  -4  -2  -5   13.60    3.40
  -4  -2  -5   14.80    3.50
  -4   2  -5   12.30    3.20
  -4   2  -5   11.20    3.30
   4   2   5    7.10    2.30
  -4   2  -5    8.10    4.10
  -4   2  -5    8.40    2.40
  -4   2  -5   13.50    3.50
   6  -2   5   43.30    6.20
  -6  -2  -5   55.39    6.90
   6  -2   5   43.10    6.80
  -6  -2  -5   56.49    8.20
  -6  -2  -5   37.10    5.20
  -6  -2  -5   39.10    6.00
  -6   2  -5   51.59    6.40
  -6   2  -5   44.80    7.60
  -6   2  -5   41.20    6.00
  -6   2  -5   49.60    6.70
   6   2   5   53.89    6.10
  -8  -2  -5  110.69   12.60
  -8  -2  -5  114.69    8.40
  -8  -2  -5   99.29   10.20
   8  -2   5  109.19   11.00
  -8  -2  -5  102.79   10.60
   8  -2   5   79.79   10.70
  -8   2  -5  106.09   13.00
  -8   2  -5  120.89    9.90
  -8   2  -5  110.19    8.60
  -8   2  -5  108.49   10.90
 -10  -2  -5   16.40    5.00
 -10  -2  -5   21.40    6.60
 -10  -2  -5    3.60    3.80
  10  -2   5   11.80    5.30
 -10   2  -5   14.40    4.80
 -10   2  -5   17.90    6.70
 -10   2  -5   14.50    4.90
 -12  -2  -5   13.40    5.60
 -12  -2  -5   23.60    7.60
 -12  -2  -5   21.30    6.10
  12  -2   5   19.30    6.60
 -12   2  -5   27.20    8.40
 -12   2  -5   22.20    6.20
 -12   2  -5   22.60    6.20
  19  -3  -5   65.29   10.30
  19  -3  -5  101.59   13.60
  19   3  -5  111.39   14.60
  19   3  -5  108.39   16.80
  17  -3  -5    6.00    5.20
  17  -3  -5    2.40    4.30
  17   3  -5    5.20    6.00
  17   3  -5   -4.10    3.40
  15  -3  -5  100.59   12.50
  15  -3  -5  121.19   12.90
  15   3  -5  107.69   13.40
  15   3  -5  104.69   12.10
  13  -3  -5   17.90    4.80
  13  -3  -5   15.70    4.70
  13   3  -5   19.00    5.60
  13   3  -5   27.50    5.70
  13   3  -5   15.90    4.20
 -11  -3   5   19.40    3.90
  11  -3  -5   19.50    4.60
  11  -3  -5   13.50    3.30
  11  -3  -5   25.60    3.30
  11  -3  -5   22.40    4.60
 -11  -3   5   18.10    3.60
  11   3  -5   20.30    5.20
  11   3  -5   23.60    4.70
  11   3  -5   21.30    3.30
  11   3  -5   22.60    4.90
   9  -3  -5   40.20    5.00
   9  -3  -5   38.00    4.30
  -9  -3   5   45.80    4.90
   9  -3  -5   35.70    5.00
   9   3  -5   29.00    4.80
   9   3  -5   31.10    5.10
   9   3  -5   40.50    4.10
   9   3  -5   37.20    4.10
   9   3  -5   30.80    5.40
   7  -3  -5   -1.20    1.30
   7  -3  -5    3.30    1.70
   7  -3  -5    2.30    1.90
  -7  -3   5    1.20    1.50
   7   3  -5    2.50    1.80
   7   3  -5    3.00    1.60
   7   3  -5    0.90    1.90
   7   3  -5    0.80    2.20
   7   3  -5   -1.20    2.10
   5  -3  -5   14.50    2.70
   5  -3  -5    9.00    2.70
   5  -3  -5   13.70    3.40
   5  -3  -5    8.70    2.00
   5  -3  -5   12.00    1.60
  -5  -3   5   11.40    2.30
   5   3  -5   11.80    3.20
   5   3  -5   11.60    2.60
   5   3  -5   12.60    1.70
   5   3  -5   12.40    3.60
   5   3  -5   11.40    2.70
   3  -3  -5  100.99    6.90
   3  -3  -5  110.99    8.20
   3  -3  -5  122.29    7.70
   3  -3  -5  117.39    6.30
  -3  -3   5  115.89    7.20
   3  -3  -5  111.99    5.50
  -3  -3   5  123.29    8.00
   3   3  -5  121.79    8.80
   3   3  -5  119.29    6.40
   3   3  -5  120.59    7.60
   3   3  -5  119.59    8.10
   3   3  -5  118.69    7.30
  -3   3   5  107.09    6.10
   3   3  -5  126.79    7.50
   1  -3  -5  185.58    9.70
   1  -3  -5  189.08   10.50
  -1  -3   5  183.38   10.40
   1  -3  -5  190.68   11.40
  -1  -3   5  178.78   10.70
   1  -3  -5  166.68   10.10
   1   3  -5  173.68    9.60
   1   3  -5  177.38   11.50
   1   3  -5  180.78   10.40
   1   3  -5  209.68   10.90
  -1   3   5  185.78    9.60
   1   3  -5  179.28   10.50
   1   3  -5  193.58    9.50
   1  -3   5    7.40    2.80
  -1  -3  -5    4.70    2.40
   1  -3   5    7.00    2.40
  -1  -3  -5    7.10    3.30
  -1  -3  -5    4.60    2.20
  -1  -3  -5    8.10    2.80
  -1   3  -5    5.70    2.40
   1   3   5    8.70    1.90
   1   3   5    9.40    2.40
  -1   3  -5    4.00    2.20
  -1   3  -5    3.70    2.90
  -1   3  -5    5.30    2.50
  -1   3  -5    2.50    2.30
   3  -3   5  115.09    9.00
  -3  -3  -5  126.39    8.30
  -3  -3  -5  113.89    8.40
  -3  -3  -5  114.89    8.30
  -3  -3  -5  135.69    9.90
   3  -3   5  125.99    8.90
  -3   3  -5  117.19    7.70
   3   3   5  140.39    7.20
  -3   3  -5  124.29    8.80
  -3   3  -5  110.99    8.40
  -3   3  -5  126.99   10.40
  -3   3  -5  110.79    8.60
  -5  -3  -5   82.39    8.10
  -5  -3  -5   78.49    8.10
  -5  -3  -5   72.29    8.90
  -5  -3  -5   88.89    7.00
   5  -3   5   87.09    8.80
   5  -3   5   74.29    9.00
  -5   3  -5   82.29    8.20
  -5   3  -5   67.99    7.80
  -5   3  -5   67.79    7.30
   5   3   5   79.59    5.80
  -5   3  -5   82.69    6.00
  -5   3  -5   81.19    9.70
   7  -3   5  173.98   13.30
  -7  -3  -5  138.59   11.20
  -7  -3  -5  184.28   11.10
   7  -3   5  165.08   12.20
  -7  -3  -5  170.48   13.30
  -7  -3  -5  179.28   12.30
  -7   3  -5  170.58   12.30
  -7   3  -5  190.88   11.60
  -7   3  -5  172.98   12.10
  -7   3  -5  182.08   14.20
   9  -3   5   -1.50    4.00
  -9  -3  -5    0.10    3.10
  -9  -3  -5   10.40    5.10
  -9  -3  -5    0.50    3.50
   9  -3   5   -1.30    2.60
  -9   3  -5    0.90    2.70
  -9   3  -5   -1.30    2.70
  -9   3  -5    0.80    3.30
  -9   3  -5    0.10    4.20
 -11  -3  -5   52.79    8.50
 -11  -3  -5   35.10    9.00
  11  -3   5   54.29    9.90
 -11  -3  -5   47.30    8.10
 -11   3  -5   25.20    7.90
 -11   3  -5   54.29    8.70
 -11   3  -5   41.10    7.80
 -13  -3  -5   13.90    5.80
 -13  -3  -5   11.40    5.10
  13  -3   5    6.20    6.40
 -13  -3  -5   16.60    6.20
 -13   3  -5    9.60    5.00
 -13   3  -5   10.60    5.60
 -13   3  -5   20.30    6.40
  18  -4  -5    3.80    4.60
  18  -4  -5    4.20    4.20
  18   4  -5    6.70    6.60
  18   4  -5    5.30    4.60
  16  -4  -5   65.29    9.90
  16  -4  -5   73.69   10.90
  16   4  -5   70.29   10.60
  16   4  -5   68.69   11.40
  14  -4  -5   31.70    6.60
  14  -4  -5   26.10    5.90
  14   4  -5   29.30    7.00
  14   4  -5   25.10    6.20
  14   4  -5   38.90    6.40
 -12  -4   5   24.80    4.80
 -12  -4   5   33.80    5.30
  12  -4  -5   36.10    6.30
  12  -4  -5   32.60    4.70
  12  -4  -5   24.50    5.30
  12   4  -5   29.40    6.30
  12   4  -5   30.30    4.30
  12   4  -5   30.80    5.90
  12   4  -5   34.20    5.80
 -10  -4   5   46.20    5.60
  10  -4  -5   44.70    4.80
  10  -4  -5   50.49    5.80
  10  -4  -5   44.20    6.30
  10  -4  -5   41.20    5.80
 -10  -4   5   49.99    5.90
  10   4  -5   39.20    6.00
  10   4  -5   44.50    6.00
  10   4  -5   40.20    6.40
  10   4  -5   51.89    5.30
   8  -4  -5  134.29    9.00
  -8  -4   5  157.98    9.10
   8   4  -5  138.19   10.20
   8   4  -5  150.78   10.00
   8   4  -5  157.48    8.40
   8   4  -5  159.58   10.10
   8   4  -5  137.19    8.70
   6  -4  -5  154.68    8.60
   6  -4  -5  142.39    9.80
  -6  -4   5  148.69    8.80
   6  -4  -5  157.78    8.60
   6   4  -5  154.88    8.60
   6   4  -5  127.49   10.00
   6   4  -5  149.79    9.70
   6   4  -5  158.78   10.10
   6   4  -5  137.79    9.10
   4  -4  -5  108.79    5.60
  -4  -4   5  113.59    7.90
  -4  -4   5   97.29    6.90
   4  -4  -5  106.49    7.80
   4  -4  -5  100.99    6.80
   4  -4  -5   94.19    6.90
   4  -4  -5  107.89    5.90
   4   4  -5  106.99    7.80
   4   4  -5  103.09    7.20
   4   4  -5  122.39    8.80
   4   4  -5  111.29    5.70
   4   4  -5  115.39    7.20
  -2  -4   5  200.68   11.80
   2  -4  -5  209.38   11.90
   2  -4  -5  202.08   11.10
  -2  -4   5  198.68   11.10
   2  -4  -5  200.28   11.00
   2  -4  -5  201.58   10.00
   2   4  -5  196.88   11.00
   2   4  -5  199.78   11.10
   2   4  -5  193.48   11.40
   2   4  -5  199.48   12.20
   2   4  -5  195.98   10.00
   2   4  -5  217.88   11.20
   0  -4   5  121.19    8.90
   0  -4  -5  136.79    7.90
   0  -4  -5  143.29    8.60
   0  -4  -5  125.79    9.10
   0  -4  -5  117.79    8.20
   0  -4   5  115.69    8.30
   0   4  -5  131.79    9.60
   0   4  -5  137.09    8.70
   0   4  -5  140.89    8.00
   0   4  -5  131.69    8.60
   0   4  -5  132.59    8.50
  -2  -4  -5   47.40    6.30
  -2  -4  -5   42.20    5.30
   2  -4   5   44.90    6.20
  -2  -4  -5   44.00    5.20
   2  -4   5   43.60    5.70
  -2  -4  -5   47.20    5.50
  -2   4  -5   39.20    5.10
   2   4   5   41.90    3.20
  -2   4  -5   42.10    5.50
  -2   4  -5   42.10    6.50
  -2   4  -5   46.80    5.70
  -2   4  -5   52.59    5.40
  -4  -4  -5   74.89    7.80
  -4  -4  -5   90.69    7.30
  -4  -4  -5   74.39    7.10
   4  -4   5   75.99    8.10
   4  -4   5   67.69    8.20
  -4  -4  -5   81.29    8.80
  -4   4  -5   72.09    7.50
  -4   4  -5   86.19    8.40
  -4   4  -5   75.09    7.50
  -4   4  -5   56.49    8.20
  -4   4  -5   85.29    6.20
  -6  -4  -5   50.99    5.90
  -6  -4  -5   46.10    7.20
   6  -4   5   37.70    7.00
  -6  -4  -5   44.60    6.60
   6  -4   5   35.60    6.00
  -6  -4  -5   50.19    6.70
  -6   4  -5   52.59    8.40
  -6   4  -5   42.80    6.30
  -6   4  -5   47.50    6.60
  -6   4  -5   48.80    6.40
  -8  -4  -5  187.28   13.60
  -8  -4  -5  175.48   13.10
  -8  -4  -5  189.68   14.80
   8  -4   5  189.98   14.90
  -8  -4  -5  186.38   11.70
   8  -4   5  194.38   13.60
  -8   4  -5  194.78   13.50
  -8   4  -5  210.08   13.80
  -8   4  -5  206.48   15.80
  -8   4  -5  181.78   12.20
  10  -4   5   22.40    6.80
 -10  -4  -5   28.40    7.50
 -10  -4  -5   24.90    5.80
 -10  -4  -5   24.30    5.90
  10  -4   5   25.80    6.40
 -10   4  -5   28.40    6.50
 -10   4  -5   19.70    6.70
 -10   4  -5   25.90    6.10
 -12  -4  -5   46.60    8.10
 -12  -4  -5   40.50    8.80
  12  -4   5   49.90    9.70
 -12  -4  -5   56.89    9.10
 -12   4  -5   71.89   12.20
 -12   4  -5   55.19    8.80
 -12   4  -5   46.60    8.30
  19  -5  -5  194.38   17.10
  19  -5  -5  188.08   18.50
  19   5  -5  192.38   20.00
  19   5  -5  207.28   23.90
  17  -5  -5    2.20    3.60
  17  -5  -5   11.50    4.90
  17   5  -5    6.40    4.70
  17   5  -5    7.50    6.90
  15  -5  -5   37.70    7.40
  15  -5  -5   28.70    6.70
  15   5  -5   32.80    7.60
  15   5  -5   41.80    9.00
 -13  -5   5   90.99    9.40
  13  -5  -5  106.59   10.90
  13  -5  -5   87.09    9.80
 -13  -5   5   77.29    9.00
  13   5  -5   91.29    9.60
  13   5  -5   93.39   11.70
  13   5  -5   99.99   11.20
  13   5  -5  100.89    7.40
  11  -5  -5   50.89    6.90
 -11  -5   5   39.30    5.60
  11  -5  -5   45.10    5.50
 -11  -5   5   36.70    5.70
  11  -5  -5   46.00    6.60
  11   5  -5   42.70    5.20
  11   5  -5   50.49    7.80
  11   5  -5   55.79    7.10
  11   5  -5   46.20    6.90
  -9  -5   5  344.97   17.90
   9   5  -5  349.47   19.30
   9   5  -5  347.67   17.40
   9   5  -5  359.86   19.10
   9   5  -5  371.86   16.40
   9   5  -5  351.96   18.80
  -7  -5   5   29.60    4.30
   7   5  -5   28.00    3.70
   7   5  -5   29.70    4.30
   7   5  -5   28.90    4.70
   7   5  -5   24.50    4.60
   7   5  -5   32.60    5.20
   5  -5  -5   61.99    6.40
   5  -5  -5   61.39    5.90
  -5  -5   5   68.79    5.50
   5   5  -5   57.89    6.20
   5   5  -5   53.49    6.30
   5   5  -5   60.19    5.80
   5   5  -5   50.69    6.10
   5   5  -5   61.19    6.90
   3  -5  -5    1.20    1.20
   3  -5  -5    1.40    1.90
   3  -5  -5    0.90    2.00
  -3  -5   5    0.70    2.10
  -3  -5   5    1.40    1.80
   3   5  -5    3.70    1.50
   3   5  -5   -3.60    2.00
   3   5  -5    1.50    2.10
   3   5  -5    2.50    2.20
   3   5  -5    3.90    2.40
   1  -5  -5   18.80    3.60
   1  -5  -5   33.60    3.80
   1  -5  -5   24.20    4.20
   1  -5  -5   25.80    4.10
  -1  -5   5   21.10    3.90
  -1  -5   5   30.70    5.10
   1   5  -5   25.90    4.20
   1   5  -5   20.80    3.80
   1   5  -5   32.00    5.20
   1   5  -5   21.90    3.20
   1   5  -5   27.60    4.30
   1   5  -5   28.60    4.00
   1  -5   5  197.58   12.70
  -1  -5  -5  211.88   12.60
  -1  -5  -5  204.28   11.80
  -1  -5  -5  228.18   12.00
  -1  -5  -5  200.98   11.30
   1  -5   5  219.18   12.40
  -1   5  -5  217.78   11.50
  -1   5  -5  193.28   12.00
  -1   5  -5  214.88   13.30
  -1   5  -5  214.28   12.10
  -1   5  -5  207.08   11.60
  -3  -5  -5   30.60    4.80
  -3  -5  -5   32.30    4.90
   3  -5   5   27.70    5.60
  -3  -5  -5   34.00    4.80
  -3  -5  -5   30.00    5.30
   3  -5   5   37.40    5.50
  -3   5  -5   25.60    4.60
  -3   5  -5   34.10    4.80
  -3   5  -5   48.80    6.10
  -3   5  -5   38.10    4.70
  -3   5  -5   36.60    6.10
  -5  -5  -5  133.29    8.90
  -5  -5  -5  130.59    9.60
   5  -5   5  115.39    9.60
   5  -5   5  120.59   12.00
  -5  -5  -5  129.59    9.70
  -5  -5  -5  128.89   10.50
  -5   5  -5  117.99    9.20
  -5   5  -5  116.99    9.10
  -5   5  -5  131.69   12.80
  -5   5  -5  142.59   10.20
   7  -5   5   54.89    8.70
  -7  -5  -5   39.10    6.40
   7  -5   5   65.19    8.30
  -7  -5  -5   52.19    6.10
  -7  -5  -5   44.30    7.10
  -7  -5  -5   54.79    8.10
  -7   5  -5   55.99    7.60
  -7   5  -5   49.20    7.10
  -7   5  -5   57.89    7.10
  -7   5  -5   54.39    8.60
  -9  -5  -5    1.10    3.90
   9  -5   5   -5.10    2.20
  -9  -5  -5    3.80    3.80
  -9  -5  -5    6.10    3.80
   9  -5   5    0.20    4.10
   9   5   5    2.40    3.50
  -9   5  -5   -2.60    3.80
  -9   5  -5   -1.90    2.90
  -9   5  -5    3.50    3.70
  -9   5  -5    3.80    3.00
 -11  -5  -5  162.48   17.30
  11  -5   5  138.09   16.10
 -11  -5  -5  140.59   14.20
  11  -5   5  163.88   13.30
 -11  -5  -5  144.79   14.20
 -11   5  -5  149.49   14.20
 -11   5  -5  143.89   16.30
 -11   5  -5  131.09   14.00
  13  -5   5    6.40    5.60
 -13  -5  -5   19.40    6.50
 -13  -5  -5   22.30    7.40
 -13  -5  -5   38.80    8.80
 -13   5  -5   31.00    8.40
 -13   5  -5   22.30    6.90
 -13   5  -5    9.70    5.20
  18  -6  -5   15.70    6.20
  18  -6  -5   20.00    6.10
  18   6  -5    7.00    7.00
  18   6  -5   17.00    7.30
  16  -6  -5   19.90    5.80
  16  -6  -5   18.10    5.40
  16   6  -5   36.10    8.00
  16   6  -5   41.10    9.50
  14  -6  -5  153.48   18.00
 -14  -6   5  141.09   11.60
  14  -6  -5  144.19   12.10
  14  -6  -5  142.09   11.40
 -14  -6   5  171.68   11.90
  14   6  -5  159.08   16.40
  14   6  -5  147.49   12.00
  14   6  -5  131.49    9.80
  14   6  -5  166.38   13.40
  12  -6  -5   65.79    8.20
 -12  -6   5   66.19    8.00
 -12  -6   5   55.89    7.80
  12   6  -5   61.59    7.90
  12   6  -5   60.79    8.50
  12   6  -5   56.69    8.90
  12   6  -5   57.49    6.60
 -10  -6   5   72.99    8.20
  10   6  -5   91.19    7.10
  10   6  -5   76.49    8.50
  10   6  -5   86.99    9.60
  10   6  -5  101.09   10.20
  -8  -6   5  155.08   10.30
   8   6  -5  177.78    9.30
   8   6  -5  179.08   11.30
   8   6  -5  148.99   10.60
   8   6  -5  160.38   11.20
   8   6  -5  138.49    9.60
   6  -6  -5   55.99    6.30
   6  -6  -5   71.49    6.90
  -6  -6   5   80.19    7.50
   6   6  -5   68.29    5.50
   6   6  -5   59.89    7.10
   6   6  -5   79.49    7.90
   6   6  -5   60.29    6.70
   6   6  -5   67.89    6.80
   6   6  -5   67.89    7.40
   4  -6  -5    9.60    1.60
   4  -6  -5    9.90    2.90
  -4  -6   5    5.80    2.70
   4  -6  -5   11.60    1.80
   4  -6  -5    8.30    2.60
  -4  -6   5    8.60    2.60
   4   6  -5    6.90    2.80
   4   6  -5   11.10    2.80
   4   6  -5    9.10    3.10
   4   6  -5   10.80    2.90
   4   6  -5   11.00    3.40
  -2  -6   5   12.40    3.60
   2  -6  -5   11.90    3.00
   2  -6  -5   14.50    2.40
   2  -6  -5    9.90    2.90
  -2  -6   5   14.60    3.30
   2   6  -5   10.40    3.10
   2   6  -5   12.30    2.40
   2   6  -5   10.80    3.00
   2   6  -5   10.70    3.20
   2   6  -5   10.30    3.30
   0  -6   5   54.89    6.20
   0  -6  -5   51.19    5.70
   0  -6  -5   56.49    6.20
   0  -6  -5   50.59    5.60
   0  -6   5   50.09    6.70
   0  -6  -5   49.50    5.00
   0   6  -5   53.39    5.90
   0   6  -5   45.00    5.60
   0   6  -5   47.60    5.80
   0   6  -5   71.29    7.80
   0   6  -5   56.39    5.40
   2  -6   5   13.70    3.40
  -2  -6  -5   16.50    4.00
  -2  -6  -5   22.70    3.90
   2  -6   5   17.80    4.50
  -2  -6  -5   19.70    4.00
  -2  -6  -5   16.30    3.40
  -2   6  -5   14.40    3.60
  -2   6  -5   23.00    4.00
  -2   6  -5   17.80    3.60
  -2   6  -5   13.70    3.50
  -2   6  -5   18.80    4.60
  -4  -6  -5   26.30    5.30
  -4  -6  -5   29.20    4.50
   4  -6   5   17.90    4.90
   4  -6   5   22.50    4.80
  -4  -6  -5   29.20    4.80
  -4  -6  -5   28.40    4.90
  -4   6  -5   28.70    6.10
  -4   6  -5   26.80    5.10
  -4   6  -5   21.10    3.70
  -4   6  -5   25.40    4.50
  -4   6  -5   24.50    4.90
   6  -6   5   16.40    4.40
   6  -6   5    4.80    3.70
  -6  -6  -5   13.30    4.10
  -6  -6  -5   14.50    4.70
  -6  -6  -5    9.90    3.40
  -6  -6  -5    7.50    3.70
  -6   6  -5   10.70    3.90
  -6   6  -5   18.30    5.40
  -6   6  -5   12.80    3.90
  -6   6  -5   12.90    4.10
  -8  -6  -5    6.70    3.70
   8  -6   5    2.80    2.90
   8  -6   5    6.90    4.60
  -8  -6  -5    3.50    2.90
  -8  -6  -5    8.20    4.70
  -8  -6  -5    5.80    3.90
  -8   6  -5    9.70    3.90
  -8   6  -5    4.10    3.30
  -8   6  -5    3.80    3.60
  -8   6  -5    4.60    4.40
   8   6   5    6.70    4.60
  10  -6   5    0.60    3.80
 -10  -6  -5    4.60    4.60
  10  -6   5   -4.50    3.50
 -10  -6  -5    0.60    3.60
 -10  -6  -5   -0.70    3.30
  10   6   5    3.30    4.70
 -10   6  -5   -5.60    3.60
 -10   6  -5    0.50    3.30
 -10   6  -5    0.00    2.70
 -10   6  -5    4.60    4.50
 -12  -6  -5   81.99   12.10
  12  -6   5   74.59   12.60
 -12  -6  -5   89.69   11.40
 -12  -6  -5   74.29   11.20
 -12   6  -5   85.39   11.10
 -12   6  -5   77.49   10.60
  17  -7  -5   60.19    9.70
  17  -7  -5   61.99    9.80
  17   7  -5   57.09   12.10
  17   7  -5   58.89   10.50
 -15  -7   5    5.70    4.20
  15  -7  -5    4.00    4.30
  15  -7  -5   18.80    5.30
 -15  -7   5   16.70    5.10
  15   7  -5    9.60    6.30
  15   7  -5    3.80    4.70
  15   7  -5    6.90    3.30
  15   7  -5    7.00    4.80
  13  -7  -5  396.26   22.00
 -13  -7   5  408.76   22.60
 -13  -7   5  433.56   22.60
  13   7  -5  393.96   23.60
  13   7  -5  398.26   24.80
  13   7  -5  434.16   21.20
  13   7  -5  399.86   22.70
 -11  -7   5   28.70    5.60
  11  -7  -5   30.40    5.40
 -11  -7   5   28.80    5.30
  11   7  -5   26.30    5.80
  11   7  -5   32.70    5.90
  11   7  -5   24.50    5.90
  11   7  -5   27.60    4.70
  -9  -7   5  164.98   11.60
   9   7  -5  194.78   12.90
   9   7  -5  178.18   11.20
   9   7  -5  185.18   10.00
   9   7  -5  173.28   12.70
   9   7  -5  194.38   12.70
  -7  -7   5   -0.50    1.90
   7  -7  -5    2.50    2.10
   7   7  -5    2.50    2.80
   7   7  -5    1.40    2.80
   7   7  -5    0.20    2.40
   7   7  -5    3.70    2.30
   7   7  -5   -0.10    2.10
   7   7  -5    2.00    2.00
  -5  -7   5   58.89    6.70
   5  -7  -5   73.79    7.20
   5  -7  -5   66.29    6.60
  -5  -7   5   57.99    7.00
   5   7  -5   80.49    8.00
   5   7  -5   48.80    6.40
   5   7  -5   58.29    6.80
   5   7  -5   75.89    6.00
   5   7  -5   60.79    7.20
   3  -7  -5  338.97   15.00
   3  -7  -5  344.17   15.10
  -3  -7   5  335.77   17.50
  -3  -7   5  312.57   17.80
   3  -7  -5  334.27   17.20
   3  -7  -5  328.57   16.70
   3   7  -5  333.67   17.00
   3   7  -5  338.27   17.90
   3   7  -5  352.26   17.80
   3   7  -5  359.26   17.30
   3   7  -5  331.87   17.60
   1  -7  -5  122.19    8.50
  -1  -7   5  116.69    8.70
   1  -7  -5  119.99    8.10
  -1  -7   5  116.09    9.20
   1  -7  -5  117.99    7.40
   1   7  -5  114.99    8.40
   1   7  -5  121.99    7.50
   1   7  -5  125.69    8.90
   1   7  -5  125.99    8.70
   1   7  -5  111.69    8.70
  -1  -7  -5  607.14   28.40
   1  -7   5  585.24   29.80
   1  -7   5  640.54   29.20
  -1  -7  -5  614.34   28.30
  -1  -7  -5  633.34   28.90
  -1  -7  -5  616.54   27.70
  -1   7  -5  613.94   28.70
  -1   7  -5  653.63   29.80
  -1   7  -5  620.84   29.10
  -1   7  -5  638.84   28.50
  -1   7  -5  616.74   27.80
  -3  -7  -5  173.98   11.40
  -3  -7  -5  179.58   11.40
  -3  -7  -5  168.58   10.70
  -3  -7  -5  156.18   10.50
   3  -7   5  170.78   12.40
   3  -7   5  174.68   11.70
  -3   7  -5  193.18   12.70
  -3   7  -5  162.48   10.50
  -3   7  -5  166.78   11.40
  -3   7  -5  164.88   11.20
  -3   7  -5  162.58   10.20
  -5  -7  -5  718.13   34.10
   5  -7   5  773.62   36.40
   5  -7   5  737.63   34.80
  -5  -7  -5  729.73   33.10
  -5  -7  -5  725.83   34.60
  -5  -7  -5  706.03   33.80
  -5   7  -5  741.83   34.20
  -5   7  -5  733.93   33.90
  -5   7  -5  741.93   35.80
  -5   7  -5  753.22   34.70
  -7  -7  -5   34.00    6.10
   7  -7   5   35.50    6.50
   7  -7   5   40.90    7.60
  -7  -7  -5   24.20    5.70
  -7  -7  -5   36.50    6.40
  -7  -7  -5   30.00    4.90
   7   7   5   21.20    6.40
  -7   7  -5   21.60    5.10
  -7   7  -5   29.80    6.90
  -7   7  -5   33.20    6.30
  -7   7  -5   37.20    6.50
  -9  -7  -5   56.19    9.00
  -9  -7  -5   42.70    7.60
   9  -7   5   46.10    7.80
  -9  -7  -5   36.10    7.30
   9  -7   5   37.10    8.20
  -9   7  -5   42.80    7.70
  -9   7  -5   40.50    6.70
   9   7   5   53.39   10.20
  -9   7  -5   70.59    9.60
  -9   7  -5   41.80    8.20
 -11  -7  -5   18.80    6.20
  11  -7   5   22.20    7.40
 -11  -7  -5   21.80    6.40
 -11  -7  -5   18.50    5.60
  11  -7   5   19.20    5.80
 -11   7  -5   27.30    6.80
 -11   7  -5   41.60    9.80
  11   7   5   22.10    8.10
  18  -8  -5   36.80    8.20
  18  -8  -5   27.60    7.40
  18   8  -5   30.70   10.30
  18   8  -5   43.20    9.90
  16  -8  -5   33.40    7.20
  16  -8  -5   25.80    6.90
  16   8  -5   35.00    8.20
  16   8  -5   40.80    7.90
  16   8  -5   37.90    9.90
 -14  -8   5   27.90    6.10
 -14  -8   5   41.40    7.50
  14  -8  -5   42.20    7.20
  14   8  -5   51.89    8.80
  14   8  -5   33.40    7.50
  14   8  -5   38.90    5.90
  14   8  -5   46.90    9.20
  12  -8  -5   11.40    3.80
 -12  -8   5   24.70    5.70
 -12  -8   5   12.00    4.20
  12   8  -5   19.60    6.40
  12   8  -5   20.70    4.50
  12   8  -5   15.90    5.10
  12   8  -5   26.00    6.30
 -10  -8   5   81.19    8.90
  10  -8  -5   74.09    8.00
  10   8  -5   67.59    8.90
  10   8  -5   79.79    8.30
  10   8  -5   74.29    9.00
  10   8  -5   73.09    9.70
  -8  -8   5  145.19   10.60
   8   8  -5  139.69   11.00
   8   8  -5  154.78    9.30
   8   8  -5  157.88   10.50
   8   8  -5  160.48   11.50
   8   8  -5  155.78   11.30
  -6  -8   5  458.75   23.60
   6  -8  -5  482.45   22.40
   6   8  -5  499.45   23.80
   6   8  -5  471.75   23.20
   6   8  -5  496.75   22.50
   6   8  -5  470.95   24.10
   6   8  -5  472.95   24.10
   6   8  -5  461.25   23.50
  -4  -8   5  222.28   13.70
   4  -8  -5  233.98   12.20
   4  -8  -5  216.58   13.10
  -4  -8   5  216.38   13.20
   4   8  -5  211.68   13.10
   4   8  -5  239.88   13.10
   4   8  -5  210.48   13.60
   4   8  -5  233.78   13.80
   4   8  -5  232.68   12.80
  -2  -8   5  580.74   27.20
   2  -8  -5  594.74   24.80
   2  -8  -5  555.74   24.70
  -2  -8   5  527.95   27.40
   2  -8  -5  565.14   25.70
   2  -8  -5  568.64   26.80
   2   8  -5  588.44   27.10
   2   8  -5  569.04   27.30
   2   8  -5  589.44   26.10
   2   8  -5  548.45   26.40
   2   8  -5  580.94   27.20
   0  -8  -5  197.58   10.80
   0  -8  -5  188.18   11.10
   0  -8   5  173.98   12.40
   0  -8   5  182.38   12.00
   0  -8  -5  192.88   11.90
   0   8  -5  190.78   12.00
   0   8  -5  185.18   12.00
   0   8  -5  185.98   11.90
   0   8  -5  193.88   11.80
   0   8  -5  188.08   11.80
   2  -8   5   12.00    4.10
  -2  -8  -5    7.30    3.30
  -2  -8  -5   11.40    3.30
   2  -8   5   11.10    3.70
  -2  -8  -5   16.10    3.60
  -2  -8  -5    7.10    3.10
  -2   8  -5   15.10    4.10
  -2   8  -5   14.20    4.00
  -2   8  -5    4.10    2.40
  -2   8  -5   12.00    3.50
  -2   8  -5   11.10    3.80
   4  -8   5   48.80    7.10
  -4  -8  -5   49.60    6.20
   4  -8   5   53.39    8.10
  -4  -8  -5   53.39    6.70
  -4  -8  -5   53.69    7.10
  -4  -8  -5   69.49    7.70
  -4   8  -5   54.99    6.90
  -4   8  -5   59.49    7.40
  -4   8  -5   53.99    7.90
  -4   8  -5   58.89    6.40
  -4   8  -5   57.19    7.60
  -6  -8  -5  174.88   12.60
   6  -8   5  179.88   13.80
  -6  -8  -5  144.09   11.40
   6  -8   5  168.38   12.50
  -6  -8  -5  160.38   11.80
  -6  -8  -5  148.09   10.40
  -6   8  -5  147.39   11.50
  -6   8  -5  150.08   11.40
   6   8   5  154.08   13.90
  -6   8  -5  150.98   12.00
  -6   8  -5  169.88   13.00
   8  -8   5  122.19   13.60
  -8  -8  -5   99.39   11.40
  -8  -8  -5  113.99   11.60
  -8  -8  -5   87.09   10.20
   8  -8   5   98.79   11.10
  -8   8  -5   95.99   10.80
  -8   8  -5   94.39   10.50
   8   8   5   73.09   11.80
  -8   8  -5  109.79   10.90
  -8   8  -5  120.39   13.60
 -10  -8  -5  178.48   14.80
 -10  -8  -5  168.88   14.40
  10  -8   5  189.08   14.40
  10  -8   5  201.38   19.20
 -10  -8  -5  170.08   14.10
 -10   8  -5  193.08   14.80
  10   8   5  133.39   17.50
 -10   8  -5  211.88   16.50
 -10   8  -5  148.99   12.40
 -12  -8  -5   46.20    8.90
 -12  -8  -5   39.90    8.10
 -12  -8  -5   51.39    9.00
  12  -8   5   44.00    9.60
  12  -8   5   52.89    9.30
 -12   8  -5   55.89    9.30
 -12   8  -5   70.29   11.60
  17  -9  -5   27.40    7.30
  17  -9  -5   23.40    7.00
  17   9  -5   31.60   10.50
  17   9  -5   40.70    9.50
 -15  -9   5   68.19    9.50
  15  -9  -5   68.99    9.50
 -15  -9   5   54.19    8.90
  15   9  -5   59.29   10.40
  15   9  -5   63.59    8.30
  15   9  -5   46.20   10.90
  15   9  -5   62.99   10.50
  13  -9  -5   36.90    6.50
 -13  -9   5   31.10    6.30
 -13  -9   5   34.30    7.00
  13   9  -5   27.10    6.90
  13   9  -5   30.80    8.20
  13   9  -5   23.60    6.40
  13   9  -5   24.50    5.30
 -11  -9   5   78.39    9.50
  11  -9  -5   95.29    9.30
 -11  -9   5   91.79   10.30
  11   9  -5   76.59   10.10
  11   9  -5   86.19    9.20
  11   9  -5   99.59   11.30
  11   9  -5   88.59   11.50
  -9  -9   5    2.60    2.60
   9  -9  -5    3.60    2.50
   9   9  -5   -0.40    2.50
   9   9  -5   -3.10    2.50
   9   9  -5    3.70    2.40
   9   9  -5    1.00    3.20
   9   9  -5    2.70    2.90
  -7  -9   5  229.68   14.80
   7  -9  -5  254.77   13.70
   7  -9  -5  258.47   13.20
   7   9  -5  266.87   15.00
   7   9  -5  240.98   15.60
   7   9  -5  259.57   13.80
   7   9  -5  292.37   15.50
   7   9  -5  244.08   15.40
   7   9  -5  246.78   15.70
   5  -9  -5   30.70    5.20
   5  -9  -5   42.40    4.90
  -5  -9   5   34.30    5.80
  -5  -9   5   23.50    5.00
   5   9  -5   35.50    6.10
   5   9  -5   26.60    5.30
   5   9  -5   26.70    4.90
   5   9  -5   30.00    4.70
   5   9  -5   34.30    5.60
   5   9  -5   39.70    5.60
   3  -9  -5   62.39    5.20
  -3  -9   5   43.40    6.30
  -3  -9   5   43.60    6.60
   3  -9  -5   47.90    6.40
   3   9  -5   50.99    6.20
   3   9  -5   53.99    7.00
   3   9  -5   47.00    5.90
   3   9  -5   48.00    6.70
   3   9  -5   43.70    5.90
  -1  -9   5  186.78   12.20
   1  -9  -5  181.18   11.70
   1  -9  -5  184.18   10.10
  -1  -9   5  160.68   12.00
   1  -9  -5  169.58   10.00
   1  -9  -5  194.08   10.60
   1   9  -5  175.38   10.20
   1   9  -5  173.18   11.40
   1   9  -5  184.58   11.50
   1   9  -5  163.48   11.50
   1   9  -5  179.08   11.70
   1  -9   5   16.50    4.60
   1  -9   5   17.00    4.50
  -1  -9  -5   19.40    3.90
  -1  -9  -5   22.30    4.90
  -1  -9  -5   19.00    3.80
  -1  -9  -5   17.30    3.70
  -1   9  -5    9.00    3.50
  -1   9  -5   14.90    4.20
  -1   9  -5   14.20    4.00
  -1   9  -5   10.60    3.80
  -3  -9  -5  154.18   10.90
   3  -9   5  181.58   12.30
  -3  -9  -5  172.48   11.10
   3  -9   5  162.28   12.60
  -3  -9  -5  175.48   11.30
  -3  -9  -5  175.58   11.80
  -3   9  -5  162.18   12.00
  -3   9  -5  177.28   11.10
  -3   9  -5  150.38   11.30
  -3   9  -5  184.58   12.50
  -5  -9  -5   35.70    5.50
  -5  -9  -5   34.90    6.20
   5  -9   5   36.90    6.90
   5  -9   5   29.00    6.00
  -5  -9  -5   23.70    5.50
  -5  -9  -5   47.10    7.00
  -5   9  -5   39.10    6.60
  -5   9  -5   29.80    5.80
  -5   9  -5   32.40    6.60
  -7  -9  -5   39.70    7.20
  -7  -9  -5   40.70    7.10
   7  -9   5   49.10    8.50
  -7  -9  -5   38.30    5.80
  -7  -9  -5   39.50    7.10
   7  -9   5   31.30    6.70
   7   9   5   46.50    9.50
  -7   9  -5   47.20    7.70
  -7   9  -5   42.10    6.80
  -7   9  -5   43.60    7.80
  -9  -9  -5   30.50    6.80
  -9  -9  -5   33.30    7.00
  -9  -9  -5   36.30    7.10
   9  -9   5   44.50    7.90
   9  -9   5   44.70    8.90
   9   9   5   22.10    7.30
  -9   9  -5   42.90    8.90
  -9   9  -5   41.70    7.70
  -9   9  -5   37.10    6.70
 -11  -9  -5   22.70    6.10
 -11  -9  -5   19.60    6.30
 -11  -9  -5   20.40    6.40
 -11  -9  -5   25.20    6.90
  11  -9   5   10.60    6.10
  11  -9   5   19.10    6.30
 -11   9  -5   17.80    6.40
 -11   9  -5   25.30    7.20
  11   9   5   17.60    7.70
 -16 -10   5   13.40    5.10
 -16 -10   5   23.90    7.20
  16 -10  -5   16.20    6.10
  16  10  -5   10.20    8.00
  16  10  -5   19.80    6.80
  16  10  -5   29.30    6.10
 -14 -10   5   -1.30    3.70
  14 -10  -5   -0.70    3.10
 -14 -10   5   -0.30    3.00
  14  10  -5    5.80    5.70
  14  10  -5    0.40    2.90
  14  10  -5    3.30    4.80
  14  10  -5   -3.70    3.60
 -12 -10   5    0.50    3.10
 -12 -10   5    2.10    3.60
  12 -10  -5    4.10    3.10
  12  10  -5    4.80    4.40
  12  10  -5   -0.70    2.50
  12  10  -5   -2.30    3.30
  12  10  -5   -2.90    4.40
  10 -10  -5  127.69    9.40
 -10 -10   5  136.29   11.00
  10  10  -5  122.19   12.60
  10  10  -5  114.09   12.80
  10  10  -5  126.59   10.00
  10  10  -5  133.79   11.70
  -8 -10   5  102.49   10.50
   8 -10  -5  106.19    7.50
   8  10  -5   80.99    8.80
   8  10  -5  116.59   11.70
   8  10  -5  104.79    8.60
   8  10  -5   98.59    7.60
   8  10  -5   77.39    9.80
   8  10  -5   90.99   10.30
  -6 -10   5  405.56   22.40
   6  10  -5  422.56   21.80
   6  10  -5  457.95   22.60
   6  10  -5  404.16   22.80
   6  10  -5  418.16   21.00
   6  10  -5  425.76   23.20
   6  10  -5  442.86   21.80
   4 -10  -5   13.90    4.10
  -4 -10   5   10.60    3.80
  -4 -10   5   22.20    4.90
   4  10  -5   13.40    3.60
   4  10  -5   14.50    3.70
   4  10  -5   14.90    3.80
   4  10  -5   12.40    4.30
   4  10  -5   25.70    5.60
  -2 -10   5  268.87   15.70
  -2 -10   5  281.47   16.30
   2 -10  -5  228.98   13.50
   2 -10  -5  264.37   13.90
   2 -10  -5  236.48   14.90
   2  10  -5  253.07   14.40
   2  10  -5  237.18   15.20
   2  10  -5  267.77   13.90
   2  10  -5  252.97   14.70
   2  10  -5  241.28   15.10
   0 -10   5   67.49    8.20
   0 -10  -5   64.79    7.80
   0 -10  -5   67.99    6.80
   0 -10  -5   63.79    6.60
   0 -10   5   76.49    9.20
   0  10  -5   55.99    7.10
   0  10  -5   60.99    7.60
   0  10  -5   61.89    8.00
   0  10  -5   61.59    7.50
   2 -10   5  112.89   11.50
  -2 -10  -5  106.79   12.30
  -2 -10  -5   85.39    8.30
  -2 -10  -5   95.89    9.80
   2 -10   5   83.19    9.60
  -2 -10  -5   92.09    7.80
  -2  10  -5   95.59    9.30
  -2  10  -5   83.99    9.10
  -2  10  -5   82.89    9.10
  -2  10  -5   96.09   10.00
  -4 -10  -5   43.40    6.30
   4 -10   5   49.30    8.20
  -4 -10  -5   55.69    7.70
  -4 -10  -5   48.50    7.30
   4 -10   5   50.59    7.50
  -4 -10  -5   45.00    6.50
  -4 -10  -5   38.70    6.30
  -4  10  -5   46.50    6.90
  -4  10  -5   46.50    7.40
  -4  10  -5   36.80    6.70
  -6 -10  -5   66.09    8.60
   6 -10   5   58.79    9.20
   6 -10   5   59.79    8.70
  -6 -10  -5   62.49    8.30
  -6 -10  -5   56.59    7.10
  -6 -10  -5   56.79    8.40
  -6  10  -5   59.19    8.70
   6  10   5   61.29   10.30
  -6  10  -5   50.39    8.10
  -6  10  -5   52.59    7.90
  -8 -10  -5  107.69   11.50
  -8 -10  -5   95.79   11.30
   8 -10   5   88.59   11.00
  -8 -10  -5   80.09   10.30
   8 -10   5   86.29   11.90
  -8  10  -5   90.59   11.10
  -8  10  -5   80.59    9.80
   8  10   5   99.79   13.90
  -8  10  -5  108.09   12.30
 -10 -10  -5   73.19   10.60
 -10 -10  -5   62.29   10.10
  10 -10   5   66.89   10.20
  10 -10   5   65.39   10.60
 -10 -10  -5   61.09    9.50
  10  10   5   68.59   12.10
 -10  10  -5   52.39    8.90
 -10  10  -5   69.89   10.10
 -10  10  -5   61.29   10.60
  15 -11  -5  179.68   13.80
 -15 -11   5  186.08   14.50
  15  11  -5  172.18   20.40
  15  11  -5  154.18   14.60
  15  11  -5  182.88   16.20
  15  11  -5  155.88   16.70
  13 -11  -5  103.29   11.00
 -13 -11   5   94.69   10.80
 -13 -11   5  108.29   12.20
  13  11  -5  114.09   11.40
  13  11  -5   91.99   12.70
  13  11  -5   92.09   13.70
  13  11  -5   92.39   12.50
 -11 -11   5  525.05   27.50
 -11 -11   5  534.55   27.40
  11 -11  -5  477.85   25.30
  11  11  -5  539.65   29.20
  11  11  -5  494.55   29.00
  11  11  -5  504.25   26.50
  11  11  -5  499.75   28.60
  -9 -11   5   28.50    6.20
   9  11  -5   27.80    5.20
   9  11  -5   19.30    5.70
   9  11  -5   22.30    6.10
   9  11  -5   29.70    5.70
   9  11  -5   25.60    6.30
  -7 -11   5  255.57   16.00
   7  11  -5  269.67   15.00
   7  11  -5  230.28   14.00
   7  11  -5  248.98   15.30
   7  11  -5  257.17   16.80
   7  11  -5  240.18   15.90
   7  11  -5  224.08   16.10
  -5 -11   5   44.90    6.90
   5 -11  -5   32.70    5.90
  -5 -11   5   53.49    7.60
   5  11  -5   51.19    7.00
   5  11  -5   41.30    6.10
   5  11  -5   48.30    7.50
   5  11  -5   61.89    6.80
   5  11  -5   48.10    6.70
   5  11  -5   52.09    7.80
   3 -11  -5    1.00    2.60
  -3 -11   5    2.40    3.10
  -3 -11   5    2.60    3.10
   3  11  -5    2.90    2.50
   3  11  -5    4.20    2.40
   3  11  -5    1.60    3.20
   3  11  -5    2.80    3.10
   3  11  -5    0.80    2.70
   1 -11  -5  654.63   29.90
   1 -11  -5  621.74   31.90
  -1 -11   5  726.23   33.10
  -1 -11   5  696.03   33.00
   1 -11  -5  661.73   29.90
   1  11  -5  677.93   31.00
   1  11  -5  714.63   32.70
   1  11  -5  639.94   31.60
   1  11  -5  662.33   32.80
  -1 -11  -5  166.08   11.00
   1 -11   5  167.68   12.70
   1 -11   5  164.48   12.50
  -1 -11  -5  159.58   12.00
  -1 -11  -5  169.98   11.00
  -1  11  -5  171.08   12.50
  -1  11  -5  176.78   12.20
  -1  11  -5  161.98   11.90
  -1  11  -5  164.48   11.30
  -3 -11  -5  895.11   39.10
   3 -11   5  851.01   40.60
  -3 -11  -5  834.32   39.80
   3 -11   5  794.92   40.30
  -3 -11  -5  814.52   38.70
  -3  11  -5  880.41   39.30
  -3  11  -5  843.12   39.80
  -3  11  -5  875.01   40.60
  -3  11  -5  876.91   38.90
  -5 -11  -5  255.67   16.30
  -5 -11  -5  256.67   16.50
   5 -11   5  255.87   17.60
   5 -11   5  252.47   17.10
  -5 -11  -5  246.18   15.20
  -5 -11  -5  259.07   16.20
  -5  11  -5  274.57   17.20
  -5  11  -5  251.47   17.00
  -5  11  -5  257.07   16.10
   7 -11   5  317.17   20.50
   7 -11   5  336.87   21.30
  -7 -11  -5  320.17   19.80
  -7 -11  -5  313.07   20.00
  -7 -11  -5  313.37   19.80
  -7 -11  -5  330.67   18.30
   7  11   5  336.97   23.20
  -7  11  -5  299.97   19.40
  -7  11  -5  360.46   21.10
  -7  11  -5  321.97   20.00
   9 -11   5   12.60    5.30
   9 -11   5   15.30    6.20
  -9 -11  -5    0.80    3.60
  -9 -11  -5   10.40    5.20
  -9 -11  -5    9.20    5.20
  -9  11  -5    6.70    4.00
  -9  11  -5    9.20    4.70
   9  11   5   17.20    7.40
  -9  11  -5    6.00    4.40
 -16 -12   5    5.80    5.10
  16 -12  -5   13.50    5.10
 -16 -12   5   16.50    5.90
  16  12  -5   14.20    8.60
  16  12  -5    0.80    4.80
  16  12  -5   16.10    5.40
  16  12  -5   11.00    8.00
 -14 -12   5   17.30    5.30
  14 -12  -5   18.90    5.30
 -14 -12   5   13.30    5.60
  14  12  -5   18.40    8.20
  14  12  -5   22.30    7.30
  14  12  -5   32.00    7.00
  14  12  -5   15.80    6.20
 -12 -12   5   44.60    7.50
  12 -12  -5   53.69    7.80
 -12 -12   5   52.09    8.70
  12  12  -5   44.30    7.70
  12  12  -5   41.00    8.80
  12  12  -5   35.10    8.90
  12  12  -5   53.19   10.50
 -10 -12   5    1.90    3.30
  10  12  -5   -2.50    4.50
  10  12  -5    1.50    2.70
  10  12  -5   -2.20    3.70
  10  12  -5    1.40    3.60
  10  12  -5    1.50    3.40
  -8 -12   5  468.35   25.00
   8  12  -5  449.46   26.20
   8  12  -5  493.45   23.80
   8  12  -5  453.55   25.50
   8  12  -5  427.46   23.50
   8  12  -5  440.76   24.10
   8  12  -5  491.75   26.80
  -6 -12   5   31.30    6.40
   6  12  -5   23.90    6.20
   6  12  -5   23.10    6.10
   6  12  -5   43.80    7.20
   6  12  -5   42.20    5.90
   6  12  -5   35.00    6.20
   6  12  -5   24.10    5.10
  -4 -12   5  442.46   24.60
   4 -12  -5  424.26   24.20
  -4 -12   5  475.85   25.30
   4  12  -5  482.15   24.60
   4  12  -5  473.35   25.70
   4  12  -5  489.75   24.30
   4  12  -5  467.65   25.80
   4  12  -5  508.85   23.40
   4  12  -5  474.15   23.80
   2 -12  -5   16.50    4.70
  -2 -12   5   12.20    4.40
  -2 -12   5   20.90    5.20
   2  12  -5   28.60    6.10
   2  12  -5   28.30    5.70
   2  12  -5   19.10    4.30
   2  12  -5   20.40    5.30
   0 -12  -5  294.77   17.80
   0 -12   5  288.37   18.10
   0 -12   5  285.17   17.90
   0 -12  -5  328.27   16.40
   0 -12  -5  284.37   16.00
   0  12  -5  284.27   16.20
   0  12  -5  300.37   17.70
   0  12  -5  286.87   17.70
   2 -12   5   20.60    5.80
  -2 -12  -5   11.60    4.90
  -2 -12  -5    8.30    3.80
  -2 -12  -5   19.80    4.60
   2 -12   5   18.10    5.20
  -2  12  -5   17.00    4.80
  -2  12  -5   20.50    4.60
  -2  12  -5   11.20    4.30
  -2  12  -5   20.70    5.30
   4 -12   5    3.20    3.80
  -4 -12  -5    8.60    4.00
  -4 -12  -5    3.80    3.30
  -4 -12  -5   -1.80    2.80
  -4 -12  -5    4.60    3.10
   4 -12   5   -1.40    2.90
  -4  12  -5    0.80    2.80
  -4  12  -5   -1.10    3.10
  -4  12  -5    0.20    3.50
  -6 -12  -5   79.49   10.20
  -6 -12  -5   73.99    9.50
   6 -12   5   78.49   10.60
  -6 -12  -5   78.49    8.80
   6 -12   5   69.19   10.60
  -6 -12  -5   96.29   11.00
  -6  12  -5   81.29   10.30
  -6  12  -5   67.39    9.50
   8 -12   5   16.00    6.00
  -8 -12  -5   12.20    5.10
  -8 -12  -5   13.70    5.50
   8 -12   5   13.00    5.40
  -8 -12  -5   14.40    5.80
  -8  12  -5    6.80    4.60
  -8  12  -5   13.40    5.20
 -10 -12  -5  178.98   17.20
  10 -12   5  197.38   15.40
  10 -12   5  153.78   16.90
 -10 -12  -5  150.78   16.50
 -10 -12  -5  131.29   15.20
 -10  12  -5  170.58   17.00
 -10  12  -5  161.58   16.60
 -15 -13   5    9.40    5.10
 -15 -13   5    5.60    4.90
  15  13  -5    5.40    7.10
  15  13  -5    3.90    3.90
  15  13  -5   -4.00    4.10
  15  13  -5   11.10    5.70
 -13 -13   5    5.40    4.20
 -13 -13   5    9.50    4.90
  13  13  -5    5.80    4.40
  13  13  -5   -3.00    5.30
  13  13  -5    5.00    5.20
  13  13  -5   -1.20    4.20
 -11 -13   5  113.59   12.40
  11  13  -5  118.99   14.70
  11  13  -5   93.19   10.70
  11  13  -5  103.09   13.30
  11  13  -5   72.69   12.50
  -9 -13   5    2.30    3.00
   9  13  -5   -1.30    3.50
   9  13  -5    4.80    5.10
   9  13  -5    4.90    4.50
   9  13  -5    0.50    3.20
  -7 -13   5   71.89    9.50
   7  13  -5   67.69    8.80
   7  13  -5   63.39    8.60
   7  13  -5   66.79    9.20
   7  13  -5   79.49   11.10
   7  13  -5   63.69    9.90
   5 -13  -5   13.60    4.50
  -5 -13   5   15.40    5.30
  -5 -13   5   10.60    4.20
   5  13  -5    6.70    4.70
   5  13  -5    4.80    3.90
   5  13  -5    9.70    4.00
   5  13  -5   14.90    4.50
   5  13  -5   16.10    4.40
   3 -13  -5   68.69    8.90
  -3 -13   5   91.59   10.20
  -3 -13   5  103.59   11.20
   3  13  -5   98.49   10.40
   3  13  -5   75.19    9.00
   3  13  -5   88.39   10.50
   3  13  -5   90.49   11.10
  -1 -13   5   70.59    9.40
  -1 -13   5   48.70    7.90
   1 -13  -5   54.79    8.10
   1  13  -5   61.59    8.60
   1  13  -5   74.89    9.20
   1  13  -5   69.49    9.30
  -1 -13  -5   -1.80    2.70
   1 -13   5   -0.20    3.10
  -1 -13  -5   -0.40    3.10
  -1 -13  -5   -1.10    2.60
   1 -13   5   -1.70    3.40
  -1  13  -5    7.80    4.50
  -1  13  -5   -0.10    3.00
  -1  13  -5    5.00    3.60
   3 -13   5   72.69    9.90
  -3 -13  -5   75.49    9.20
  -3 -13  -5   82.09   10.20
   3 -13   5   87.89   10.90
  -3 -13  -5   84.99    9.70
  -3  13  -5   67.59    9.50
  -3  13  -5   72.29    9.90
  -5 -13  -5    8.50    4.80
   5 -13   5    5.60    4.30
  -5 -13  -5   10.30    4.30
  -5 -13  -5   11.80    5.10
  -5 -13  -5   14.40    4.70
   5 -13   5   14.00    5.50
  -5  13  -5   13.50    5.10
  -5  13  -5    8.60    5.00
  -7 -13  -5    9.00    5.90
   7 -13   5    4.70    4.40
   7 -13   5   13.50    6.00
  -7 -13  -5   10.70    5.50
  -7 -13  -5    7.50    4.70
  -7  13  -5    8.80    5.00
  -7  13  -5    5.70    4.30
  -9 -13  -5   32.80    8.10
   9 -13   5   29.00    7.50
   9 -13   5   30.20    7.90
  -9 -13  -5   24.70    7.20
  -9 -13  -5   24.50    7.20
  -9  13  -5   27.10    7.90
  -9  13  -5   37.80    8.30
 -14 -14   5  128.59   14.10
  14  14  -5   88.89   12.70
  14  14  -5   83.29   14.00
  14  14  -5   89.49   11.40
  14  14  -5   96.59   14.10
 -12 -14   5   37.70    7.60
  12  14  -5   35.30    9.30
  12  14  -5   32.10    6.70
  12  14  -5   16.80    7.80
  12  14  -5   18.90    7.70
 -10 -14   5   25.40    6.30
  10  14  -5   29.30    7.60
  10  14  -5   34.40    7.20
  10  14  -5   25.90    8.10
  10  14  -5   37.40    8.30
  -8 -14   5  339.77   20.20
   8  14  -5  344.07   22.00
   8  14  -5  271.07   18.30
   8  14  -5  302.97   20.40
   8  14  -5  295.37   21.60
  -6 -14   5   40.40    7.30
   6  14  -5   30.50    7.90
   6  14  -5   51.69    8.30
   6  14  -5   39.40    8.00
   6  14  -5   40.60    7.40
   6  14  -5   46.60    7.50
  -4 -14   5  633.54   31.30
   4 -14  -5  611.34   31.10
  -4 -14   5  628.54   31.80
   4  14  -5  624.24   33.40
   4  14  -5  609.24   31.30
   4  14  -5  583.94   30.40
[truncated: 695,599 more chars]
