# Supplementary material for: The alluaudite-type crystal structures of Na2(Fe/Co)2Co(VO4)3 and Ag2(Fe/Co)2Co(VO4)3
Source: Acta Crystallogr E Crystallogr Commun. 2016 Jun 24;72(Pt 7):1017–20. doi: 10.1107/S2056989016009981 (PMC4992929; doi:10.1107/S2056989016009981)
Supplement: Supplementary file 2 [file e-72-01017-Isup2.hkl]

data_I                                                                          
_shelx_title ' EL16_D424_DRX1_NS37B_a.res in C2/c'                              
_shelx_refln_list_code          4                                               
_shelx_F_calc_maximum      543.50                                               
_exptl_crystal_F_000      1068.00                                               
_reflns_d_resolution_high  0.6202                                               
                                                                                
loop_                                                                           
 _space_group_symop_operation_xyz                                               
 'x, y, z'                                                                      
 '-x, y, -z+1/2'                                                                
 'x+1/2, y+1/2, z'                                                              
 '-x+1/2, y+1/2, -z+1/2'                                                        
 '-x, -y, -z'                                                                   
 'x, -y, z-1/2'                                                                 
 '-x+1/2, -y+1/2, -z'                                                           
 'x+1/2, -y+1/2, z-1/2'                                                         
                                                                                
_cell_length_a    11.7258                                                       
_cell_length_b    12.7819                                                       
_cell_length_c     6.8264                                                       
_cell_angle_alpha  90.000                                                       
_cell_angle_beta  111.069                                                       
_cell_angle_gamma  90.000                                                       
                                                                                
_shelx_F_squared_multiplier     1.000                                           
                                                                                
loop_                                                                           
 _refln_index_h                                                                 
 _refln_index_k                                                                 
 _refln_index_l                                                                 
 _refln_F_squared_calc                                                          
 _refln_F_squared_meas                                                          
 _refln_F_squared_sigma                                                         
 _refln_observed_status                                                         
   2   0   0      11298.35      10890.00       169.58 o                         
   4   0   0     111399.25     102796.62      2044.62 o                         
   6   0   0      21352.93      22553.76       705.65 o                         
   8   0   0      26678.81      24906.06       522.38 o                         
  10   0   0      27796.79      27185.18       526.85 o                         
  12   0   0        224.46        139.01        37.49 o                         
  14   0   0      19071.27      18594.42       521.37 o                         
  16   0   0        164.10        137.09        67.15 o                         
   1   1   0         40.31         16.21         3.70 o                         
   3   1   0      31644.32      32968.20       349.11 o                         
   5   1   0      39017.61      40385.12       430.74 o                         
   7   1   0      21905.90      21917.64       392.28 o                         
   9   1   0       1313.21       1330.29        45.73 o                         
  11   1   0       6053.14       5874.17       112.38 o                         
  13   1   0       3477.17       3556.91        89.86 o                         
  15   1   0       1047.33       1032.29        66.18 o                         
  17   1   0        635.07        636.60        74.48 o                         
   0   2   0      43811.54      37790.40       563.80 o                         
   2   2   0       3867.12       3163.65        59.66 o                         
   4   2   0      26963.24      26503.29       309.44 o                         
   6   2   0       4533.05       3908.97        55.45 o                         
   8   2   0        156.89        156.32        20.01 o                         
  10   2   0       7794.45       7634.55       137.82 o                         
  12   2   0        135.41         92.03        23.46 o                         
  14   2   0       3440.86       3609.70       108.48 o                         
  16   2   0        213.19        219.12        47.62 o                         
   1   3   0        974.12        833.85        18.53 o                         
   3   3   0      43694.51      42386.20       481.99 o                         
   5   3   0      32587.31      33660.42       364.73 o                         
   7   3   0      64520.66      62546.73       667.11 o                         
   9   3   0       3522.18       3580.36        74.31 o                         
  11   3   0      12806.30      12519.75       207.12 o                         
  13   3   0        147.75        120.60        30.10 o                         
  15   3   0        197.99        230.37        41.41 o                         
  17   3   0       5263.42       5148.10       163.48 o                         
   0   4   0       8844.69       8318.36       139.70 o                         
   2   4   0     168478.19     160647.70      2312.49 o                         
   4   4   0       5714.83       6789.38        89.62 o                         
   6   4   0      57473.21      56150.08       706.32 o                         
   8   4   0       3031.30       3379.52        58.72 o                         
  10   4   0        425.39        414.72        31.88 o                         
  12   4   0      18109.49      17518.48       317.42 o                         
  14   4   0         56.50         66.14        28.70 o                         
  16   4   0       4099.73       3915.44       159.48 o                         
   1   5   0        308.42        568.81        17.52 o                         
   3   5   0      39464.45      42259.37       554.82 o                         
   5   5   0      11978.96      11583.21       144.89 o                         
   7   5   0        399.67        433.24        23.21 o                         
   9   5   0       9308.34       9085.06       139.37 o                         
  11   5   0        509.79        489.75        43.03 o                         
  13   5   0      12012.51      12044.07       227.10 o                         
  15   5   0         10.58         11.38        33.97 o                         
  17   5   0       5760.58       5737.50       213.73 o                         
   0   6   0      21376.00      25447.55       396.81 o                         
   2   6   0      22763.39      24436.38       406.42 o                         
   4   6   0        155.35        309.65        25.98 o                         
   6   6   0       4179.42       4229.46        67.63 o                         
   8   6   0       8519.49       8202.46       134.80 o                         
  10   6   0       2783.48       2738.85        70.83 o                         
  12   6   0       2807.22       2769.29       166.09 o                         
  14   6   0       3087.96       3028.95       136.08 o                         
  16   6   0       2224.12       2073.26       136.50 o                         
   1   7   0      11736.32      11193.29       134.33 o                         
   3   7   0        795.20       1041.18        45.84 o                         
   5   7   0      33179.88      33489.85       440.31 o                         
   7   7   0         83.62         43.51        17.33 o                         
   9   7   0      10840.87      10455.56       168.80 o                         
  11   7   0       1179.20       1196.92        54.22 o                         
  13   7   0       5657.42       5586.46       165.04 o                         
  15   7   0       3516.98       3276.13       167.12 o                         
   0   8   0      18007.65      19534.06       316.88 o                         
   2   8   0        791.48       1060.95        38.53 o                         
   4   8   0       2578.56       2690.20        61.65 o                         
   6   8   0         72.17         62.08        18.38 o                         
   8   8   0       8777.19       8604.08       154.66 o                         
  10   8   0         21.49         26.10        21.40 o                         
  12   8   0        949.51        891.73        59.95 o                         
  14   8   0         27.37        -41.80        41.80 o                         
  16   8   0         68.16         20.37        49.44 o                         
   1   9   0      14438.64      14889.93       185.76 o                         
   3   9   0          1.97        -12.45        15.06 o                         
   5   9   0       8814.00       9232.86       149.29 o                         
   7   9   0       2321.03       2274.55        66.28 o                         
   9   9   0       7669.28       7780.00       140.32 o                         
  11   9   0       7599.61       7701.99       147.05 o                         
  13   9   0        678.68        855.57        77.08 o                         
  15   9   0      14681.10      15184.58       435.08 o                         
   0  10   0       6793.16       6811.34       136.09 o                         
   2  10   0       2293.55       2554.63        62.06 o                         
   4  10   0        924.08        973.01        44.74 o                         
   6  10   0        107.84        147.04        23.28 o                         
   8  10   0       8841.07       8786.38       153.91 o                         
  10  10   0        800.52        777.66        46.82 o                         
  12  10   0       3345.73       3391.72       143.62 o                         
  14  10   0        104.85         84.92        52.48 o                         
   1  11   0       2919.57       2972.12        58.95 o                         
   3  11   0        321.91        360.54        29.93 o                         
   5  11   0       5189.32       5078.40       136.25 o                         
   7  11   0        682.31        662.46        42.32 o                         
   9  11   0       1736.77       1771.50        70.47 o                         
  11  11   0        868.96        709.32        65.32 o                         
  13  11   0       2690.44       2848.36       144.89 o                         
   0  12   0       2090.82       2129.97        72.50 o                         
   2  12   0       3266.73       3291.99        71.29 o                         
   4  12   0        100.03         88.77        22.37 o                         
   6  12   0       2074.19       1862.49        80.45 o                         
   8  12   0       4346.88       4348.45       102.92 o                         
  10  12   0        943.78        996.99        75.83 o                         
  12  12   0       1599.03       1733.07       113.90 o                         
  14  12   0       1421.43       1399.60       138.47 o                         
   1  13   0          3.44         27.52        16.85 o                         
   3  13   0       4557.23       4689.10        94.35 o                         
   5  13   0        932.15        988.69        53.91 o                         
   7  13   0        304.27        249.58        47.82 o                         
   9  13   0       1900.49       1879.85       101.52 o                         
  11  13   0         62.90        119.22        48.70 o                         
  13  13   0       6856.23       6920.81       215.83 o                         
   0  14   0       1139.59       1132.93        72.71 o                         
   2  14   0      13547.25      13414.67       211.38 o                         
   4  14   0         30.53          8.86        20.47 o                         
   6  14   0       6269.01       6080.45       126.96 o                         
   8  14   0          1.87        -33.37        33.37 o                         
  10  14   0        586.87        550.80        64.48 o                         
  12  14   0       1478.05       1364.03       110.06 o                         
   1  15   0        310.58        323.41        36.81 o                         
   3  15   0       2002.45       2036.61        73.55 o                         
   5  15   0       4499.85       4548.58       105.89 o                         
   7  15   0       5131.88       5105.74       151.00 o                         
   9  15   0       1795.30       1810.24       105.80 o                         
  11  15   0       1066.99        847.77       101.81 o                         
   0  16   0        849.00        884.79       140.28 o                         
   2  16   0         18.02          2.31        27.62 o                         
   4  16   0        665.37        794.69        49.12 o                         
   6  16   0        297.04        309.17        61.85 o                         
   8  16   0        569.55        511.78        63.79 o                         
  10  16   0       1726.49       1772.86       118.00 o                         
   1  17   0          3.38        -23.19        28.53 o                         
   3  17   0       1492.28       1394.79        72.12 o                         
   5  17   0       1114.38       1098.92        85.21 o                         
   7  17   0       1206.38       1206.59        85.30 o                         
   9  17   0        218.06        149.34        79.69 o                         
   0  18   0      18951.37      18140.89       628.58 o                         
   2  18   0       3745.76       3836.71       132.33 o                         
   4  18   0       4406.17       4374.38       157.11 o                         
   6  18   0         16.95         -2.71        44.28 o                         
   8  18   0        416.91        405.59        72.49 o                         
   1  19   0         58.56         97.78        43.51 o                         
   3  19   0       2117.96       2031.27       133.82 o                         
   5  19   0       2469.50       2320.73       153.93 o                         
   0  20   0          2.05        -61.99       163.64 o                         
   2  20   0          1.58        -31.56        50.19 o                         
   4  20   0          4.47          5.01        56.54 o                         
 -17   1   1       1472.42       1605.00       110.53 o                         
 -15   1   1       1295.19       1260.59        69.48 o                         
 -13   1   1        577.00        564.54        64.50 o                         
 -11   1   1       2084.65       2029.50        71.54 o                         
  -9   1   1       2507.37       2585.40        59.61 o                         
  -7   1   1       3140.36       3140.14        60.44 o                         
  -5   1   1         43.67         37.73         9.67 o                         
  -3   1   1        705.36        742.12        18.37 o                         
  -1   1   1          0.18         -5.61         5.61 o                         
   1   1   1       5223.54       5730.17        66.80 o                         
   3   1   1       1900.57       2182.12        34.60 o                         
   5   1   1       8345.25       9154.57       112.35 o                         
   7   1   1       6919.66       6873.91        94.19 o                         
   9   1   1       3246.40       3234.25        61.45 o                         
  11   1   1       9432.24       9166.03       146.34 o                         
  13   1   1       3135.56       3266.72        92.27 o                         
  15   1   1       3538.64       3386.75       129.89 o                         
 -18   2   1       1525.85       1396.54       132.36 o                         
 -16   2   1       3562.26       3434.60       148.99 o                         
 -14   2   1       8823.15       8784.34       162.08 o                         
 -12   2   1       6136.84       6077.77       132.96 o                         
 -10   2   1       4559.41       4396.57        97.14 o                         
  -8   2   1       1021.57       1004.79        34.45 o                         
  -6   2   1       1279.35       1043.37        29.89 o                         
  -4   2   1        861.29        942.56        21.38 o                         
  -2   2   1          7.67         12.76         6.80 o                         
   0   2   1       1347.34       1465.88        23.73 o                         
   2   2   1       5893.04       6174.08        72.11 o                         
   4   2   1       5186.10       5586.61        67.45 o                         
   6   2   1      13206.17      13027.87       221.61 o                         
   8   2   1       3835.88       3886.79        64.60 o                         
  10   2   1       2664.66       2742.00        74.49 o                         
  12   2   1        777.15        815.84        47.03 o                         
  14   2   1       2018.99       1990.93       108.02 o                         
  16   2   1       3392.58       3565.98       134.67 o                         
 -17   3   1       2953.37       2893.80       142.87 o                         
 -15   3   1        763.93        797.82        66.49 o                         
 -13   3   1       3147.58       3203.39        89.64 o                         
 -11   3   1        382.86        395.90        31.36 o                         
  -9   3   1        236.62        297.63        24.42 o                         
  -7   3   1        283.82        301.47        17.35 o                         
  -5   3   1       1231.51       1227.51        36.19 o                         
  -3   3   1       3617.78       3645.58        56.34 o                         
  -1   3   1       5235.15       5359.63        69.11 o                         
   1   3   1      17783.06      18453.39       208.44 o                         
   3   3   1        482.93        313.65        13.95 o                         
   5   3   1      15552.87      15057.69       181.02 o                         
   7   3   1       1629.96       1554.36        38.56 o                         
   9   3   1       7892.87       7789.41       147.18 o                         
  11   3   1         55.40         70.21        22.72 o                         
  13   3   1       1588.77       1552.16        71.59 o                         
  15   3   1        354.08        408.64        50.31 o                         
 -16   4   1        784.52        798.48        74.78 o                         
 -14   4   1       2231.73       2188.27       111.06 o                         
 -12   4   1        247.08        224.12        30.73 o                         
 -10   4   1        693.80        708.25        36.74 o                         
  -8   4   1       8607.37       8264.42       115.61 o                         
  -6   4   1      15475.41      15617.41       202.84 o                         
  -4   4   1       8616.19       8065.36       115.22 o                         
  -2   4   1       8709.17       8465.10       107.45 o                         
   0   4   1      20925.70      21497.99       232.52 o                         
   2   4   1        647.93        661.12        21.16 o                         
   4   4   1        849.64        952.23        24.32 o                         
   6   4   1      20658.28      20775.29       237.71 o                         
   8   4   1       5077.51       5198.49        79.63 o                         
  10   4   1       7697.10       7709.68       122.95 o                         
  12   4   1        769.19        752.13        52.26 o                         
  14   4   1        553.15        544.24        53.05 o                         
  16   4   1        121.31        157.39        51.70 o                         
 -17   5   1       4550.88       5134.86       181.25 o                         
 -15   5   1         20.42         48.70        35.70 o                         
 -13   5   1         94.01        167.98        38.86 o                         
 -11   5   1       7690.40       7717.64       135.91 o                         
  -9   5   1       1860.54       2090.83        64.11 o                         
  -7   5   1       7979.49       7666.18       132.60 o                         
  -5   5   1        436.88        531.63        22.17 o                         
  -3   5   1       1100.33        992.62        33.85 o                         
  -1   5   1       8413.29       8655.17        99.02 o                         
   1   5   1          5.24         26.27         8.49 o                         
   3   5   1      24803.39      25178.81       288.86 o                         
   5   5   1        667.55        788.88        26.49 o                         
   7   5   1       3894.79       3843.39        63.50 o                         
   9   5   1       9514.92       9484.34       148.83 o                         
  11   5   1       1311.87       1319.68        61.84 o                         
  13   5   1       6496.56       6264.01       158.98 o                         
  15   5   1       1222.81       1217.44        85.61 o                         
 -16   6   1       1035.72       1084.29        83.56 o                         
 -14   6   1        907.86        998.90        90.62 o                         
 -12   6   1       4502.56       4637.95       114.79 o                         
 -10   6   1       5785.52       5686.59       106.08 o                         
  -8   6   1       3746.35       3704.71        76.12 o                         
  -6   6   1       5475.58       5316.63        85.13 o                         
  -4   6   1       4267.37       3802.50        72.95 o                         
  -2   6   1       2872.90       2891.25        50.18 o                         
   0   6   1       1829.57       1604.81        29.43 o                         
   2   6   1        130.36        142.11        13.78 o                         
   4   6   1       2010.06       1986.42        40.34 o                         
   6   6   1       1772.29       1618.80        47.25 o                         
   8   6   1        123.54        101.71        17.25 o                         
  10   6   1        435.56        460.03        42.32 o                         
  12   6   1        146.66        117.12        37.77 o                         
  14   6   1       2424.33       2559.25       124.38 o                         
  16   6   1       1343.26       1320.11       102.76 o                         
 -17   7   1          2.51         -2.31        46.05 o                         
 -15   7   1       6903.13       6729.22       194.65 o                         
 -13   7   1       2765.47       2694.33       121.38 o                         
 -11   7   1      15919.31      16016.18       276.19 o                         
  -9   7   1       1063.62       1062.30        56.29 o                         
  -7   7   1       6321.58       6581.19       104.67 o                         
  -5   7   1       2273.24       2312.61        48.33 o                         
  -3   7   1         75.22         77.59        16.41 o                         
  -1   7   1      35814.63      35181.80       358.82 o                         
   1   7   1      16871.79      16356.02       221.18 o                         
   3   7   1      66409.31      65153.30       750.41 o                         
   5   7   1       8929.99       8854.82       117.58 o                         
   7   7   1      21439.95      20808.46       268.90 o                         
   9   7   1         45.46         53.62        19.38 o                         
  11   7   1        781.52        870.38        54.57 o                         
  13   7   1       1454.82       1413.40        84.33 o                         
  15   7   1        109.80        125.34        56.41 o                         
 -16   8   1       1767.39       1780.37       128.92 o                         
 -14   8   1       1507.77       1440.65        96.78 o                         
 -12   8   1        164.38        113.78        35.42 o                         
 -10   8   1          6.97          0.86        18.15 o                         
  -8   8   1      11875.51      11708.76       181.33 o                         
  -6   8   1       9316.53       9191.40       145.56 o                         
  -4   8   1      26940.94      25809.80       366.84 o                         
  -2   8   1      16592.78      16139.29       203.92 o                         
   0   8   1      28264.55      27592.60       386.70 o                         
   2   8   1       4677.84       4637.12        77.09 o                         
   4   8   1       3321.69       3302.23        76.68 o                         
   6   8   1       7088.34       7014.42       105.79 o                         
   8   8   1       9019.02       9121.07       147.99 o                         
  10   8   1       4774.73       4841.60       112.32 o                         
  12   8   1       4691.39       4646.82       136.52 o                         
  14   8   1       1551.56       1449.73       244.26 o                         
 -15   9   1       1432.08       1479.99       126.78 o                         
 -13   9   1       2077.07       2027.91       102.48 o                         
 -11   9   1        871.94        948.51        66.97 o                         
  -9   9   1       3124.93       3137.65        93.76 o                         
  -7   9   1         62.63         26.56        17.23 o                         
  -5   9   1      15101.05      14710.10       228.95 o                         
  -3   9   1       2826.45       2948.96        75.26 o                         
  -1   9   1       1140.03       1169.97        31.06 o                         
   1   9   1       7147.39       7041.01        96.55 o                         
   3   9   1       3313.36       3279.97        64.75 o                         
   5   9   1       7483.85       7457.59       111.90 o                         
   7   9   1       1072.45       1138.24        46.45 o                         
   9   9   1       1541.22       1510.40        65.89 o                         
  11   9   1       2106.74       2252.43        87.31 o                         
  13   9   1        875.37        960.07        92.73 o                         
  15   9   1       1867.22       1865.53       153.43 o                         
 -14  10   1       1461.38       1577.64       128.51 o                         
 -12  10   1        855.97        859.47        70.60 o                         
 -10  10   1        937.44       1004.79        70.96 o                         
  -8  10   1      12273.34      12425.73       196.88 o                         
  -6  10   1       3188.98       3440.28        77.05 o                         
  -4  10   1      23824.76      23219.84       321.42 o                         
  -2  10   1       3311.87       3463.54        66.65 o                         
   0  10   1       9336.12       9464.00       122.75 o                         
   2  10   1        871.94        840.14        35.19 o                         
   4  10   1        313.00        284.29        24.41 o                         
   6  10   1       6178.97       6281.29       103.03 o                         
   8  10   1       6366.50       6828.81       138.66 o                         
  10  10   1       4526.28       4629.08       114.43 o                         
  12  10   1        607.33        598.67        76.41 o                         
  14  10   1       2096.37       2298.07       147.40 o                         
 -15  11   1        124.34        186.38        57.25 o                         
 -13  11   1      10813.57      11425.09       259.38 o                         
 -11  11   1       3543.14       3462.87       134.20 o                         
  -9  11   1      20568.94      20231.32       411.71 o                         
  -7  11   1        244.15        264.27        28.67 o                         
  -5  11   1       5000.61       5053.21        99.25 o                         
  -3  11   1       7639.59       7553.53       128.81 o                         
  -1  11   1       1121.12       1247.36        39.43 o                         
   1  11   1      39217.84      38724.43       465.66 o                         
   3  11   1      14025.02      14138.87       215.50 o                         
   5  11   1      35275.75      34782.77       430.11 o                         
   7  11   1       4947.00       5057.90       109.26 o                         
   9  11   1       6601.65       6495.80       140.71 o                         
  11  11   1       1004.33        941.30        67.46 o                         
  13  11   1         11.22          1.62        49.65 o                         
 -14  12   1        554.64        635.45        84.62 o                         
 -12  12   1       1638.22       1696.60       100.68 o                         
 -10  12   1       2912.71       3035.68       127.03 o                         
  -8  12   1         62.45         64.66        33.55 o                         
  -6  12   1      20284.77      20819.48       287.72 o                         
  -4  12   1        638.86        616.75        38.60 o                         
  -2  12   1      17791.04      18387.21       278.45 o                         
   0  12   1        779.32        853.23        35.01 o                         
   2  12   1       8735.43       8652.66       148.07 o                         
   4  12   1        682.32        796.54        44.98 o                         
   6  12   1        133.26        153.16        27.67 o                         
   8  12   1       2975.30       3028.19        97.70 o                         
  10  12   1        645.85        642.51        53.15 o                         
  12  12   1       6458.69       6705.42       217.15 o                         
 -13  13   1        834.18        989.29        84.05 o                         
 -11  13   1          4.14          8.05        38.51 o                         
  -9  13   1       4708.12       4759.76       142.37 o                         
  -7  13   1        573.87        596.71        55.78 o                         
  -5  13   1       1230.35       1347.13        56.98 o                         
  -3  13   1        679.91        784.21        42.38 o                         
  -1  13   1       2153.82       2303.88        65.94 o                         
   1  13   1       6841.97       6860.65       121.22 o                         
   3  13   1        854.64        771.66        44.43 o                         
   5  13   1       1817.84       1897.35        68.45 o                         
   7  13   1       1796.06       1877.16        80.77 o                         
   9  13   1         61.74        100.89        33.47 o                         
  11  13   1       1723.49       1704.06       112.79 o                         
 -12  14   1       2214.01       2261.58       120.18 o                         
 -10  14   1       3943.54       3973.42       150.98 o                         
  -8  14   1        444.01        510.47        57.89 o                         
  -6  14   1      13831.97      13371.16       248.20 o                         
  -4  14   1       2840.71       2848.50        78.97 o                         
  -2  14   1      28974.57      28350.09       439.99 o                         
   0  14   1        145.95        203.75        26.52 o                         
   2  14   1       7471.58       7165.67       133.06 o                         
   4  14   1       2379.54       2366.29        83.25 o                         
   6  14   1        160.76        144.44        38.81 o                         
   8  14   1      13092.48      12838.48       235.24 o                         
  10  14   1        317.39        379.67        64.72 o                         
  12  14   1       5211.43       5149.92       412.76 o                         
 -11  15   1       3061.91       3257.12       151.63 o                         
  -9  15   1       1120.03       1338.69        89.72 o                         
  -7  15   1       4020.17       4111.78       183.20 o                         
  -5  15   1          2.80        -23.29        23.29 o                         
  -3  15   1        111.40         84.90        26.08 o                         
  -1  15   1       4325.03       4148.79       112.82 o                         
   1  15   1       5750.85       5798.34       123.32 o                         
   3  15   1       8883.33       8425.91       153.96 o                         
   5  15   1       3843.44       3995.09       107.56 o                         
   7  15   1       3868.85       3688.09       114.87 o                         
   9  15   1       2661.18       2548.68       192.32 o                         
  11  15   1       1114.26       1068.15        94.57 o                         
 -10  16   1        370.84        434.70        69.61 o                         
  -8  16   1       5915.77       5998.51       171.01 o                         
  -6  16   1        814.73        905.68        73.83 o                         
  -4  16   1       7173.29       7681.62       165.19 o                         
  -2  16   1       1216.37       1189.44        75.47 o                         
   0  16   1       5526.41       5660.63       151.03 o                         
   2  16   1       1851.99       1936.71        75.98 o                         
   4  16   1       3392.27       3433.78       102.48 o                         
   6  16   1        580.07        771.31        55.22 o                         
   8  16   1       4393.58       4866.39       174.98 o                         
  10  16   1       1227.42       1343.57       106.59 o                         
  -9  17   1       3893.57       4088.25       164.53 o                         
  -7  17   1       1690.93       1727.39       127.13 o                         
  -5  17   1        175.88        155.18        50.94 o                         
  -3  17   1        178.62        240.11        41.26 o                         
  -1  17   1        157.98        148.73        39.21 o                         
   1  17   1       1280.40       1152.48        73.86 o                         
   3  17   1       1427.60       1453.03        71.22 o                         
   5  17   1       1307.48       1182.88        62.88 o                         
   7  17   1         75.55         63.81        43.20 o                         
   9  17   1          0.52          1.68        45.42 o                         
  -8  18   1       1931.02       1972.39       135.14 o                         
  -6  18   1        234.17        266.74        61.42 o                         
  -4  18   1      10593.25      10471.54       316.95 o                         
  -2  18   1          7.36         58.68        38.80 o                         
   0  18   1       3507.96       3445.99       144.69 o                         
   2  18   1       1050.24       1008.73        65.21 o                         
   4  18   1       4239.58       4168.66       152.70 o                         
   6  18   1       2947.94       3025.62       143.13 o                         
  -7  19   1         51.23         55.03        52.77 o                         
  -5  19   1       1548.94       1432.42       126.68 o                         
  -3  19   1          1.80         -4.44        45.42 o                         
  -1  19   1        841.66        949.88        95.89 o                         
   1  19   1        121.57         70.65        36.68 o                         
   3  19   1       1493.69       1601.67        88.49 o                         
   5  19   1        329.08        446.00        80.13 o                         
  -4  20   1       1402.47       1801.39       194.77 o                         
  -2  20   1        249.60        184.89        86.59 o                         
   0  20   1       2250.46       2217.96       185.77 o                         
   2  20   1       1493.74       1694.58       109.95 o                         
 -18   0   2       6736.55       7055.35       938.27 o                         
 -16   0   2       4576.51       4790.83       240.19 o                         
 -14   0   2       1128.95       1144.33        91.15 o                         
 -12   0   2      20489.44      20625.00       472.92 o                         
 -10   0   2       1160.31       1080.21        83.40 o                         
  -8   0   2     106986.96     103444.37      1660.87 o                         
  -6   0   2      17502.83      18674.72       291.52 o                         
  -4   0   2      73021.01      67596.33      1077.43 o                         
  -2   0   2       7475.93       7324.80       154.18 o                         
   0   0   2      30426.44      31694.30       515.32 o                         
   2   0   2      30305.95      28075.49       430.96 o                         
   4   0   2      10526.23      11634.55       198.12 o                         
   6   0   2      79190.32      79037.62      1189.77 o                         
   8   0   2        561.51        736.88        43.72 o                         
  10   0   2      33503.30      32949.76       586.64 o                         
  12   0   2          7.59         18.30        31.77 o                         
  14   0   2       6862.03       6827.47       205.06 o                         
  16   0   2       5033.27       4991.40       241.76 o                         
 -17   1   2        632.15        448.84        73.29 o                         
 -15   1   2        464.92        445.54        49.95 o                         
 -13   1   2       3683.00       3554.89        98.36 o                         
 -11   1   2        385.08        430.10        34.92 o                         
  -9   1   2          8.54          2.45        13.64 o                         
  -7   1   2       2904.51       3008.86        58.79 o                         
  -5   1   2         63.38        255.64        12.13 o                         
  -3   1   2      40335.17      42790.74       634.76 o                         
  -1   1   2      64675.72      64172.16       669.87 o                         
   1   1   2      42280.96      45498.88       481.42 o                         
   3   1   2       1742.68       1358.10        28.63 o                         
   5   1   2       8955.21       9457.29       121.60 o                         
   7   1   2        600.09        593.25        23.72 o                         
   9   1   2         40.76         44.75        15.61 o                         
  11   1   2       2512.54       2602.69        75.62 o                         
  13   1   2        617.51        670.26        47.93 o                         
  15   1   2       1307.63       1353.65        80.61 o                         
 -18   2   2       3456.00       3424.12       182.96 o                         
 -16   2   2        332.64        275.69        49.99 o                         
 -14   2   2      12785.40      12803.77       269.39 o                         
 -12   2   2       3561.48       3519.65       117.11 o                         
 -10   2   2       4701.49       4789.40        86.47 o                         
  -8   2   2      27294.71      27094.35       354.69 o                         
  -6   2   2       7798.80       8057.20       115.58 o                         
  -4   2   2      12428.01      11610.21       189.10 o                         
  -2   2   2      15130.09      15662.90       243.36 o                         
   0   2   2      16618.98      17332.07       206.39 o                         
   2   2   2       2918.74       2507.69        40.39 o                         
   4   2   2      11059.59      11442.26       132.24 o                         
   6   2   2      16362.84      16440.96       187.23 o                         
   8   2   2       1046.76       1000.92        36.28 o                         
  10   2   2       7319.26       7287.69       122.04 o                         
  12   2   2       7496.67       7382.65       134.52 o                         
  14   2   2        570.51        595.11        51.68 o                         
  16   2   2       4127.28       4132.65       203.66 o                         
 -17   3   2        807.14        937.27        90.71 o                         
 -15   3   2       5185.17       5289.86       162.52 o                         
 -13   3   2       2162.58       1985.23       117.48 o                         
 -11   3   2      28405.81      27643.18       397.85 o                         
  -9   3   2       1209.40       1278.00        39.32 o                         
  -7   3   2       3522.13       3656.11        63.86 o                         
  -5   3   2      52866.05      53029.30       743.42 o                         
  -3   3   2         21.07         42.05        13.69 o                         
  -1   3   2     103895.86     104861.68      1361.59 o                         
   3   3   2      73856.77      75912.03       800.27 o                         
   5   3   2        518.75        498.74        20.82 o                         
   7   3   2      13802.59      13917.36       178.04 o                         
   9   3   2      17889.26      17781.94       219.55 o                         
  11   3   2       1678.29       1688.68        70.41 o                         
  13   3   2       8293.29       7943.42       165.68 o                         
  15   3   2         13.61        108.19        44.50 o                         
 -18   4   2        759.07        990.70       105.70 o                         
 -16   4   2       1176.23       1123.63        87.14 o                         
 -14   4   2       8977.42       9201.86       224.89 o                         
 -12   4   2        202.68        167.76        28.19 o                         
 -10   4   2      27088.15      27150.91       368.26 o                         
  -8   4   2      10420.72      10349.55       151.71 o                         
  -6   4   2      75352.59      73203.21       963.86 o                         
  -4   4   2       2198.90       2386.89        40.99 o                         
  -2   4   2       2777.75       2077.93        37.23 o                         
   0   4   2        282.59        127.91        11.54 o                         
   2   4   2       2697.06       2822.94        44.25 o                         
   4   4   2      46703.07      45281.63       471.45 o                         
   6   4   2       8890.08       8916.90       116.53 o                         
   8   4   2      28764.42      28294.89       325.44 o                         
  10   4   2        816.32        848.31        42.89 o                         
  12   4   2      11175.18      11286.80       217.41 o                         
  14   4   2        979.67       1056.51        78.22 o                         
 -17   5   2        845.71        894.74        78.93 o                         
 -15   5   2        556.68        523.90        64.89 o                         
 -13   5   2        925.84        937.53        69.43 o                         
 -11   5   2       2049.76       2093.64        70.64 o                         
  -9   5   2       4544.97       4415.97        77.92 o                         
  -7   5   2      18215.37      17486.64       240.37 o                         
  -5   5   2          5.78         -7.06         7.06 o                         
  -3   5   2      21661.26      19948.74       239.21 o                         
  -1   5   2       4249.12       4808.49        68.20 o                         
   1   5   2      19386.84      18081.10       212.34 o                         
   3   5   2       1126.24       1062.05        28.33 o                         
   5   5   2      13495.86      12452.02       147.08 o                         
   7   5   2        589.09        659.24        31.55 o                         
   9   5   2       1576.08       1520.05        54.84 o                         
  11   5   2        705.73        684.90        44.56 o                         
  13   5   2        884.72       1036.31        78.30 o                         
  15   5   2        401.71        454.16        59.88 o                         
 -16   6   2       6820.66       6921.46       204.31 o                         
 -14   6   2       1172.87       1110.26        79.98 o                         
 -12   6   2       4497.11       4563.35       126.45 o                         
 -10   6   2       3193.46       3104.81        79.74 o                         
  -8   6   2          6.23          0.65        10.64 o                         
  -6   6   2      13509.94      14131.04       187.92 o                         
  -4   6   2       2577.53       2558.18        50.81 o                         
  -2   6   2      14021.12      14358.13       171.26 o                         
   0   6   2       3069.40       3191.97        49.87 o                         
   2   6   2        164.63        148.16        18.61 o                         
   4   6   2       6232.34       6402.80        88.71 o                         
   6   6   2         29.48         26.20        12.74 o                         
   8   6   2       6119.43       5965.12       119.80 o                         
  10   6   2        361.71        333.79        34.55 o                         
  12   6   2          9.56         44.56        31.01 o                         
  14   6   2       4870.71       4860.77       167.20 o                         
 -17   7   2       3973.37       4035.30       176.60 o                         
 -15   7   2         96.57         78.02        43.25 o                         
 -13   7   2       9837.18       9658.09       227.99 o                         
 -11   7   2        717.60        649.87        54.89 o                         
  -9   7   2      12384.48      12368.30       202.52 o                         
  -7   7   2       8595.57       8654.10       127.93 o                         
  -5   7   2      10826.31      11219.46       155.41 o                         
  -3   7   2      72520.70      72426.92       796.06 o                         
  -1   7   2        236.49        289.77        16.44 o                         
   1   7   2      74631.93      74545.13       789.86 o                         
   3   7   2       7171.18       7397.16        98.71 o                         
   5   7   2      20815.15      20420.95       247.72 o                         
   7   7   2      11787.10      11633.65       166.74 o                         
   9   7   2       1124.04       1069.89        53.01 o                         
  11   7   2       8989.77       8796.32       165.86 o                         
  13   7   2        108.65        104.95        42.70 o                         
  15   7   2       5056.30       5005.33       234.00 o                         
 -16   8   2       3405.00       3683.21       185.58 o                         
 -14   8   2       5546.00       5421.81       170.19 o                         
 -12   8   2       3937.91       3980.56       139.45 o                         
 -10   8   2        155.63        201.51        37.95 o                         
  -8   8   2       1539.45       1633.09        49.23 o                         
  -6   8   2       1968.55       2102.98        48.52 o                         
  -4   8   2        661.87        628.21        29.54 o                         
  -2   8   2        146.13        188.49        14.81 o                         
   0   8   2          3.95          3.94         7.87 o                         
   2   8   2       3418.52       3351.09        57.83 o                         
   4   8   2       6647.04       6678.09       100.48 o                         
   6   8   2       1002.05       1002.15        42.53 o                         
   8   8   2          8.25         19.01        17.27 o                         
  10   8   2       1675.12       1716.71        71.12 o                         
  12   8   2       3207.73       3276.74       120.45 o                         
  14   8   2       2358.91       2210.43       137.46 o                         
 -15   9   2          0.38         12.59        43.15 o                         
 -13   9   2       4432.94       4521.38       158.93 o                         
 -11   9   2       4125.15       4048.65       156.38 o                         
  -9   9   2      20051.30      19184.92       347.74 o                         
  -7   9   2        343.46        375.22        26.23 o                         
  -5   9   2        990.09       1017.34        39.06 o                         
  -3   9   2       1543.93       1569.91        36.64 o                         
  -1   9   2      18424.64      17742.62       234.61 o                         
   1   9   2       2095.44       2077.56        44.07 o                         
   3   9   2        832.55        744.89        33.62 o                         
   5   9   2       1286.48       1306.88        45.09 o                         
   7   9   2       9185.60       9180.58       151.74 o                         
   9   9   2       1106.26       1023.39        52.18 o                         
  11   9   2       6344.49       6324.12       152.65 o                         
  13   9   2        476.59        437.80        57.11 o                         
 -16  10   2       4764.65       5034.14       254.26 o                         
 -14  10   2       3491.47       3390.20       143.72 o                         
 -12  10   2       1608.11       1884.07       130.74 o                         
 -10  10   2        850.44        868.51        71.26 o                         
  -8  10   2        583.54        664.91        67.33 o                         
  -6  10   2       1017.09       1184.05        44.56 o                         
  -4  10   2        726.98        815.97        36.01 o                         
  -2  10   2        974.73        987.76        36.69 o                         
   0  10   2        250.81        234.53        21.23 o                         
   2  10   2        414.16        491.14        30.26 o                         
   4  10   2        552.56        513.98        31.50 o                         
   6  10   2        526.32        494.48        35.39 o                         
   8  10   2       1541.05       1563.21        63.71 o                         
  10  10   2        236.65        257.43        35.58 o                         
  12  10   2       1826.72       1762.54       100.09 o                         
 -15  11   2        942.91        730.36        80.73 o                         
 -13  11   2       1075.26       1039.49        80.38 o                         
 -11  11   2        945.97        831.90        69.37 o                         
  -9  11   2       3490.27       3340.84       116.91 o                         
  -7  11   2       3077.48       2992.34       115.58 o                         
  -5  11   2       6622.13       6481.45       116.44 o                         
  -3  11   2       6571.25       6537.23       125.67 o                         
  -1  11   2       7023.59       6932.07       113.78 o                         
   1  11   2      10696.29      10147.82       149.27 o                         
   3  11   2       6792.31       6673.18       116.09 o                         
   5  11   2       4719.77       4740.51        99.27 o                         
   7  11   2       1863.52       1774.18        69.99 o                         
   9  11   2       3007.47       2942.71        91.28 o                         
  11  11   2       1466.47       1453.29        90.82 o                         
  13  11   2        347.92        265.25        79.20 o                         
 -14  12   2        996.82       1053.50        84.82 o                         
 -12  12   2       2788.29       2936.70       130.15 o                         
 -10  12   2        906.79        829.99        69.54 o                         
  -8  12   2        127.77        203.00        40.43 o                         
  -6  12   2       5366.10       5367.08       130.21 o                         
  -4  12   2        788.62        782.97        43.77 o                         
  -2  12   2       3549.31       3566.04        84.37 o                         
   0  12   2       2041.02       2035.53        81.46 o                         
   2  12   2         29.80         38.23        20.77 o                         
   4  12   2       2257.49       2206.04        71.09 o                         
   6  12   2         67.34         23.96        25.55 o                         
   8  12   2       2504.81       2626.65        93.53 o                         
  10  12   2       1206.61       1127.20        77.34 o                         
  12  12   2        147.75        198.33        74.27 o                         
 -13  13   2        505.75        409.15        61.96 o                         
 -11  13   2       2330.41       2410.06       128.34 o                         
  -9  13   2       4260.24       4247.30       136.03 o                         
  -7  13   2       4259.05       4344.36       127.94 o                         
  -5  13   2         13.68        -15.23        22.16 o                         
  -3  13   2        332.12        402.95        36.10 o                         
  -1  13   2        468.05        493.93        39.74 o                         
   1  13   2          7.84         23.18        20.23 o                         
   3  13   2        237.32        226.58        30.64 o                         
   5  13   2       3885.20       3910.16        98.68 o                         
   7  13   2       2639.04       2572.61        97.27 o                         
   9  13   2       2238.33       2155.40        93.98 o                         
  11  13   2        835.68        645.56        98.62 o                         
 -12  14   2         55.58         48.87        46.77 o                         
 -10  14   2       3141.34       3407.31       140.96 o                         
  -8  14   2       1198.92       1229.69        81.24 o                         
  -6  14   2       3588.14       3512.56       119.76 o                         
  -4  14   2        233.33        217.23        34.19 o                         
  -2  14   2         36.16         35.38        24.95 o                         
   0  14   2         16.97         22.01        22.89 o                         
   2  14   2        732.68        646.16        45.89 o                         
   4  14   2        920.31       1043.65        55.39 o                         
   6  14   2       1099.34       1036.89        64.97 o                         
   8  14   2       3735.22       3651.33       122.55 o                         
  10  14   2        564.53        480.82        81.81 o                         
 -11  15   2       4594.17       4639.59       164.61 o                         
  -9  15   2        108.28         44.91        52.62 o                         
  -7  15   2          3.20        -14.66        37.26 o                         
  -5  15   2       4966.85       4783.23       158.96 o                         
  -3  15   2        812.23        931.14        71.03 o                         
  -1  15   2       9110.68       9108.92       180.90 o                         
   1  15   2       1406.87       1382.58        61.19 o                         
   3  15   2       6380.66       6004.54       149.77 o                         
   5  15   2        144.66        191.77        36.66 o                         
   7  15   2        568.04        609.32        54.68 o                         
   9  15   2       2056.37       2007.76       125.32 o                         
 -10  16   2         12.34        -43.33        43.33 o                         
  -8  16   2       3799.35       4065.95       187.99 o                         
  -6  16   2        444.77        287.64        54.08 o                         
  -4  16   2       3558.89       3330.93       172.58 o                         
  -2  16   2         71.17         71.81        30.14 o                         
   0  16   2         51.01         28.62        27.82 o                         
   2  16   2       1312.20       1410.40        65.17 o                         
   4  16   2        253.67        187.78        36.44 o                         
   6  16   2       4846.36       4892.33       163.21 o                         
   8  16   2        225.70        175.21        68.16 o                         
  -9  17   2        244.68        183.70        56.41 o                         
  -7  17   2        999.24       1079.08        86.47 o                         
  -5  17   2        303.66        317.89        69.05 o                         
  -3  17   2       2126.40       1988.54       135.35 o                         
  -1  17   2       1226.59       1398.91        79.00 o                         
   1  17   2       1276.05       1155.69        67.32 o                         
   3  17   2        410.40        561.95        45.81 o                         
   5  17   2       2085.59       2031.55        84.57 o                         
   7  17   2        498.22        544.04        62.67 o                         
  -8  18   2       6547.19       6390.29       290.56 o                         
  -6  18   2       5995.11       5979.55       229.55 o                         
  -4  18   2       2720.20       2891.08       170.44 o                         
  -2  18   2        526.38        526.00        76.27 o                         
   0  18   2        125.29         96.71        38.91 o                         
   2  18   2       1114.77       1158.72        70.62 o                         
   4  18   2       5145.93       5189.49       133.74 o                         
   6  18   2       5763.87       5896.11       175.83 o                         
  -7  19   2        298.90        302.95        81.94 o                         
  -5  19   2        745.66        801.21        97.53 o                         
  -3  19   2       5021.26       4845.74       231.98 o                         
  -1  19   2       6788.68       6889.05       237.88 o                         
   1  19   2       7888.09       7460.92       218.33 o                         
   3  19   2       1679.39       1927.36       109.07 o                         
  -4  20   2        192.61        187.07       102.00 o                         
  -2  20   2        121.52         88.23        62.32 o                         
   0  20   2        102.40        116.55        87.37 o                         
 -17   1   3       2572.77       2390.88       163.64 o                         
 -15   1   3       5289.66       5347.12       222.90 o                         
 -13   1   3      10045.39      10280.25       244.25 o                         
 -11   1   3       4564.02       4384.18        81.56 o                         
  -9   1   3       8567.12       8638.69       113.86 o                         
  -7   1   3        704.83        813.42        22.32 o                         
  -5   1   3        423.42        466.50        16.02 o                         
  -3   1   3      38523.23      42515.91       531.55 o                         
  -1   1   3       2672.79       2962.31        41.32 o                         
   1   1   3         19.35         10.59        10.73 o                         
   3   1   3        894.74        933.90        28.69 o                         
   5   1   3        522.94        556.13        25.12 o                         
   7   1   3       1525.95       1657.70        50.94 o                         
   9   1   3       4374.86       4439.57        80.93 o                         
  11   1   3        757.02        723.51        45.22 o                         
  13   1   3          6.80         28.99        33.45 o                         
  15   1   3        397.28        374.40        69.09 o                         
 -18   2   3       5205.15       5194.68       335.61 o                         
 -16   2   3       1793.77       1693.54       125.54 o                         
 -14   2   3        937.62       1018.73        76.37 o                         
 -12   2   3         70.83        100.32        25.34 o                         
 -10   2   3       2878.14       3116.14        63.23 o                         
  -8   2   3      24369.31      23680.41       298.19 o                         
  -6   2   3      11039.24      11272.68       175.41 o                         
  -4   2   3       6531.93       6478.94       108.28 o                         
  -2   2   3          1.16         -5.69         8.37 o                         
   0   2   3        346.78        275.40        14.48 o                         
   2   2   3       3410.37       3887.92        55.59 o                         
   4   2   3        167.59        225.74        17.49 o                         
   6   2   3       1005.38       1016.49        33.15 o                         
   8   2   3       2275.73       2313.36        57.70 o                         
  10   2   3       1085.34       1120.17        48.20 o                         
  12   2   3       4551.96       4709.03       118.33 o                         
  14   2   3       5618.38       5597.28       175.19 o                         
 -17   3   3         74.40         99.71        60.80 o                         
 -15   3   3       1478.49       1622.83        92.73 o                         
 -13   3   3        785.71        829.88        58.25 o                         
 -11   3   3       4208.60       4268.71       108.00 o                         
  -9   3   3        854.75        824.64        33.16 o                         
  -7   3   3      21674.57      20984.25       337.89 o                         
  -5   3   3       1510.25       1246.49        49.88 o                         
  -3   3   3      10892.45      10985.30       160.42 o                         
  -1   3   3        503.66        391.63        20.59 o                         
   1   3   3      11574.18      12365.09       150.31 o                         
   3   3   3        106.73         95.64        13.15 o                         
   5   3   3         98.10         87.71        15.03 o                         
   7   3   3         75.16         78.35        18.53 o                         
   9   3   3         75.73         62.94        19.42 o                         
  11   3   3       1948.49       1940.84        81.64 o                         
  13   3   3       1876.75       1824.49        89.84 o                         
 -18   4   3        233.68        314.77        81.91 o                         
 -16   4   3         92.95        113.46        57.42 o                         
 -14   4   3        860.65        828.92        64.40 o                         
 -12   4   3       5302.16       5482.79       160.51 o                         
 -10   4   3       5028.41       5171.75       109.51 o                         
  -8   4   3      21110.01      21458.36       328.59 o                         
  -6   4   3       6723.28       6649.23       128.39 o                         
  -4   4   3       3354.44       3510.41        84.17 o                         
  -2   4   3      17165.03      17947.91       239.95 o                         
   0   4   3      12689.73      12814.99       179.06 o                         
   2   4   3      17376.15      18051.50       215.24 o                         
   4   4   3      11402.07      11902.84       147.66 o                         
   6   4   3       9565.08       9857.85       131.36 o                         
   8   4   3       2550.76       2520.17        63.57 o                         
  10   4   3         41.23         63.09        23.73 o                         
  12   4   3        846.42        827.39        61.01 o                         
  14   4   3       1061.06        930.64        82.54 o                         
 -17   5   3       1157.61       1211.94       125.16 o                         
 -15   5   3       6825.53       6990.36       178.09 o                         
 -13   5   3       3195.88       3118.90       101.11 o                         
 -11   5   3      10574.31      10789.75       213.30 o                         
  -9   5   3        528.39        553.90        42.02 o                         
  -7   5   3        730.69        675.65        39.81 o                         
  -5   5   3      20154.64      19910.91       325.15 o                         
  -3   5   3       3355.23       3768.68        65.91 o                         
  -1   5   3      22846.52      23781.48       314.32 o                         
   1   5   3       1015.97       1053.12        32.01 o                         
   3   5   3         42.56         45.07        11.61 o                         
   5   5   3       3034.26       3235.12        59.73 o                         
   7   5   3       1159.44       1325.51        61.55 o                         
   9   5   3       6935.59       6954.02       135.84 o                         
  11   5   3        941.61       1073.43        65.80 o                         
  13   5   3        405.39        416.71        52.81 o                         
 -18   6   3       2491.25       2337.09       187.70 o                         
 -16   6   3       1510.37       1607.11       109.95 o                         
 -14   6   3        916.45        947.08        75.39 o                         
 -12   6   3       1377.53       1465.38        72.56 o                         
 -10   6   3          0.25         -5.76        17.66 o                         
  -8   6   3        145.49        125.88        24.35 o                         
  -6   6   3       1096.95       1069.44        68.54 o                         
  -4   6   3        972.48        919.51        34.97 o                         
  -2   6   3       7644.98       7573.94       103.99 o                         
   0   6   3       5552.21       5476.50        87.26 o                         
   2   6   3       4319.02       4113.93        68.21 o                         
   4   6   3       1606.18       1534.61        50.37 o                         
   6   6   3       4646.91       4642.65       100.97 o                         
   8   6   3       4989.13       4759.95       113.93 o                         
  10   6   3       1717.10       1770.04        74.57 o                         
  12   6   3        862.86        882.54        85.25 o                         
  14   6   3       1307.96       1182.88       121.68 o                         
 -17   7   3        119.55        123.29        54.02 o                         
 -15   7   3       1301.67       1175.86        86.74 o                         
 -13   7   3        907.90       1043.51        71.24 o                         
 -11   7   3        891.48        873.12        60.58 o                         
  -9   7   3       8982.59       8977.21       170.68 o                         
  -7   7   3       6852.01       6714.69       132.09 o                         
  -5   7   3      65903.79      64832.73       819.67 o                         
  -3   7   3      16942.48      16993.22       211.49 o                         
  -1   7   3      47736.16      47834.07       557.90 o                         
   1   7   3       1936.19       1996.56        44.18 o                         
   3   7   3       2570.19       2596.86        54.94 o                         
   5   7   3       7875.95       7810.79       121.66 o                         
   7   7   3        460.51        570.01        35.20 o                         
   9   7   3       9362.01       9368.11       170.66 o                         
  11   7   3       4671.23       4459.04       133.98 o                         
  13   7   3      11215.70      10870.48       446.61 o                         
 -16   8   3        845.17       1027.03       149.80 o                         
 -14   8   3       2064.31       2171.07       106.46 o                         
 -12   8   3       5069.15       4909.40       156.63 o                         
 -10   8   3       6131.57       6043.03       148.16 o                         
  -8   8   3       7799.08       7638.43       164.28 o                         
  -6   8   3      10621.53      10562.87       173.11 o                         
  -4   8   3          8.77         18.95        11.30 o                         
  -2   8   3       9665.67       9760.44       132.47 o                         
   0   8   3      19975.08      20161.92       252.46 o                         
   2   8   3      19236.29      19674.72       239.66 o                         
   4   8   3       9876.11       9798.62       144.39 o                         
   6   8   3      13173.38      13183.82       197.27 o                         
   8   8   3       1003.28       1083.18        51.87 o                         
  10   8   3        240.23        280.47        39.86 o                         
  12   8   3        812.94        813.44       100.40 o                         
 -15   9   3        621.09        732.99        77.07 o                         
 -13   9   3       2930.81       2793.98       120.91 o                         
 -11   9   3       1001.40       1072.55        73.96 o                         
  -9   9   3       1456.83       1422.79        74.72 o                         
  -7   9   3       3650.04       3975.65        99.02 o                         
  -5   9   3       4798.26       4722.06        86.78 o                         
  -3   9   3       4729.78       4821.13        75.27 o                         
  -1   9   3       1124.75       1097.77        37.17 o                         
   1   9   3       2901.79       2894.48        54.64 o                         
   3   9   3       6786.64       6804.46       105.42 o                         
   5   9   3        687.43        676.76        35.21 o                         
   7   9   3       2450.22       2474.90        71.72 o                         
   9   9   3        571.78        658.24        48.71 o                         
  11   9   3       1462.51       1555.03        81.33 o                         
  13   9   3       1301.18       1313.50        95.41 o                         
 -16  10   3       1794.57       1814.71       116.83 o                         
 -14  10   3        159.14         54.81        55.39 o                         
 -12  10   3       6086.79       6036.52       163.21 o                         
 -10  10   3       4603.06       4611.41       216.27 o                         
  -8  10   3       6380.40       6089.16       148.85 o                         
  -6  10   3        995.97       1037.91        55.93 o                         
  -4  10   3        251.88        201.63        26.86 o                         
  -2  10   3       6120.17       6012.58       106.90 o                         
   0  10   3       9346.45       9645.56       146.75 o                         
   2  10   3      17218.13      17126.10       227.47 o                         
   4  10   3       3281.81       3403.30        74.34 o                         
   6  10   3      13756.23      13561.09       198.47 o                         
   8  10   3       2199.71       2129.36        86.57 o                         
  10  10   3       1796.65       1837.61        87.63 o                         
  12  10   3        861.16        914.15        79.31 o                         
 -15  11   3         16.58        -14.65        43.18 o                         
 -13  11   3       1443.34       1289.51        88.78 o                         
 -11  11   3       2157.22       1850.56        97.83 o                         
  -9  11   3        570.80        600.12        56.37 o                         
  -7  11   3      26044.90      25970.69       447.21 o                         
  -5  11   3      13272.78      13305.66       248.05 o                         
  -3  11   3      32711.87      32154.71       413.45 o                         
  -1  11   3       3875.74       3980.75        82.05 o                         
   1  11   3      14587.31      14265.10       206.94 o                         
   3  11   3       1279.76       1129.37        47.33 o                         
   5  11   3         32.34         21.85        21.37 o                         
   7  11   3      12646.85      12667.14       215.40 o                         
   9  11   3       1700.43       1714.48        83.70 o                         
  11  11   3      13658.93      14282.94       284.05 o                         
 -14  12   3       4989.16       5140.85       168.53 o                         
 -12  12   3        373.08        312.04        52.02 o                         
 -10  12   3       3526.29       3550.97       131.53 o                         
  -8  12   3        204.62        190.37        39.34 o                         
  -6  12   3        914.02        932.30        56.91 o                         
  -4  12   3       3481.97       3597.13       115.89 o                         
  -2  12   3        310.29        282.84        28.84 o                         
   0  12   3       9476.47       9087.67       166.29 o                         
   2  12   3        137.52        164.93        27.39 o                         
   4  12   3      13667.11      13815.42       212.22 o                         
   6  12   3        574.34        526.93        47.13 o                         
   8  12   3       4983.44       5131.90       141.90 o                         
  10  12   3       1228.74       1388.80        93.16 o                         
 -13  13   3       1884.20       1796.85       110.20 o                         
 -11  13   3         11.32         38.88        43.17 o                         
  -9  13   3       3358.15       3237.79       126.30 o                         
  -7  13   3        587.13        574.11        55.54 o                         
  -5  13   3        861.12        785.90        74.77 o                         
  -3  13   3       8282.39       7810.51       150.79 o                         
  -1  13   3         42.32         36.17        22.76 o                         
   1  13   3       1127.70       1014.00        60.50 o                         
   3  13   3       1091.52       1161.38        55.78 o                         
   5  13   3        336.45        313.90        50.06 o                         
   7  13   3       3147.35       3321.12       116.94 o                         
   9  13   3         51.84         79.38        39.90 o                         
 -12  14   3         92.95         81.39        43.21 o                         
 -10  14   3      11419.17      11036.97       274.37 o                         
  -8  14   3        176.02        179.40        52.38 o                         
  -6  14   3       5797.67       5894.67       190.41 o                         
  -4  14   3       1132.38       1021.06        74.17 o                         
  -2  14   3         27.58         62.84        25.92 o                         
   0  14   3      21402.90      20201.02       303.47 o                         
   2  14   3       2220.63       2204.28        84.31 o                         
   4  14   3      12413.58      11848.65       212.05 o                         
   6  14   3          6.81          1.71        30.21 o                         
   8  14   3       6395.04       6274.62       176.41 o                         
  10  14   3       1073.00       1165.81        97.20 o                         
 -11  15   3        903.66       1013.91        91.47 o                         
  -9  15   3       2176.72       2041.51       122.08 o                         
  -7  15   3       3290.52       3430.99       145.74 o                         
  -5  15   3       6020.68       6037.04       191.04 o                         
  -3  15   3       3540.90       3736.39       150.17 o                         
  -1  15   3       3373.54       3365.11        97.30 o                         
   1  15   3        576.48        583.71        48.35 o                         
   3  15   3        351.88        341.32        37.57 o                         
   5  15   3       2516.82       2456.45       101.36 o                         
   7  15   3        455.01        469.73        61.49 o                         
   9  15   3       2371.18       1992.53       113.07 o                         
 -10  16   3       3458.37       3837.45       172.46 o                         
  -8  16   3        160.15        175.69        60.81 o                         
  -6  16   3       5049.50       5272.26       187.22 o                         
  -4  16   3        922.81        923.21       121.23 o                         
  -2  16   3       5013.48       5336.52       160.66 o                         
   0  16   3       1128.37       1223.00        67.54 o                         
   2  16   3       4691.18       5101.60       131.76 o                         
   4  16   3        897.78        936.29        67.99 o                         
   6  16   3       5628.02       5757.36       155.72 o                         
   8  16   3        552.36        460.08        62.93 o                         
  -9  17   3        824.83        665.86        76.59 o                         
  -7  17   3        290.55        177.59        91.55 o                         
  -5  17   3        568.38        592.64        85.06 o                         
  -3  17   3       1921.32       1811.39       116.03 o                         
  -1  17   3         12.76         -6.75        35.52 o                         
   1  17   3         78.50         19.37        30.92 o                         
   3  17   3          7.64         46.51        34.65 o                         
   5  17   3        426.72        411.95        52.04 o                         
  -8  18   3       2987.42       2898.65       220.73 o                         
  -6  18   3       2979.94       3070.09       186.94 o                         
  -4  18   3       1762.84       1869.43       151.67 o                         
  -2  18   3       2268.13       2302.86       183.50 o                         
   0  18   3        289.35        316.63        58.11 o                         
   2  18   3       6689.92       6520.13       189.25 o                         
   4  18   3        192.28        136.55        42.89 o                         
  -5  19   3       2034.80       2159.64       158.58 o                         
  -3  19   3        803.54        833.89       102.27 o                         
  -1  19   3        448.42        544.77        88.21 o                         
   1  19   3         11.52         46.31        47.50 o                         
   3  19   3       1710.92       1786.60       119.96 o                         
 -18   0   4        153.27        161.82        84.46 o                         
 -16   0   4      16871.54      16960.69      1000.54 o                         
 -14   0   4        454.42        420.19       131.78 o                         
 -12   0   4      18173.81      18713.66       508.76 o                         
 -10   0   4      13417.34      13459.69       251.16 o                         
  -8   0   4      11163.97      11451.33       211.55 o                         
  -6   0   4      38875.76      39576.80       646.87 o                         
  -4   0   4        332.92        263.40        20.33 o                         
  -2   0   4     295389.25     278520.16      4078.29 o                         
   0   0   4       7348.51       7144.88       144.60 o                         
   2   0   4     109571.98     110442.89      1777.91 o                         
   4   0   4       6456.02       6634.36       134.49 o                         
   6   0   4      15768.25      16089.06       284.18 o                         
   8   0   4      18852.10      18640.40       363.26 o                         
  10   0   4        283.77        234.13        53.06 o                         
  12   0   4      12959.44      12343.44       360.45 o                         
 -17   1   4        313.47        377.63        83.89 o                         
 -15   1   4       1631.59       1657.45       132.18 o                         
 -13   1   4       4139.12       4349.51       147.34 o                         
 -11   1   4       1353.35       1353.99        52.22 o                         
  -9   1   4      11701.97      11886.92       143.58 o                         
  -7   1   4      10692.47      10822.04       138.89 o                         
  -5   1   4      15299.65      15727.65       215.21 o                         
  -3   1   4       2681.48       2598.06        41.88 o                         
  -1   1   4       1538.18       1641.33        33.22 o                         
   1   1   4      10154.53      10413.04       140.60 o                         
   3   1   4      15490.26      15686.95       195.56 o                         
   5   1   4      13267.27      13343.84       168.78 o                         
   7   1   4       2146.56       2234.76        59.86 o                         
   9   1   4       4572.73       4508.24       133.37 o                         
  11   1   4       2176.50       2072.87        94.01 o                         
  13   1   4       1541.87       1796.07       108.97 o                         
 -18   2   4        976.64       1052.07       120.65 o                         
 -16   2   4       2667.15       2932.28       187.30 o                         
 -14   2   4         32.78         45.03        48.34 o                         
 -12   2   4       5368.70       5372.10       111.95 o                         
 -10   2   4         16.56         27.76        15.70 o                         
  -8   2   4       2200.56       2061.56        43.96 o                         
  -6   2   4       7053.59       6701.48        92.17 o                         
  -4   2   4       1491.99       1270.53        29.37 o                         
  -2   2   4      11596.35      10938.28       130.30 o                         
   0   2   4       2177.92       2011.41        40.86 o                         
   2   2   4      14999.02      14757.44       184.14 o                         
   4   2   4       2930.06       2744.21        53.35 o                         
   6   2   4        946.36        964.25        37.74 o                         
   8   2   4       6585.07       6573.11       118.19 o                         
  10   2   4          3.63         -7.85        29.99 o                         
  12   2   4       2684.88       2802.56       121.38 o                         
 -17   3   4          2.89        -11.07        52.67 o                         
 -15   3   4       1188.38       1157.83       121.44 o                         
 -13   3   4       6132.31       6208.14       139.71 o                         
 -11   3   4       1443.65       1525.87        65.97 o                         
  -9   3   4      39120.38      37574.45       558.22 o                         
  -7   3   4       8233.25       8251.67       166.05 o                         
  -5   3   4      25291.16      24620.57       413.35 o                         
  -3   3   4        397.32        451.20        22.45 o                         
  -1   3   4       5333.95       5366.06        78.25 o                         
   1   3   4      14519.77      14234.08       184.25 o                         
   3   3   4      12956.37      13304.40       169.11 o                         
   5   3   4      32433.04      32525.16       369.14 o                         
   7   3   4       4727.23       4662.70        91.57 o                         
   9   3   4      10580.29      10411.68       175.92 o                         
  11   3   4          0.17         -1.25        32.60 o                         
  13   3   4        592.72        620.37        65.17 o                         
 -18   4   4       2760.40       2945.00       196.31 o                         
 -16   4   4        136.30         92.84        57.11 o                         
 -14   4   4      14167.07      14456.51       285.32 o                         
 -12   4   4         72.40         46.75        25.52 o                         
 -10   4   4       4028.16       4093.17        95.82 o                         
  -8   4   4      19023.62      18668.10       389.31 o                         
  -6   4   4       1844.16       1975.09        65.01 o                         
  -4   4   4      74149.94      73315.44       918.96 o                         
  -2   4   4       1875.38       1727.21        44.47 o                         
   0   4   4      81767.93      82587.48       945.65 o                         
   2   4   4        126.01        176.11        18.29 o                         
   4   4   4      44209.34      44734.27       492.70 o                         
   6   4   4       2015.75       2015.79        59.72 o                         
   8   4   4       1650.50       1652.07        75.29 o                         
  10   4   4       9921.32       9832.34       185.01 o                         
  12   4   4          6.58         20.90        38.18 o                         
 -17   5   4        216.55        291.80        77.34 o                         
 -15   5   4       9709.25       9979.36       224.30 o                         
 -13   5   4        651.48        727.07        53.42 o                         
 -11   5   4       8310.22       8273.30       161.30 o                         
  -9   5   4        161.24        209.89        28.46 o                         
  -7   5   4      15441.40      14529.61       253.30 o                         
  -5   5   4      13886.22      13986.44       286.02 o                         
  -3   5   4        442.17        484.91        25.48 o                         
  -1   5   4       2005.12       2128.95        51.55 o                         
   1   5   4      11975.55      12128.70       180.36 o                         
   3   5   4       2690.90       2800.65        52.48 o                         
   5   5   4        887.57        952.81        40.86 o                         
   7   5   4       6749.17       6698.73       124.36 o                         
   9   5   4          3.98        -13.04        29.16 o                         
  11   5   4       8408.71       8460.82       184.99 o                         
  13   5   4          0.82         24.42        37.59 o                         
 -18   6   4        657.64        597.75       100.38 o                         
 -16   6   4       1892.17       2036.91       105.89 o                         
 -14   6   4       3240.80       3467.51       125.65 o                         
 -12   6   4       1992.44       1986.24        83.79 o                         
 -10   6   4       4593.92       4483.70       116.62 o                         
  -8   6   4       4189.95       4173.91       102.86 o                         
  -6   6   4        807.36        641.18        45.35 o                         
  -4   6   4       2531.33       2594.33        59.57 o                         
  -2   6   4       5954.98       6552.45       115.70 o                         
   0   6   4      14461.46      13574.71       197.98 o                         
   2   6   4       1988.27       2270.89        58.13 o                         
   4   6   4         86.98         57.73        20.52 o                         
   6   6   4       5456.15       4987.33       100.72 o                         
   8   6   4       2031.76       1873.82        70.51 o                         
  10   6   4       1759.46       1764.58        80.24 o                         
  12   6   4       1350.40       1281.39        85.08 o                         
 -17   7   4       3639.94       3634.97       216.81 o                         
 -15   7   4       2351.09       2473.75       115.14 o                         
 -13   7   4       2648.03       2624.43       110.09 o                         
 -11   7   4       9073.14       9087.75       215.77 o                         
  -9   7   4        404.99        401.38        42.98 o                         
  -7   7   4      21086.08      20217.71       344.72 o                         
  -5   7   4         94.89        107.55        22.44 o                         
  -3   7   4      21353.14      20644.43       270.81 o                         
  -1   7   4       1413.98       1370.55        45.28 o                         
   1   7   4         44.67         55.24        18.58 o                         
   3   7   4      17109.31      16954.96       227.66 o                         
   5   7   4         26.37         35.44        21.09 o                         
   7   7   4       7829.24       7725.96       139.86 o                         
   9   7   4         30.98         39.12        28.95 o                         
  11   7   4       5010.31       4984.75       156.25 o                         
 -16   8   4         58.42         -2.71        37.92 o                         
 -14   8   4        536.42        459.38        74.26 o                         
 -12   8   4         73.04         42.31        32.23 o                         
 -10   8   4       4186.36       4054.49       119.73 o                         
  -8   8   4         86.08        118.49        26.66 o                         
  -6   8   4       2278.67       2323.80        70.37 o                         
  -4   8   4         89.46         98.44        15.96 o                         
  -2   8   4      10080.70      10186.96       150.39 o                         
   0   8   4        356.04        465.89        29.06 o                         
   2   8   4       3179.31       3175.30        70.70 o                         
   4   8   4        246.45        253.89        26.84 o                         
   6   8   4       4970.82       4839.58       102.32 o                         
   8   8   4         92.53        145.77        32.26 o                         
  10   8   4       1229.89       1294.76        79.06 o                         
  12   8   4          6.82         20.48        37.95 o                         
 -15   9   4       1799.87       2075.37       110.00 o                         
 -13   9   4       9453.84       9236.58       234.21 o                         
 -11   9   4       3921.78       3717.46       119.67 o                         
  -9   9   4       4164.65       4299.84       120.62 o                         
  -7   9   4       7183.21       7089.12       154.65 o                         
  -5   9   4        301.50        269.21        25.56 o                         
  -3   9   4      13089.24      13156.99       187.77 o                         
  -1   9   4       3157.82       3169.91        67.89 o                         
   1   9   4       1100.12       1171.71        45.98 o                         
   3   9   4       5071.57       5162.91       100.72 o                         
   5   9   4        313.28        283.26        33.49 o                         
   7   9   4       4266.03       4239.32       104.71 o                         
   9   9   4       4081.93       3961.50       114.71 o                         
  11   9   4         87.41        123.96        43.75 o                         
 -16  10   4          3.41         81.55        47.98 o                         
 -14  10   4       2597.28       2520.40       121.45 o                         
 -12  10   4       1240.06       1295.90        82.92 o                         
 -10  10   4       9559.37       9577.10       211.93 o                         
  -8  10   4        668.91        819.59        53.52 o                         
  -6  10   4       2196.57       2135.30        75.54 o                         
  -4  10   4        921.13       1009.29        54.96 o                         
  -2  10   4       3331.83       3332.11        71.35 o                         
   0  10   4       1587.19       1694.46        54.13 o                         
   2  10   4        147.91        163.75        23.29 o                         
   4  10   4       1431.76       1490.49        59.55 o                         
   6  10   4       3325.93       3197.44        98.58 o                         
   8  10   4        179.95        112.69        33.42 o                         
  10  10   4       2746.48       2705.85       111.39 o                         
 -15  11   4       2610.59       3008.72       140.73 o                         
 -13  11   4        151.99        130.98        44.72 o                         
 -11  11   4       2050.60       1876.90        99.01 o                         
  -9  11   4       2278.23       2150.21        99.85 o                         
  -7  11   4       3207.30       3215.15       141.31 o                         
  -5  11   4         46.73         82.43        33.51 o                         
  -3  11   4       1869.32       1885.18       105.50 o                         
  -1  11   4       1407.86       1380.01        54.87 o                         
   1  11   4          8.58          7.43        20.60 o                         
   3  11   4       3399.20       3473.25        89.38 o                         
   5  11   4         27.79          2.40        29.07 o                         
   7  11   4        639.62        640.48        49.23 o                         
   9  11   4       1499.67       1500.51        83.02 o                         
  11  11   4       1070.19       1182.54        91.35 o                         
 -14  12   4       1594.73       1647.34       118.00 o                         
 -12  12   4       1817.35       1721.98       101.42 o                         
 -10  12   4       3349.91       3369.59       126.48 o                         
  -8  12   4       1606.69       1582.12        78.32 o                         
  -6  12   4       1296.89       1316.45        74.95 o                         
  -4  12   4          6.46        -15.15        22.17 o                         
  -2  12   4        845.19        882.89        44.36 o                         
   0  12   4       5542.73       5655.63       114.98 o                         
   2  12   4         82.03         80.77        25.98 o                         
   4  12   4        393.69        368.88        44.57 o                         
   6  12   4       2409.71       2570.00        99.93 o                         
   8  12   4        295.99        245.56        47.53 o                         
  10  12   4       1750.23       1785.55       100.79 o                         
 -13  13   4        389.37        432.68        64.02 o                         
 -11  13   4       3562.94       3474.72       138.39 o                         
  -9  13   4         89.28        116.92        45.37 o                         
  -7  13   4        688.14        635.48        74.71 o                         
  -5  13   4       5830.67       5764.95       178.82 o                         
  -3  13   4        204.16        177.84        38.67 o                         
  -1  13   4        987.55       1118.96        57.72 o                         
   1  13   4        800.98        847.07        57.18 o                         
   3  13   4        405.39        453.66        50.13 o                         
   5  13   4        460.52        422.39        50.75 o                         
   7  13   4        660.55        599.96        80.23 o                         
   9  13   4         11.53         21.98        41.24 o                         
 -12  14   4        312.37        211.74        58.62 o                         
 -10  14   4         72.33         20.43        45.58 o                         
  -8  14   4       5541.68       5041.54       187.40 o                         
  -6  14   4         33.93         -0.74        43.23 o                         
  -4  14   4       7259.60       7194.21       195.19 o                         
  -2  14   4        507.68        570.94        58.12 o                         
   0  14   4      10464.54       9967.45       215.15 o                         
   2  14   4          5.77         -3.47        28.00 o                         
   4  14   4       4779.26       4819.91       137.94 o                         
   6  14   4        156.80         95.21        42.45 o                         
   8  14   4        778.79        769.79        71.42 o                         
 -11  15   4        557.35        549.01        75.95 o                         
  -9  15   4       3131.72       2903.71       176.49 o                         
  -7  15   4       3746.61       3532.14       170.99 o                         
  -5  15   4       3365.96       3201.41       210.70 o                         
  -3  15   4        719.02        736.19        65.45 o                         
  -1  15   4         33.34         17.87        34.94 o                         
   1  15   4         96.32        104.56        35.23 o                         
   3  15   4       2782.45       2734.96       112.72 o                         
   5  15   4       4967.27       4978.44       160.74 o                         
   7  15   4       2754.56       2835.80       171.05 o                         
 -10  16   4       2260.62       2204.02       164.82 o                         
  -8  16   4        551.34        620.14        81.31 o                         
  -6  16   4          1.07        -14.73        49.12 o                         
  -4  16   4        130.99        160.93        46.48 o                         
  -2  16   4        797.91        867.06        77.37 o                         
   0  16   4        398.24        277.76        60.96 o                         
   2  16   4       1215.88       1214.06       110.39 o                         
   4  16   4         64.61         82.63        40.83 o                         
   6  16   4        110.41         68.58        50.33 o                         
  -9  17   4       1225.30       1237.71       118.49 o                         
  -7  17   4        171.51        156.37        66.34 o                         
  -5  17   4        509.03        478.07        88.63 o                         
  -3  17   4        140.61        117.65        49.12 o                         
  -1  17   4         64.27        110.48        49.32 o                         
   1  17   4       1298.02       1335.08       102.94 o                         
   3  17   4       1435.01       1654.94       114.24 o                         
   5  17   4        873.38        925.78        86.63 o                         
  -8  18   4          1.60        -34.78        56.85 o                         
  -6  18   4       1425.92       1437.19       129.88 o                         
  -4  18   4       1634.07       1624.54       119.13 o                         
  -2  18   4      13002.00      12757.80       301.07 o                         
   0  18   4       4979.62       5185.66       187.68 o                         
   2  18   4       7531.29       7536.83       262.28 o                         
  -3  19   4        527.80        542.54        79.39 o                         
  -1  19   4        151.96        121.04        54.95 o                         
 -17   1   5       3612.08       3970.81       223.27 o                         
 -15   1   5         62.90        -13.77        50.99 o                         
 -13   1   5         56.07        103.48        35.74 o                         
 -11   1   5       3345.08       3685.42       113.01 o                         
  -9   1   5       4448.76       4480.91        78.69 o                         
  -7   1   5       1071.16       1210.29        28.69 o                         
  -5   1   5        845.74        878.34        29.60 o                         
  -3   1   5       1688.28       1725.68        36.57 o                         
  -1   1   5       1403.30       1399.59        39.70 o                         
   1   1   5        489.15        527.63        27.20 o                         
   3   1   5       2634.54       2882.18        61.09 o                         
   5   1   5        517.52        560.77        32.87 o                         
   7   1   5        197.40        155.43        28.36 o                         
   9   1   5       2533.98       2629.43       107.26 o                         
  11   1   5       1305.11       1151.51        88.09 o                         
 -18   2   5        731.79        775.30       123.74 o                         
 -16   2   5       8553.11       8575.54       369.97 o                         
 -14   2   5       8953.76       8994.17       245.55 o                         
 -12   2   5       6702.34       6836.70       149.19 o                         
 -10   2   5       2392.49       2409.03        65.30 o                         
  -8   2   5       4839.35       4621.52        84.45 o                         
  -6   2   5        994.91        939.80        26.70 o                         
  -4   2   5        307.59        405.89        23.12 o                         
  -2   2   5        238.01        284.09        19.37 o                         
   0   2   5        720.08        705.35        30.01 o                         
   2   2   5         77.03         87.23        17.48 o                         
   4   2   5        283.93        291.09        25.78 o                         
   6   2   5       1367.29       1356.68        56.06 o                         
   8   2   5       3302.19       3126.59        94.45 o                         
  10   2   5        316.99        392.04        55.22 o                         
  12   2   5        830.67        611.63        71.25 o                         
 -17   3   5         99.84         44.89        63.92 o                         
 -15   3   5       3113.56       3152.65       183.89 o                         
 -13   3   5        467.16        559.35        63.50 o                         
 -11   3   5        545.62        607.94        36.29 o                         
  -9   3   5       1044.86       1085.68        45.19 o                         
  -7   3   5         41.22         36.61        16.53 o                         
  -5   3   5        334.92        342.51        20.50 o                         
  -3   3   5       3342.80       3373.52        54.81 o                         
  -1   3   5       5216.37       5344.96        82.84 o                         
   1   3   5        190.87        179.93        19.53 o                         
   3   3   5       3419.83       3554.20        71.44 o                         
   5   3   5       2231.15       2304.86        63.66 o                         
   7   3   5       5008.47       5027.97       112.27 o                         
   9   3   5          4.38         15.51        31.28 o                         
  11   3   5       1329.22       1332.34       103.49 o                         
 -18   4   5        132.03        140.30        69.40 o                         
 -16   4   5       2099.06       2011.30       154.34 o                         
 -14   4   5        846.96        893.68        82.75 o                         
 -12   4   5        795.22        894.24        50.98 o                         
 -10   4   5       1224.56       1328.73        52.51 o                         
  -8   4   5       4460.51       4303.82       114.11 o                         
  -6   4   5       4181.65       4320.91        88.79 o                         
  -4   4   5       3007.82       3111.44        57.31 o                         
  -2   4   5       5452.77       5832.71        92.75 o                         
   0   4   5       3873.04       3798.33        74.61 o                         
   2   4   5       1199.31       1283.28        43.39 o                         
   4   4   5       2223.79       2258.81        67.27 o                         
   6   4   5       1293.03       1333.47        60.63 o                         
   8   4   5       5335.12       5538.24       124.09 o                         
  10   4   5        803.95        729.65        65.57 o                         
  12   4   5       1400.11       1510.27        99.34 o                         
 -17   5   5        203.09        186.52        67.32 o                         
 -15   5   5        986.83       1014.81       109.32 o                         
 -13   5   5       2675.23       2723.82        98.26 o                         
 -11   5   5       1280.79       1317.20        59.88 o                         
  -9   5   5      10282.98      10284.97       213.54 o                         
  -7   5   5        794.48        836.82        51.96 o                         
  -5   5   5       1664.48       1743.86        62.46 o                         
  -3   5   5         72.08         39.87        16.56 o                         
  -1   5   5        784.15        754.50        33.58 o                         
   1   5   5       6235.43       6090.85       105.49 o                         
   3   5   5       1019.16        998.34        44.76 o                         
   5   5   5       3756.05       3678.30        91.33 o                         
   7   5   5       1478.13       1529.54        67.41 o                         
   9   5   5         12.02         21.17        30.13 o                         
  11   5   5       4083.91       4272.50       151.40 o                         
 -16   6   5        747.67        805.76       163.88 o                         
 -14   6   5       4565.59       4334.06       119.50 o                         
 -12   6   5       1607.75       1758.45        86.40 o                         
 -10   6   5       2649.47       2494.77       126.44 o                         
  -8   6   5       4743.91       4665.18       164.21 o                         
  -6   6   5       2067.39       1971.00        65.58 o                         
  -4   6   5        259.69        281.37        21.49 o                         
  -2   6   5        331.18        351.91        27.00 o                         
   0   6   5       1625.55       1535.71        51.36 o                         
   2   6   5        490.21        518.49        33.25 o                         
   4   6   5        734.22        742.11        41.61 o                         
   6   6   5        372.47        345.24        36.95 o                         
   8   6   5        102.18        158.27        32.33 o                         
  10   6   5         48.85          1.56        33.05 o                         
 -17   7   5       1769.74       1733.58       150.69 o                         
 -15   7   5        287.42        257.78        48.58 o                         
 -13   7   5      11628.44      11897.25       248.64 o                         
 -11   7   5        872.23        828.75        59.84 o                         
  -9   7   5       5082.54       5271.71       138.37 o                         
  -7   7   5         51.77         40.57        22.91 o                         
  -5   7   5       1828.50       1901.04        87.99 o                         
  -3   7   5       9847.17       9785.18       147.56 o                         
  -1   7   5       3401.85       3461.68        76.49 o                         
   1   7   5      18173.49      18023.32       250.82 o                         
   3   7   5       4874.22       4919.78        97.89 o                         
   5   7   5      21540.61      21315.33       316.02 o                         
   7   7   5        931.67        916.41        53.11 o                         
   9   7   5       1346.93       1356.64        77.65 o                         
  11   7   5        612.58        683.77        68.73 o                         
 -16   8   5        950.89       1002.09       101.52 o                         
 -14   8   5       1107.26       1160.70        78.78 o                         
 -12   8   5        462.45        539.07        55.89 o                         
 -10   8   5       2064.47       2183.96       103.46 o                         
  -8   8   5       4438.92       4421.33       125.58 o                         
  -6   8   5      14329.85      13829.71       239.36 o                         
  -4   8   5       6216.67       6514.51       126.98 o                         
  -2   8   5      16728.34      16531.77       230.33 o                         
   0   8   5       5420.05       5457.56       107.56 o                         
   2   8   5        315.93        316.90        29.81 o                         
   4   8   5       1605.31       1619.81        62.16 o                         
   6   8   5       4402.81       4587.63       105.50 o                         
   8   8   5       2972.71       2950.41       117.16 o                         
  10   8   5       5311.48       5160.37       198.42 o                         
 -15   9   5       1511.35       1789.99       105.04 o                         
 -13   9   5        735.05        869.68        71.27 o                         
 -11   9   5       2387.12       2558.29       110.20 o                         
  -9   9   5         44.86         41.67        28.70 o                         
  -7   9   5       7517.11       7414.73       141.54 o                         
  -5   9   5       1026.22        959.62        48.17 o                         
  -3   9   5       1471.82       1458.39        59.66 o                         
  -1   9   5       4926.24       5159.79        96.86 o                         
   1   9   5        395.80        475.90        36.89 o                         
   3   9   5       4904.28       4922.15       106.65 o                         
   5   9   5        955.33       1003.84        59.50 o                         
   7   9   5       1249.94       1201.92        66.30 o                         
   9   9   5       1132.49       1085.53        72.17 o                         
 -16  10   5        605.66        575.64        75.10 o                         
 -14  10   5          5.04          2.07        38.76 o                         
 -12  10   5         36.45         21.19        36.19 o                         
 -10  10   5       3684.17       3700.88       130.46 o                         
  -8  10   5       2701.91       2855.74       112.34 o                         
  -6  10   5      12790.88      12339.22       242.98 o                         
  -4  10   5        389.61        462.44        43.88 o                         
  -2  10   5       7193.13       7345.38       134.91 o                         
   0  10   5       1834.23       1866.33        72.81 o                         
   2  10   5       2661.29       2683.76        86.51 o                         
   4  10   5       1377.69       1333.16        64.14 o                         
   6  10   5       1663.21       1690.97        77.14 o                         
   8  10   5       2714.78       2689.53       109.11 o                         
  10  10   5       1845.08       1867.64        98.51 o                         
 -15  11   5       4835.97       5019.19       185.05 o                         
 -13  11   5       2744.44       2919.57       130.60 o                         
 -11  11   5      14896.03      14791.12       301.55 o                         
  -9  11   5        581.76        757.09        68.92 o                         
  -7  11   5       7015.53       7158.65       169.84 o                         
  -5  11   5       1523.64       1409.81        66.02 o                         
  -3  11   5         85.86         67.10        28.56 o                         
  -1  11   5      19526.60      19494.43       306.02 o                         
   1  11   5       4443.66       4836.47       114.41 o                         
   3  11   5      24159.67      24707.75       382.90 o                         
   5  11   5       7459.14       7428.62       159.63 o                         
   7  11   5       9546.24       9412.14       185.30 o                         
   9  11   5        212.17        254.67        46.35 o                         
 -14  12   5        619.52        580.73        67.68 o                         
 -12  12   5       1306.40       1361.42        92.10 o                         
 -10  12   5          2.31         13.52        40.36 o                         
  -8  12   5      13056.38      13356.32       272.65 o                         
  -6  12   5        922.04        959.47        87.38 o                         
  -4  12   5      13343.03      13684.93       237.47 o                         
  -2  12   5        564.92        610.11        54.61 o                         
   0  12   5       8405.11       8544.48       175.78 o                         
   2  12   5        457.01        481.48        45.50 o                         
   4  12   5         46.86         46.34        30.75 o                         
   6  12   5       2304.37       2270.40       102.29 o                         
   8  12   5        433.16        364.18        58.21 o                         
 -13  13   5         35.00        104.58        54.81 o                         
 -11  13   5       2960.66       2933.55       198.41 o                         
  -9  13   5         59.23         55.39        47.09 o                         
  -7  13   5       1775.39       1985.42       111.36 o                         
  -5  13   5        317.22        331.72        44.89 o                         
  -3  13   5       2579.72       2544.35       110.27 o                         
  -1  13   5       1828.75       1840.00       107.70 o                         
   1  13   5         31.92         14.96        32.04 o                         
   3  13   5       2281.92       2252.22       107.97 o                         
   5  13   5        242.34        310.10        49.18 o                         
   7  13   5        389.23        238.91        54.68 o                         
 -12  14   5        722.94        860.83       114.92 o                         
 -10  14   5        892.58        890.18        95.72 o                         
  -8  14   5       9145.75       9002.95       362.82 o                         
  -6  14   5       1208.91       1227.61        91.15 o                         
  -4  14   5      18206.89      17716.70       345.55 o                         
  -2  14   5        576.22        680.32        88.25 o                         
   0  14   5      10739.75       9806.90       268.20 o                         
   2  14   5        633.99        632.54        58.67 o                         
   4  14   5         22.39         59.52        42.37 o                         
   6  14   5       7276.41       7303.98       182.92 o                         
 -11  15   5        893.60        970.84       104.56 o                         
  -9  15   5       2276.44       2066.16       140.51 o                         
  -7  15   5        162.47         98.78        55.64 o                         
  -5  15   5        846.58        754.21        76.63 o                         
  -3  15   5       3377.05       3053.32       131.74 o                         
  -1  15   5       3972.06       4190.83       181.08 o                         
   1  15   5       7944.65       7715.16       216.74 o                         
   3  15   5       3110.09       3430.08       143.74 o                         
   5  15   5       4593.47       4553.71       165.79 o                         
 -10  16   5       5364.06       5889.00       229.16 o                         
  -8  16   5        357.71        356.03        86.50 o                         
  -6  16   5       5970.17       5857.00       264.55 o                         
  -4  16   5        735.48        809.27        73.77 o                         
  -2  16   5       4753.68       5075.88       164.43 o                         
   0  16   5       1454.05       1463.55       115.75 o                         
   2  16   5       1363.17       1358.89       190.41 o                         
   4  16   5       1656.67       1781.25       149.45 o                         
  -9  17   5       2075.80       2097.93       165.55 o                         
  -7  17   5        858.45        852.04        96.79 o                         
  -5  17   5        470.35        467.09        83.49 o                         
  -3  17   5        127.13         73.67        47.54 o                         
  -1  17   5        140.59        150.82        50.17 o                         
   1  17   5        822.18        834.14        85.96 o                         
  -6  18   5       7443.35       7297.58       274.40 o                         
  -4  18   5          1.28          6.50        46.60 o                         
  -2  18   5       4626.13       4477.78       193.12 o                         
   0  18   5        304.26        276.37        59.42 o                         
 -18   0   6       1639.05       2318.69       263.02 o                         
 -16   0   6       2079.86       2420.78       239.85 o                         
 -14   0   6       7629.12       7534.75       433.96 o                         
 -12   0   6       1467.25       1394.35       136.11 o                         
 -10   0   6      41258.61      40492.02       854.79 o                         
  -8   0   6       4290.73       4228.92       114.23 o                         
  -6   0   6      59926.95      59219.99       901.74 o                         
  -4   0   6        248.11        319.25        35.25 o                         
  -2   0   6      14400.49      14235.29       250.28 o                         
   0   0   6      11310.97      11530.60       231.11 o                         
   2   0   6        797.10        817.24        56.57 o                         
   4   0   6      26492.82      27063.72       456.87 o                         
   6   0   6       3227.78       3164.04       167.31 o                         
   8   0   6      25162.47      23988.52       665.00 o                         
  10   0   6        891.18        953.93       127.65 o                         
 -17   1   6        517.37        376.24        85.52 o                         
 -15   1   6       1486.06       1416.69       175.23 o                         
 -13   1   6        364.48        346.76        49.12 o                         
 -11   1   6        573.06        593.65        54.37 o                         
  -9   1   6         37.90         35.85        17.99 o                         
  -7   1   6          8.38          7.97        10.99 o                         
  -5   1   6       9852.78      10046.34       128.79 o                         
  -3   1   6      12451.78      12155.96       158.49 o                         
  -1   1   6      17038.49      17647.21       221.36 o                         
   1   1   6       5043.52       5090.57        87.40 o                         
   3   1   6       4725.65       4895.98        89.56 o                         
   5   1   6        718.85        772.22        55.35 o                         
   7   1   6        130.14        100.70        31.28 o                         
   9   1   6        384.28        302.41        51.25 o                         
  11   1   6        847.16        769.71       135.14 o                         
 -18   2   6        115.83        108.25        73.56 o                         
 -16   2   6       8563.89       8782.89       298.85 o                         
 -14   2   6        637.12        557.70        69.45 o                         
 -12   2   6       5428.05       5485.84       153.63 o                         
 -10   2   6      12411.07      12195.02       199.49 o                         
  -8   2   6       1933.28       1879.04        54.83 o                         
  -6   2   6      14434.29      14476.16       181.04 o                         
  -4   2   6       3710.76       3785.44        68.21 o                         
  -2   2   6       7895.39       8091.69       117.34 o                         
   0   2   6       2356.68       2452.46        56.31 o                         
   2   2   6       4334.81       4315.51        80.39 o                         
   4   2   6       4644.70       4805.67        94.03 o                         
   6   2   6        194.08        187.61        33.35 o                         
   8   2   6       5608.20       5388.04       126.92 o                         
  10   2   6       1706.92       1556.01       108.91 o                         
 -17   3   6       2700.57       2883.31       188.86 o                         
 -15   3   6        434.36        430.02        67.97 o                         
 -13   3   6      15414.61      15323.81       358.08 o                         
 -11   3   6        847.18        888.12        49.70 o                         
  -9   3   6       9162.56       8891.27       144.59 o                         
  -7   3   6       9735.37       9631.47       153.69 o                         
  -5   3   6        541.73        601.71        25.62 o                         
  -3   3   6      35865.62      36000.54       416.57 o                         
  -1   3   6        408.49        416.63        27.68 o                         
   1   3   6      33361.07      33657.38       414.94 o                         
   3   3   6       1113.15       1105.22        50.31 o                         
   5   3   6      12310.70      12024.83       203.94 o                         
   7   3   6       3463.69       3320.65       132.48 o                         
   9   3   6        102.36         86.73        38.92 o                         
 -18   4   6        617.05        639.40       101.56 o                         
 -16   4   6       3384.90       3431.64       203.70 o                         
 -14   4   6        634.53        703.89        77.44 o                         
 -12   4   6      12933.71      13443.16       318.52 o                         
 -10   4   6       2253.19       2216.14        65.00 o                         
  -8   4   6      31924.32      31148.45       403.67 o                         
  -6   4   6         65.91         84.63        20.40 o                         
  -4   4   6       8880.83       8900.20       133.28 o                         
  -2   4   6        985.41       1001.84        43.05 o                         
   0   4   6        687.42        717.63        38.94 o                         
   2   4   6       9753.35       9995.57       160.57 o                         
   4   4   6       2347.98       2244.14        72.94 o                         
   6   4   6      16938.78      16692.16       267.07 o                         
   8   4   6       2611.73       2481.09        95.21 o                         
  10   4   6       7527.07       7603.90       221.12 o                         
 -17   5   6        390.76        345.29        94.90 o                         
 -15   5   6        608.51        661.45        80.95 o                         
 -13   5   6       1898.45       1833.68       132.42 o                         
 -11   5   6       2099.64       1961.41        74.03 o                         
  -9   5   6      10442.80      10398.35       177.47 o                         
  -7   5   6       1416.22       1416.81        52.76 o                         
  -5   5   6       6853.34       6596.87       133.71 o                         
  -3   5   6         65.91        103.75        19.04 o                         
  -1   5   6       4765.00       4712.93        91.00 o                         
   1   5   6        242.10        232.34        27.46 o                         
   3   5   6       4791.98       4495.53        95.47 o                         
   5   5   6        174.81        179.45        33.23 o                         
   7   5   6       1482.15       1536.30        74.07 o                         
   9   5   6        439.13        373.25        52.69 o                         
 -16   6   6       1840.68       2019.30       151.61 o                         
 -14   6   6       6132.35       5957.85       320.95 o                         
 -12   6   6        149.59         86.72        29.06 o                         
 -10   6   6        278.65        287.55        42.48 o                         
  -8   6   6       8794.16       8503.49       148.37 o                         
  -6   6   6       2692.45       2701.80        74.57 o                         
  -4   6   6      13098.54      13022.88       213.82 o                         
  -2   6   6         11.69         18.61        16.48 o                         
   0   6   6        140.32        106.91        22.60 o                         
   2   6   6       2095.81       2082.22        69.69 o                         
   4   6   6         12.43         23.95        26.11 o                         
   6   6   6       3151.59       3192.91       103.85 o                         
   8   6   6        170.92        132.87        39.98 o                         
  10   6   6        566.56        467.46        78.27 o                         
 -17   7   6        188.15        105.66        75.78 o                         
 -15   7   6       5886.97       5825.80       235.00 o                         
 -13   7   6        589.80        517.52        55.37 o                         
 -11   7   6       7438.94       7067.56       201.15 o                         
  -9   7   6        985.41       1084.93        60.69 o                         
  -7   7   6       5043.18       4904.92       109.07 o                         
  -5   7   6      19372.46      19530.70       303.17 o                         
  -3   7   6        216.43        169.65        30.69 o                         
  -1   7   6      26866.82      26959.37       343.14 o                         
   1   7   6        878.52        908.28        46.30 o                         
   3   7   6      13837.87      13748.73       211.95 o                         
   5   7   6       5313.12       5202.89       119.92 o                         
   7   7   6       1883.78       1797.16        80.67 o                         
   9   7   6       4796.24       4828.59       165.93 o                         
 -16   8   6       3423.54       3754.22       194.97 o                         
 -14   8   6       3983.39       3912.93       139.00 o                         
 -12   8   6       1314.49       1445.48        96.92 o                         
 -10   8   6       1031.48       1090.64       104.03 o                         
  -8   8   6          2.87         15.49        23.02 o                         
  -6   8   6          3.38         -2.40        21.72 o                         
  -4   8   6         38.46         42.55        25.61 o                         
  -2   8   6         23.02         19.17        19.16 o                         
   0   8   6       1464.12       1530.29        58.71 o                         
   2   8   6       2373.10       2296.74        76.14 o                         
   4   8   6        421.68        409.98        40.37 o                         
   6   8   6         97.79         68.88        34.27 o                         
   8   8   6        323.73        285.18        47.00 o                         
 -15   9   6       2426.82       2591.66       137.92 o                         
 -13   9   6       2709.98       2613.24       128.20 o                         
 -11   9   6      15300.38      14573.13       361.76 o                         
  -9   9   6       3091.84       2952.99       119.39 o                         
  -7   9   6       3589.24       3724.54       106.83 o                         
  -5   9   6        210.47        211.80        32.30 o                         
  -3   9   6       3360.57       3626.09        95.93 o                         
  -1   9   6       1104.85       1167.04        49.49 o                         
   1   9   6       1270.45       1281.49        61.05 o                         
   3   9   6       2222.24       2433.94        87.59 o                         
   5   9   6       1838.11       1776.75        83.68 o                         
   7   9   6          5.40         -7.10        33.29 o                         
 -14  10   6       3081.05       3222.87       151.88 o                         
 -12  10   6          1.26        -14.33        35.70 o                         
 -10  10   6         18.39         13.67        35.41 o                         
  -8  10   6        629.23        658.14        52.60 o                         
  -6  10   6        257.01        263.04        38.09 o                         
  -4  10   6       1049.79       1078.57        63.82 o                         
  -2  10   6          6.22         17.96        25.77 o                         
   0  10   6          5.86          3.57        24.88 o                         
   2  10   6        100.00         60.53        28.75 o                         
   4  10   6         23.77        -28.48        29.45 o                         
   6  10   6        681.04        624.47        55.82 o                         
   8  10   6          1.75         -9.28        35.58 o                         
 -15  11   6        841.46        742.30       110.53 o                         
 -13  11   6        217.94        194.01        74.14 o                         
 -11  11   6       2497.18       2553.15       130.43 o                         
  -9  11   6        717.39        813.75        74.85 o                         
  -7  11   6       3535.43       3254.15       130.13 o                         
  -5  11   6       1996.25       1941.83        82.03 o                         
  -3  11   6       1209.16       1214.46        69.19 o                         
  -1  11   6       6927.40       6561.35       165.51 o                         
   1  11   6       2943.37       3057.08       102.97 o                         
   3  11   6       2886.18       2972.52       107.21 o                         
   5  11   6        685.89        724.84        60.11 o                         
   7  11   6       3158.37       3132.68       130.06 o                         
 -14  12   6       3321.27       2903.80       208.15 o                         
 -12  12   6         31.07        141.17        49.21 o                         
 -10  12   6        863.06        857.86        81.01 o                         
  -8  12   6       4682.43       4758.45       133.69 o                         
  -6  12   6       1002.91        932.84        63.68 o                         
  -4  12   6       3568.75       3645.50       120.42 o                         
  -2  12   6        245.67        278.95        46.23 o                         
   0  12   6        741.18        635.18        63.09 o                         
   2  12   6        927.76        996.13        61.17 o                         
   4  12   6         36.94         -9.87        40.67 o                         
   6  12   6       1359.53       1214.23        87.20 o                         
 -13  13   6       1717.24       1600.31       129.63 o                         
 -11  13   6       2487.37       2382.78       149.17 o                         
  -9  13   6       3062.10       2976.14       178.80 o                         
  -7  13   6       1123.18       1170.28        96.97 o                         
  -5  13   6       1142.23       1150.04        79.71 o                         
  -3  13   6         40.92         21.63        39.51 o                         
  -1  13   6         24.17         11.28        38.72 o                         
   1  13   6         79.78        151.99        48.24 o                         
   3  13   6       1591.65       1693.47       115.64 o                         
   5  13   6        461.23        363.47        54.21 o                         
 -12  14   6       1882.88       1996.54       145.40 o                         
 -10  14   6        538.66        442.70       114.07 o                         
  -8  14   6       4713.02       4949.16       180.50 o                         
  -6  14   6         42.92        114.66        45.74 o                         
  -4  14   6        186.03        148.07        61.17 o                         
  -2  14   6        122.49        191.35        52.34 o                         
   0  14   6        291.35        366.53        62.72 o                         
   2  14   6        273.99        277.47        65.86 o                         
   4  14   6        454.17        350.97        75.65 o                         
 -11  15   6        789.55        693.28       111.11 o                         
  -9  15   6        262.42        176.52        54.67 o                         
  -7  15   6        999.75        997.76       123.05 o                         
  -5  15   6        321.30        428.49        65.55 o                         
  -3  15   6       5523.88       5513.33       169.49 o                         
  -1  15   6       1522.76       1484.37       106.54 o                         
   1  15   6       3667.09       3547.80       180.64 o                         
   3  15   6        310.17        444.46        69.68 o                         
  -8  16   6        205.11        223.16        81.11 o                         
  -6  16   6       3131.50       3096.78       151.95 o                         
  -4  16   6        149.85        228.75        52.79 o                         
  -2  16   6        361.97        557.32        71.12 o                         
   0  16   6        101.53         97.32        53.68 o                         
  -5  17   6       2239.11       2087.42       166.77 o                         
  -3  17   6       1047.38       1157.78        98.89 o                         
 -17   1   7       4528.56       4823.31       231.51 o                         
 -15   1   7       4723.54       4760.47       183.40 o                         
 -13   1   7       2675.66       2687.57       120.27 o                         
 -11   1   7       3495.44       3543.32       107.95 o                         
  -9   1   7        653.64        693.61        50.21 o                         
  -7   1   7         34.98          9.93        19.23 o                         
  -5   1   7       9033.58       9055.90       134.81 o                         
  -3   1   7       1231.85       1346.53        52.24 o                         
  -1   1   7        936.00        971.91        40.87 o                         
   1   1   7        232.53        229.68        25.25 o                         
   3   1   7         86.02         56.27        22.24 o                         
   5   1   7       1019.06       1045.05        56.22 o                         
   7   1   7       1874.60       1846.66        93.58 o                         
   9   1   7        142.69        120.18        55.85 o                         
 -16   2   7       1165.48       1120.24       118.37 o                         
 -14   2   7        236.02        220.39        48.43 o                         
 -12   2   7        770.24        819.36        70.81 o                         
 -10   2   7       7256.76       7135.81       143.66 o                         
  -8   2   7       3586.64       3502.53        71.96 o                         
  -6   2   7       4485.85       4522.13        93.06 o                         
  -4   2   7       1407.93       1568.93        52.69 o                         
  -2   2   7        577.83        638.04        35.30 o                         
   0   2   7       2413.60       2451.72        63.55 o                         
   2   2   7         92.07         77.13        23.13 o                         
   4   2   7        354.92        375.79        38.06 o                         
   6   2   7       1046.53       1158.85        71.33 o                         
   8   2   7        150.08        145.48        41.56 o                         
 -17   3   7        952.06       1049.68       120.34 o                         
 -15   3   7       1127.24       1071.91        99.03 o                         
 -13   3   7       1408.29       1485.03        91.98 o                         
 -11   3   7       1066.06       1113.57        71.18 o                         
  -9   3   7       8381.27       8359.64       140.11 o                         
  -7   3   7       1066.22       1101.95        51.85 o                         
  -5   3   7       3047.46       3098.37        87.97 o                         
  -3   3   7        130.84        141.56        23.58 o                         
  -1   3   7       4504.43       4458.49        92.05 o                         
   1   3   7         57.31          8.06        21.72 o                         
   3   3   7         32.61         44.50        25.20 o                         
   5   3   7         64.76        101.88        32.67 o                         
   7   3   7         39.91         74.54        34.50 o                         
   9   3   7        879.38        806.12        87.33 o                         
 -16   4   7        483.37        353.21        82.77 o                         
 -14   4   7       2157.88       2309.38       134.81 o                         
 -12   4   7       2034.69       1924.52       103.24 o                         
 -10   4   7       5412.50       5502.93       107.31 o                         
  -8   4   7       2967.53       3056.78        79.62 o                         
  -6   4   7       3329.58       3415.20        85.81 o                         
  -4   4   7       2002.76       1999.31        73.52 o                         
  -2   4   7       2811.84       2847.67        74.38 o                         
   0   4   7       9725.75       9832.80       161.27 o                         
   2   4   7       4133.45       3929.12        93.20 o                         
   4   4   7       5344.28       5223.24       121.00 o                         
   6   4   7       1178.38       1202.26        67.99 o                         
   8   4   7        292.04        239.08        47.05 o                         
 -17   5   7       4787.68       5052.51       284.45 o                         
 -15   5   7       2504.90       2375.42       157.20 o                         
 -13   5   7       4921.64       4644.38       150.17 o                         
 -11   5   7        149.60        218.91        34.70 o                         
  -9   5   7       1911.53       1881.34        68.68 o                         
  -7   5   7       3949.42       3788.29        93.87 o                         
  -5   5   7       1224.25       1233.82        57.47 o                         
  -3   5   7       9784.35       9455.50       161.64 o                         
  -1   5   7          4.20          3.32        20.47 o                         
   1   5   7        931.71        827.79        47.72 o                         
   3   5   7       1068.36       1063.90        67.89 o                         
   5   5   7        443.26        394.73        43.76 o                         
   7   5   7       2763.92       2679.91       103.82 o                         
 -16   6   7       1857.42       1935.06       217.80 o                         
 -14   6   7       1394.80       1505.63       113.68 o                         
 -12   6   7         15.51          7.44        30.62 o                         
 -10   6   7         49.42         48.35        23.70 o                         
  -8   6   7        243.01        251.47        31.12 o                         
  -6   6   7        108.37        105.59        27.46 o                         
  -4   6   7       4689.45       4640.68       105.10 o                         
  -2   6   7       1720.25       1875.28        64.85 o                         
   0   6   7       2662.09       2615.26        79.33 o                         
   2   6   7        516.07        527.18        41.37 o                         
   4   6   7       3355.17       3077.22       103.54 o                         
   6   6   7       1201.43       1189.61        68.96 o                         
   8   6   7        633.39        643.85        62.66 o                         
 -15   7   7        659.75        634.58        95.76 o                         
 -13   7   7        449.53        502.22        70.83 o                         
 -11   7   7       3328.44       3368.45        89.72 o                         
  -9   7   7       2140.85       2252.78        84.17 o                         
  -7   7   7      20321.83      20143.18       300.99 o                         
  -5   7   7       5429.70       5679.10       118.60 o                         
  -3   7   7      24158.29      23737.86       344.77 o                         
  -1   7   7       2629.53       2581.71        78.72 o                         
   1   7   7       1880.56       1874.08        83.47 o                         
   3   7   7       4195.20       4103.80       108.00 o                         
   5   7   7        138.79        124.57        35.67 o                         
   7   7   7       4148.27       4328.64       131.05 o                         
 -16   8   7        388.69        173.28        82.21 o                         
 -14   8   7       3211.86       3435.60       172.28 o                         
 -12   8   7       2019.87       2009.50        76.13 o                         
 -10   8   7       3664.01       3657.63       108.52 o                         
  -8   8   7       5408.81       5376.01       117.31 o                         
  -6   8   7       1190.64       1176.49        61.17 o                         
  -4   8   7        398.24        402.55        35.98 o                         
  -2   8   7       7171.00       7250.38       150.50 o                         
   0   8   7       6898.01       6767.56       145.89 o                         
   2   8   7       7103.41       6972.92       136.18 o                         
   4   8   7       6438.31       6380.89       141.22 o                         
   6   8   7       2021.22       1967.10        89.05 o                         
 -15   9   7       2200.00       2110.43       140.00 o                         
 -13   9   7        260.06        298.56        46.59 o                         
 -11   9   7       2057.46       2123.71       105.49 o                         
  -9   9   7        838.76        907.98        60.58 o                         
  -7   9   7       1862.72       2033.61        83.68 o                         
  -5   9   7       2150.38       2049.25        83.21 o                         
  -3   9   7        835.44        898.93        51.76 o                         
  -1   9   7       1919.16       1970.10        84.04 o                         
   1   9   7       1020.43       1053.57        60.23 o                         
   3   9   7       1044.43       1159.24        69.11 o                         
   5   9   7       1239.00       1207.52        75.28 o                         
 -14  10   7       4703.59       4739.67       202.00 o                         
 -12  10   7        970.44        845.89        84.11 o                         
 -10  10   7       3117.75       3279.11       132.85 o                         
  -8  10   7       1149.01       1134.63        70.92 o                         
  -6  10   7        859.65        775.67        59.61 o                         
  -4  10   7       1591.10       1571.32        79.69 o                         
  -2  10   7       4376.12       4401.57       117.19 o                         
   0  10   7       6648.46       6656.73       161.19 o                         
   2  10   7       3846.59       4016.14       120.49 o                         
   4  10   7       7423.69       7576.00       170.19 o                         
   6  10   7       1385.39       1538.97        86.51 o                         
 -13  11   7        448.61        464.39        60.70 o                         
 -11  11   7         23.28         36.97        43.02 o                         
  -9  11   7      10759.58      10660.25       304.19 o                         
  -7  11   7       4134.13       4529.49       150.08 o                         
  -5  11   7      15589.13      15516.86       288.14 o                         
  -3  11   7       4294.74       4475.12       133.72 o                         
  -1  11   7      12414.97      13043.16       291.35 o                         
   1  11   7         28.03         44.46        37.11 o                         
   3  11   7         86.22         59.14        37.94 o                         
   5  11   7       4537.71       4603.32       142.01 o                         
 -12  12   7       3163.61       3500.02       151.40 o                         
 -10  12   7         60.64         42.78        40.57 o                         
  -8  12   7       1312.11       1203.98        75.80 o                         
  -6  12   7        657.91        627.49        58.27 o                         
  -4  12   7         17.81         56.25        40.81 o                         
  -2  12   7       3185.57       3157.82       132.44 o                         
   0  12   7         56.72          2.62        36.06 o                         
   2  12   7       5431.27       5487.49       164.72 o                         
   4  12   7       1076.16        969.69        91.05 o                         
 -11  13   7       2127.53       2287.34       135.13 o                         
  -9  13   7        109.73         98.02        50.19 o                         
  -7  13   7         13.86        -32.99        38.56 o                         
  -5  13   7       3882.06       3954.33       175.46 o                         
  -3  13   7        317.30        236.28        50.04 o                         
  -1  13   7       1345.22       1488.15        94.31 o                         
   1  13   7        670.76        713.69        79.35 o                         
   3  13   7         72.74        106.64        52.21 o                         
 -10  14   7         74.39        135.38        56.17 o                         
  -8  14   7       6677.41       6640.99       223.48 o                         
  -6  14   7          2.55        -21.43        42.56 o                         
  -4  14   7        461.69        536.80        65.09 o                         
  -2  14   7       7174.45       6936.58       209.89 o                         
   0  14   7        881.23        956.74        83.14 o                         
   2  14   7       8835.88       8616.03       244.19 o                         
  -7  15   7       3185.30       3172.37       172.12 o                         
  -5  15   7       1752.51       1849.95       116.59 o                         
  -3  15   7       2697.60       2701.02       163.29 o                         
  -1  15   7       1412.98       1520.54       111.70 o                         
 -16   0   8          3.08         28.72        84.53 o                         
 -14   0   8       9313.99       9183.67       332.78 o                         
 -12   0   8       2199.01       2129.14       139.98 o                         
 -10   0   8       3918.84       3699.00       285.88 o                         
  -8   0   8       9955.15       9861.08       453.24 o                         
  -6   0   8        241.69        210.27        60.31 o                         
  -4   0   8      40063.29      40645.84       866.24 o                         
  -2   0   8       2425.60       2424.55       101.96 o                         
   0   0   8      45543.47      46145.28       742.88 o                         
   2   0   8        211.87        274.67        48.71 o                         
   4   0   8       9209.26       9072.17       252.94 o                         
   6   0   8       5750.93       5525.74       221.87 o                         
 -17   1   8        176.59        181.00        73.59 o                         
 -15   1   8       1656.00       1710.48       108.15 o                         
 -13   1   8        876.99        896.34        71.69 o                         
 -11   1   8       3292.49       3260.65       112.78 o                         
  -9   1   8       1616.58       1502.68        89.72 o                         
  -7   1   8       5206.04       4970.17       148.33 o                         
  -5   1   8       1452.94       1405.74        63.42 o                         
  -3   1   8       1167.24       1150.38        49.01 o                         
  -1   1   8       1108.36       1194.21        50.88 o                         
   1   1   8       1783.96       1806.43        65.03 o                         
   3   1   8       5078.55       5194.41       111.80 o                         
   5   1   8       2253.00       2224.22        98.13 o                         
   7   1   8       2733.15       2847.33       140.66 o                         
 -16   2   8        142.89        216.43        74.83 o                         
 -14   2   8       3255.60       3180.15       142.97 o                         
 -12   2   8          8.24         36.55        37.20 o                         
 -10   2   8       1561.65       1627.31        86.43 o                         
  -8   2   8       1051.55       1118.39        77.32 o                         
  -6   2   8        942.20        998.51        55.21 o                         
  -4   2   8       1517.34       1563.20        64.24 o                         
  -2   2   8       1218.49       1260.34        52.25 o                         
   0   2   8       4308.55       4271.21        93.05 o                         
   2   2   8        755.73        957.31        55.14 o                         
   4   2   8       1627.78       1642.86        73.51 o                         
   6   2   8       3180.44       3402.46       126.40 o                         
 -15   3   8        940.87        988.09       124.50 o                         
 -13   3   8        125.38        130.98        45.40 o                         
 -11   3   8      11192.03      10835.64       234.84 o                         
  -9   3   8       1112.37       1126.03        72.23 o                         
  -7   3   8       9463.78       9477.41       174.77 o                         
  -5   3   8        371.67        382.08        39.70 o                         
  -3   3   8       4038.30       4110.13       115.31 o                         
  -1   3   8       1241.95       1366.11        59.74 o                         
   1   3   8        599.55        653.18        51.67 o                         
   3   3   8       9906.17      10247.82       181.91 o                         
   5   3   8       3681.20       3705.62       122.18 o                         
 -16   4   8       5606.23       5397.30       202.71 o                         
 -14   4   8         22.87        -20.86        44.88 o                         
 -12   4   8       3868.10       3837.72       139.74 o                         
 -10   4   8       3698.15       3811.83       113.54 o                         
  -8   4   8         99.94         78.02        24.06 o                         
  -6   4   8      16026.52      16036.11       279.48 o                         
  -4   4   8        197.18        169.76        33.63 o                         
  -2   4   8      23534.81      24065.97       335.35 o                         
   0   4   8        660.69        652.53        45.60 o                         
   2   4   8      17939.78      18141.14       274.60 o                         
   4   4   8        405.07        345.33        44.66 o                         
   6   4   8       2694.06       2791.41       108.08 o                         
 -15   5   8          1.46        -43.43        59.01 o                         
 -13   5   8       5893.36       5976.05       171.82 o                         
 -11   5   8         78.28         59.31        35.77 o                         
  -9   5   8       7724.87       7677.91       140.57 o                         
  -7   5   8       1745.43       1831.75        79.32 o                         
  -5   5   8       1516.81       1489.28        72.45 o                         
  -3   5   8       3830.62       3689.19       101.10 o                         
  -1   5   8       1522.67       1501.08        63.39 o                         
   1   5   8       1359.23       1266.88        61.51 o                         
   3   5   8        416.56        446.51        46.07 o                         
   5   5   8       3980.20       4059.69       171.28 o                         
 -14   6   8       1040.75       1099.37       105.76 o                         
 -12   6   8       2522.22       2633.00       126.01 o                         
 -10   6   8       2055.75       1932.30        92.44 o                         
  -8   6   8       1579.02       1677.64        68.37 o                         
  -6   6   8         44.08         48.17        28.92 o                         
  -4   6   8        119.75        181.71        33.13 o                         
  -2   6   8       2610.05       2695.92        97.62 o                         
   0   6   8       1181.62       1120.31        58.36 o                         
   2   6   8        679.62        780.96        59.53 o                         
   4   6   8        989.71       1144.42        69.12 o                         
   6   6   8        565.05        478.00        54.49 o                         
 -15   7   8       2016.30       2276.90       151.26 o                         
 -13   7   8       4031.72       4029.80       154.56 o                         
 -11   7   8        500.45        629.47        61.70 o                         
  -9   7   8       7957.67       8080.23       157.89 o                         
  -7   7   8          0.71         -1.50        26.54 o                         
  -5   7   8      12171.17      12142.35       219.25 o                         
  -3   7   8        198.07        191.43        36.41 o                         
  -1   7   8        519.03        509.01        49.22 o                         
   1   7   8       4992.10       5051.58       115.45 o                         
   3   7   8         53.36         50.55        33.28 o                         
   5   7   8       4855.75       4917.98       164.35 o                         
 -14   8   8        102.56        123.60        63.45 o                         
 -12   8   8       1105.95       1060.69        99.34 o                         
 -10   8   8          3.85         20.38        28.50 o                         
  -8   8   8       1615.40       1648.48        73.43 o                         
  -6   8   8        557.06        514.68        54.63 o                         
  -4   8   8       3807.50       4002.16       108.51 o                         
  -2   8   8        255.54        250.72        40.71 o                         
   0   8   8       2328.64       2274.36       107.79 o                         
   2   8   8         50.44         61.10        34.32 o                         
   4   8   8       1110.85       1173.19        70.88 o                         
 -13   9   8        227.65         99.18        68.47 o                         
 -11   9   8       3016.01       3235.36       135.70 o                         
  -9   9   8       3241.31       3294.34       111.42 o                         
  -7   9   8       1247.85       1361.08        72.49 o                         
  -5   9   8       5568.56       5453.99       141.77 o                         
  -3   9   8        184.92        166.33        41.37 o                         
  -1   9   8       3397.15       3162.22       120.80 o                         
   1   9   8       1305.81       1300.23        82.85 o                         
   3   9   8        243.79        228.98        53.09 o                         
 -12  10   8       5681.86       5559.06       153.13 o                         
 -10  10   8       1310.31       1249.75        78.76 o                         
  -8  10   8       2410.46       2472.11       100.91 o                         
  -6  10   8         65.62         60.72        37.20 o                         
  -4  10   8       1126.15        995.20        66.50 o                         
  -2  10   8        457.86        469.62        53.56 o                         
   0  10   8         53.30          8.17        36.32 o                         
   2  10   8       1423.28       1117.02        85.53 o                         
 -11  11   8       1447.68       1487.54        88.36 o                         
  -9  11   8       1214.25       1262.57        89.33 o                         
  -7  11   8        748.51        787.36        59.74 o                         
  -5  11   8        749.23        796.40        68.94 o                         
  -3  11   8        400.85        431.64        58.97 o                         
  -1  11   8        439.22        402.29        62.12 o                         
   1  11   8       1065.89       1142.71        87.09 o                         
 -10  12   8        927.68        910.45        72.77 o                         
  -8  12   8       2097.14       2259.77       118.14 o                         
  -6  12   8        590.35        695.44        62.01 o                         
  -4  12   8          2.20          4.84        38.33 o                         
  -2  12   8       1747.19       1829.14        99.50 o                         
   0  12   8         87.73         51.74        44.68 o                         
  -9  13   8        384.65        321.73        75.13 o                         
  -7  13   8       2774.87       2673.12       144.19 o                         
  -5  13   8        159.22         31.74        40.42 o                         
  -3  13   8       2146.38       2282.27       120.84 o                         
  -1  13   8          9.38         11.73        44.57 o                         
  -6  14   8       2797.62       2517.61       160.61 o                         
  -4  14   8         63.96         36.62        42.26 o                         
 -15   1   9       1096.93       1059.05       153.47 o                         
 -13   1   9       1365.33       1198.88       100.44 o                         
 -11   1   9       2058.56       1893.71       112.34 o                         
  -9   1   9       2172.38       1956.40       109.95 o                         
  -7   1   9       1400.43       1553.86        99.12 o                         
  -5   1   9       1434.37       1466.34        97.41 o                         
  -3   1   9       1489.91       1641.17        72.94 o                         
  -1   1   9          9.06        -21.33        21.33 o                         
   1   1   9         53.78        -17.50        29.68 o                         
   3   1   9         53.29        -29.39        29.39 o                         
 -14   2   9       6604.64       6028.29       202.34 o                         
 -12   2   9       3889.18       3498.08       161.85 o                         
 -10   2   9       4708.96       4449.92       145.32 o                         
  -8   2   9        390.54        363.55        57.15 o                         
  -6   2   9         15.03         11.73        36.54 o                         
  -4   2   9         47.67         31.26        30.12 o                         
  -2   2   9         16.95         57.28        29.88 o                         
   0   2   9        711.36        663.73        47.54 o                         
   2   2   9        191.23        148.84        39.83 o                         
   4   2   9         54.90         43.32        39.60 o                         
 -15   3   9        250.54         84.26        99.32 o                         
 -13   3   9        594.56        531.68        74.35 o                         
 -11   3   9        345.46        344.28        59.30 o                         
  -9   3   9         44.96         66.06        40.59 o                         
  -7   3   9        192.79        181.41        57.86 o                         
  -5   3   9       1119.19       1221.94        68.22 o                         
  -3   3   9       1247.17       1344.33        71.55 o                         
  -1   3   9        385.35        391.84        40.99 o                         
   1   3   9        962.43        995.19        56.74 o                         
   3   3   9       1690.10       1766.30        85.17 o                         
 -14   4   9       2390.84       2354.07       136.88 o                         
 -12   4   9         10.44        -46.48        46.48 o                         
 -10   4   9        223.05        161.97        43.36 o                         
  -8   4   9       2072.07       2119.92       114.40 o                         
  -6   4   9       1268.09       1205.58        66.08 o                         
  -4   4   9       2323.69       2266.93        97.37 o                         
  -2   4   9       2130.96       1962.64        86.73 o                         
   0   4   9       1905.18       1983.79        85.39 o                         
   2   4   9         10.27          2.89        31.84 o                         
   4   4   9         28.86        -21.07        36.16 o                         
 -13   5   9        222.93        143.95        55.03 o                         
 -11   5   9       5622.93       5685.10       179.78 o                         
  -9   5   9        891.11       1004.18        75.22 o                         
  -7   5   9       2344.86       2112.98        85.92 o                         
  -5   5   9        224.93        170.94        39.56 o                         
  -3   5   9        578.76        583.22        52.22 o                         
  -1   5   9        653.03        587.07        59.04 o                         
   1   5   9        180.17        106.16        35.74 o                         
   3   5   9       1744.35       1703.20        83.67 o                         
 -14   6   9        329.99        269.62        65.37 o                         
 -12   6   9       2173.09       2091.80       137.15 o                         
 -10   6   9       1769.48       1621.05       105.56 o                         
  -8   6   9       1416.07       1373.30        82.05 o                         
  -6   6   9        190.78        208.61        40.50 o                         
  -4   6   9        530.67        585.80        55.46 o                         
  -2   6   9        688.99        654.22        56.75 o                         
   0   6   9        105.06         60.92        36.25 o                         
   2   6   9         53.24         33.29        36.01 o                         
 -13   7   9        295.05        252.38        67.35 o                         
 -11   7   9       4216.97       4369.35       164.70 o                         
  -9   7   9        303.61        291.87        56.14 o                         
  -7   7   9       1910.82       1959.28        87.63 o                         
  -5   7   9       2131.08       2013.36        89.21 o                         
  -3   7   9        434.09        353.43        60.75 o                         
  -1   7   9       4712.69       4743.37       131.30 o                         
   1   7   9       2222.12       2224.58       118.87 o                         
 -12   8   9          7.54          4.84        46.31 o                         
 -10   8   9       1209.48       1243.22        94.15 o                         
  -8   8   9       4244.66       4345.05       116.34 o                         
  -6   8   9       2966.90       2974.98       109.73 o                         
  -4   8   9       6217.54       5998.77       137.96 o                         
  -2   8   9       3140.97       2937.83       113.20 o                         
   0   8   9       1564.19       1507.18        84.87 o                         
 -11   9   9        235.70        195.85        57.75 o                         
  -9   9   9       2050.77       2266.37        97.77 o                         
  -7   9   9        245.82        205.99        41.10 o                         
  -5   9   9       1192.02       1192.27        77.63 o                         
  -3   9   9       2015.33       1973.80        99.77 o                         
  -1   9   9         89.56         68.19        41.07 o                         
   1   9   9       1890.30       1834.18       111.22 o                         
 -10  10   9       1081.02        981.20        85.87 o                         
  -8  10   9       4357.71       4625.76       150.19 o                         
  -6  10   9        551.30        526.15        56.75 o                         
  -4  10   9       4365.16       4218.56       145.84 o                         
  -2  10   9        997.92       1035.37        77.93 o                         
  -9  11   9       5436.33       5477.34       169.81 o                         
  -7  11   9        158.46        135.40        40.23 o                         
  -5  11   9         26.14          2.44        44.50 o                         
  -3  11   9       6458.12       6184.77       168.50 o                         
 -12   0  10      10649.43      10422.60       398.55 o                         
 -10   0  10        587.26        346.16       115.04 o                         
  -8   0  10      27367.12      26588.47       842.99 o                         
  -6   0  10        957.48       1056.21       132.41 o                         
  -4   0  10       7523.74       8057.12       323.12 o                         
  -2   0  10       3460.13       4082.21       247.10 o                         
   0   0  10          0.91          7.40        39.94 o                         
 -13   1  10        352.04        228.83        80.31 o                         
 -11   1  10         29.29          0.54        45.48 o                         
  -9   1  10         10.39         19.24        46.08 o                         
  -7   1  10       1509.40       1453.26       104.15 o                         
  -5   1  10       3141.11       3288.79       155.24 o                         
  -3   1  10       6595.89       6450.85       265.96 o                         
  -1   1  10       3983.05       4185.42       134.47 o                         
   1   1  10       1873.58       1940.12        85.61 o                         
 -12   2  10       3448.20       3401.22       169.42 o                         
 -10   2  10        808.37        835.97        76.00 o                         
  -8   2  10       6827.55       6687.18       200.90 o                         
  -6   2  10        926.39        887.44        85.97 o                         
  -4   2  10       3960.05       4212.11       176.54 o                         
  -2   2  10       1385.10       1472.91        81.56 o                         
   0   2  10       1683.43       1426.19        90.41 o                         
 -13   3  10        885.02        925.52        95.33 o                         
 -11   3  10       5493.17       5259.17       190.18 o                         
  -9   3  10       1039.11       1069.98        87.89 o                         
  -7   3  10         25.92         49.10        46.35 o                         
  -5   3  10      10097.39      10085.26       261.19 o                         
  -3   3  10       1351.84       1414.81        79.83 o                         
  -1   3  10      13099.42      13132.81       251.46 o                         
 -12   4  10        192.48        277.99        71.31 o                         
 -10   4  10      10578.37      10527.47       248.09 o                         
  -8   4  10        490.41        545.07        68.53 o                         
  -6   4  10       6157.41       6154.16       191.11 o                         
  -4   4  10        509.69        545.47        53.97 o                         
  -2   4  10        577.70        628.85        57.87 o                         
   0   4  10       2144.67       2264.04       108.32 o                         
 -11   5  10       5112.35       5062.43       198.21 o                         
  -9   5  10       1462.75       1434.38        95.76 o                         
  -7   5  10       3026.77       3039.60       205.74 o                         
  -5   5  10         10.63         17.15        34.60 o                         
  -3   5  10       1603.96       1735.45        88.13 o                         
  -1   5  10         38.91         49.86        36.71 o                         
 -10   6  10       2428.48       2275.86       131.46 o                         
  -8   6  10       1005.89       1064.83        84.53 o                         
  -6   6  10       7203.22       7336.30       195.66 o                         
  -4   6  10        280.54        273.16        47.20 o                         
  -2   6  10        425.37        336.44        63.96 o                         
  -9   7  10       2488.08       2156.46       115.34 o                         
  -7   7  10       3286.00       3278.04       155.31 o                         
  -5   7  10        164.19        150.45        39.68 o                         
  -3   7  10       8722.71       8664.70       389.27 o                         
  -8   8  10          2.65        -45.42        45.42 o                         
  -6   8  10          4.52         -1.26        36.20 o                         
  -4   8  10         96.95         42.34        43.13 o                         
                                                                                
