# Supplementary material for: The alluaudite-type crystal structures of Na2(Fe/Co)2Co(VO4)3 and Ag2(Fe/Co)2Co(VO4)3
Source: Acta Crystallogr E Crystallogr Commun. 2016 Jun 24;72(Pt 7):1017–20. doi: 10.1107/S2056989016009981 (PMC4992929; doi:10.1107/S2056989016009981)
Supplement: Supplementary file 3 [file e-72-01017-IIsup3.hkl]

data_II                                                                         
_shelx_title ' EL15_D176_DRX17_NS40A_2_a.res in C2/c'                           
_shelx_refln_list_code          4                                               
_shelx_F_calc_maximum      711.90                                               
_exptl_crystal_F_000      1350.26                                               
_reflns_d_resolution_high  0.6201                                               
                                                                                
loop_                                                                           
 _space_group_symop_operation_xyz                                               
 'x, y, z'                                                                      
 '-x, y, -z+1/2'                                                                
 'x+1/2, y+1/2, z'                                                              
 '-x+1/2, y+1/2, -z+1/2'                                                        
 '-x, -y, -z'                                                                   
 'x, -y, z-1/2'                                                                 
 '-x+1/2, -y+1/2, -z'                                                           
 'x+1/2, -y+1/2, z-1/2'                                                         
                                                                                
_cell_length_a    11.7846                                                       
_cell_length_b    12.8314                                                       
_cell_length_c     6.8064                                                       
_cell_angle_alpha  90.000                                                       
_cell_angle_beta  111.001                                                       
_cell_angle_gamma  90.000                                                       
                                                                                
_shelx_F_squared_multiplier     1.000                                           
                                                                                
loop_                                                                           
 _refln_index_h                                                                 
 _refln_index_k                                                                 
 _refln_index_l                                                                 
 _refln_F_squared_calc                                                          
 _refln_F_squared_meas                                                          
 _refln_F_squared_sigma                                                         
 _refln_observed_status                                                         
   2   0   0      21917.01      21916.44       381.36 o                         
   4   0   0     306657.72     281625.50      6908.45 o                         
   6   0   0     104237.64     107145.20      2008.08 o                         
   8   0   0      85221.73      85096.97      1601.99 o                         
  10   0   0      73069.78      74849.66      1418.29 o                         
  12   0   0       4753.76       4905.46       135.73 o                         
  14   0   0      37316.55      36943.38       934.72 o                         
  16   0   0       1997.45       2227.86       131.53 o                         
   1   1   0          0.19         11.13         3.43 o                         
   3   1   0      31077.47      31871.91       411.33 o                         
   5   1   0      42718.23      45529.99       606.10 o                         
   7   1   0      18737.66      19137.03       250.94 o                         
   9   1   0       2894.97       3025.17        54.98 o                         
  11   1   0       2090.02       2216.84        50.11 o                         
  13   1   0       6296.42       6266.39       135.04 o                         
  15   1   0         67.84         71.30        26.28 o                         
  17   1   0         12.09         11.90        28.79 o                         
   0   2   0       2190.55       1836.27        62.07 o                         
   2   2   0      33830.13      33775.60       393.96 o                         
   4   2   0       2360.09       1977.68        38.38 o                         
   6   2   0       9938.45      10078.55       136.67 o                         
   8   2   0      13203.88      13090.63       177.40 o                         
  10   2   0        204.66        195.08        16.38 o                         
  12   2   0       8039.26       8008.06       151.81 o                         
  14   2   0          5.54          8.40        18.70 o                         
  16   2   0       1040.04       1027.61        72.73 o                         
   1   3   0        473.21        522.79        18.96 o                         
   3   3   0      40619.78      41617.39       505.64 o                         
   5   3   0      31387.65      33000.02       388.45 o                         
   7   3   0      68824.31      69959.73       931.73 o                         
   9   3   0       1587.52       1724.31        39.57 o                         
  11   3   0      16981.31      16887.28       271.71 o                         
  13   3   0       1158.62       1109.79        44.99 o                         
  15   3   0       1379.20       1389.09        76.60 o                         
  17   3   0       9005.74       8586.52       273.85 o                         
   0   4   0      17689.36      17080.90       429.47 o                         
   2   4   0     386222.34     388163.38      9013.23 o                         
   4   4   0      69702.89      71386.80       902.96 o                         
   6   4   0     149665.34     148032.95      2025.51 o                         
   8   4   0      28295.16      28202.83       386.21 o                         
  10   4   0      14011.91      13433.32       205.65 o                         
  12   4   0      42085.45      41397.96       635.93 o                         
  14   4   0       4119.72       4173.00       107.46 o                         
  16   4   0      10620.13      10524.08       270.33 o                         
   1   5   0         27.38        194.69        23.81 o                         
   3   5   0      44884.79      46203.00       586.65 o                         
   5   5   0      10579.09       9900.58       134.33 o                         
   7   5   0        328.49        365.65        21.02 o                         
   9   5   0       7269.68       7044.78       116.04 o                         
  11   5   0         25.45         25.29        13.56 o                         
  13   5   0       8303.82       8406.40       180.15 o                         
  15   5   0        571.20        585.14        74.09 o                         
  17   5   0       2813.30       2798.38       129.47 o                         
   0   6   0     110228.55     118906.42      2933.86 o                         
   2   6   0        427.65        273.98        12.00 o                         
   4   6   0      27275.68      26902.83       382.25 o                         
   6   6   0      37331.36      36487.93       470.77 o                         
   8   6   0         60.17         97.22        24.00 o                         
  10   6   0      19693.44      19632.08       312.38 o                         
  12   6   0        180.84        249.83        29.15 o                         
  14   6   0       9703.59       9672.46       225.74 o                         
  16   6   0         14.13         23.63        36.99 o                         
   1   7   0       5570.20       5336.59       110.50 o                         
   3   7   0       2059.46       2124.52        36.29 o                         
   5   7   0      29088.84      29740.66       385.80 o                         
   7   7   0          2.79         33.56        13.58 o                         
   9   7   0       9928.44       9863.43       168.84 o                         
  11   7   0       2213.72       2175.39        57.68 o                         
  13   7   0       6731.43       6655.93       140.05 o                         
  15   7   0       4739.28       4773.30       123.45 o                         
   0   8   0      77837.79      83108.25      2025.40 o                         
   2   8   0      28463.63      27570.63       395.74 o                         
   4   8   0      30440.85      29641.55       368.64 o                         
   6   8   0       9250.11       8924.15       133.73 o                         
   8   8   0      33697.01      32669.85       504.55 o                         
  10   8   0       4074.03       3935.63        84.31 o                         
  12   8   0       7260.32       7189.97       183.21 o                         
  14   8   0       1122.74       1184.90        56.28 o                         
  16   8   0       2116.18       2346.93       102.38 o                         
   1   9   0      20248.38      20764.93       319.99 o                         
   3   9   0        208.85        173.44         9.16 o                         
   5   9   0      11387.20      11245.20       156.54 o                         
   7   9   0       3318.01       3201.14        69.92 o                         
   9   9   0       7394.07       7031.85       122.39 o                         
  11   9   0       6560.64       6455.84       118.93 o                         
  13   9   0       1216.30       1315.43        58.14 o                         
  15   9   0      12521.81      12557.05       339.59 o                         
   0  10   0      35507.61      36232.97       905.59 o                         
   2  10   0      21276.44      21050.03       309.48 o                         
   4  10   0      16293.90      15656.93       276.35 o                         
   6  10   0       8344.54       8013.07       168.95 o                         
   8  10   0      25636.11      25891.91       491.06 o                         
  10  10   0        722.71        772.95        42.31 o                         
  12  10   0      10169.38      10181.33       204.47 o                         
  14  10   0        682.14        814.29        51.47 o                         
   1  11   0        378.68        433.20        19.79 o                         
   3  11   0       3152.03       2983.50        49.75 o                         
   5  11   0       2027.33       2075.92        45.26 o                         
   7  11   0         14.03         34.08        15.98 o                         
   9  11   0        916.80        949.20        43.48 o                         
  11  11   0        535.42        626.84        42.26 o                         
  13  11   0       1884.44       1942.79        73.09 o                         
  15  11   0        586.27        570.78        54.63 o                         
   0  12   0      17019.80      17269.38       454.28 o                         
   2  12   0       1063.91       1125.07        42.21 o                         
   4  12   0       5564.89       5572.42        88.42 o                         
   6  12   0      14257.00      13649.56       258.76 o                         
   8  12   0        187.48        156.22        22.35 o                         
  10  12   0       7205.00       7187.78       142.81 o                         
  12  12   0         12.85         18.98        27.80 o                         
  14  12   0       4157.44       4118.63       153.75 o                         
   1  13   0        723.03        798.82        26.78 o                         
   3  13   0       8091.93       8078.44       113.46 o                         
   5  13   0       2783.23       2721.88        65.24 o                         
   7  13   0        955.40        823.00        39.58 o                         
   9  13   0       3089.82       2910.72        76.39 o                         
  11  13   0         28.25         24.14        21.68 o                         
  13  13   0       8048.74       7633.66       229.90 o                         
   0  14   0        293.51        316.26        21.39 o                         
   2  14   0      30331.20      31569.27       396.07 o                         
   4  14   0       3070.70       3165.73        62.12 o                         
   6  14   0      14787.62      15005.11       252.63 o                         
   8  14   0       1468.60       1539.99        56.97 o                         
  10  14   0       3191.47       3275.01       114.57 o                         
  12  14   0       3953.71       3857.29       108.84 o                         
   1  15   0       2886.20       2941.18        57.28 o                         
   3  15   0        229.97        274.10        15.45 o                         
   5  15   0       8710.16       8971.68       161.61 o                         
   7  15   0       2178.64       2195.63        63.99 o                         
   9  15   0       3494.21       3478.55        88.01 o                         
  11  15   0        306.29        341.16        36.48 o                         
   0  16   0       1328.59       1397.86        42.44 o                         
   2  16   0       3256.09       3452.13        58.58 o                         
   4  16   0        847.04        943.35        35.28 o                         
   6  16   0        810.81        915.40        41.52 o                         
   8  16   0       4951.72       5116.06       112.58 o                         
  10  16   0         36.00         38.48        24.92 o                         
   1  17   0        791.99        783.95        25.42 o                         
   3  17   0       4328.71       4352.09        85.01 o                         
   5  17   0        187.39        232.41        26.57 o                         
   7  17   0       3863.59       3856.02        96.73 o                         
   9  17   0          2.90        -15.31        23.84 o                         
   0  18   0      28374.20      28367.23       563.42 o                         
   2  18   0       1147.63       1098.54        41.17 o                         
   4  18   0       8773.27       8831.79       170.21 o                         
   6  18   0        361.31        488.73        62.82 o                         
   8  18   0       1487.41       1646.95        64.21 o                         
   1  19   0        257.29        250.74        26.94 o                         
   3  19   0       4118.47       4028.73        85.89 o                         
   5  19   0        854.16        907.22        42.16 o                         
   7  19   0       5584.72       5635.81       163.20 o                         
   0  20   0        726.02        819.33        65.14 o                         
   2  20   0       1562.20       1571.76        56.56 o                         
   4  20   0       1244.73       1408.24        49.55 o                         
 -17   1   1       1904.03       1930.11       102.13 o                         
 -15   1   1       1168.24       1125.65        66.77 o                         
 -13   1   1        282.17        283.37        24.32 o                         
 -11   1   1       2152.24       2235.10        48.96 o                         
  -9   1   1       1746.61       1793.50        37.28 o                         
  -7   1   1       4384.40       4300.87        62.67 o                         
  -5   1   1         26.40         85.92         9.38 o                         
  -3   1   1       1523.07       1652.49        28.68 o                         
  -1   1   1         68.35         93.26         4.86 o                         
   1   1   1       4198.14       4373.27        53.76 o                         
   3   1   1       2604.07       2859.83        40.54 o                         
   5   1   1       7672.32       8449.99       110.03 o                         
   7   1   1       6381.71       6477.10        93.64 o                         
   9   1   1       4175.70       4157.83        67.47 o                         
  11   1   1       9752.74       9796.80       179.62 o                         
  13   1   1       3753.94       3841.55        96.12 o                         
  15   1   1       3177.16       3247.78       106.82 o                         
  17   1   1       1386.37       1634.04        91.96 o                         
 -18   2   1       1231.08       1200.20        78.46 o                         
 -16   2   1       3423.89       3351.17       116.08 o                         
 -14   2   1       8162.50       8286.09       174.55 o                         
 -12   2   1       6967.29       7076.70       126.55 o                         
 -10   2   1       4575.84       4550.22        83.89 o                         
  -8   2   1       1771.29       1774.82        36.53 o                         
  -6   2   1       1251.43       1064.57        21.63 o                         
  -4   2   1       1662.21       1825.90        29.85 o                         
  -2   2   1        196.99        269.97         7.23 o                         
   0   2   1        439.74        502.79         9.88 o                         
   2   2   1       4102.43       4172.07        58.41 o                         
   4   2   1       8236.70       8639.63       111.66 o                         
   6   2   1      11172.29      11143.77       151.15 o                         
   8   2   1       5753.20       5978.34        89.69 o                         
  10   2   1       1901.14       1936.07        45.14 o                         
  12   2   1        382.25        414.44        28.47 o                         
  14   2   1       2834.81       2676.37        78.25 o                         
  16   2   1       3224.42       3248.98       104.03 o                         
 -17   3   1       3857.83       3612.02       125.50 o                         
 -15   3   1        223.02        195.09        38.25 o                         
 -13   3   1       4785.08       4698.47       110.08 o                         
 -11   3   1         11.49         20.56        11.89 o                         
  -9   3   1       1302.46       1328.30        32.40 o                         
  -7   3   1       1882.10       1825.13        36.00 o                         
  -5   3   1        117.98        167.26         9.28 o                         
  -3   3   1       7755.24       8011.63       107.29 o                         
  -1   3   1       1877.37       1925.78        25.93 o                         
   1   3   1      25077.03      25728.75       327.77 o                         
   3   3   1          9.96          5.32         3.25 o                         
   5   3   1      19867.23      19313.25       264.68 o                         
   7   3   1        807.06        771.96        23.02 o                         
   9   3   1       9675.78       9850.54       155.28 o                         
  11   3   1          2.81          4.00        12.04 o                         
  13   3   1       1897.55       1886.45        58.68 o                         
  15   3   1        159.87        167.33        34.79 o                         
 -16   4   1        351.04        354.23        38.48 o                         
 -14   4   1       3282.76       3352.57        90.57 o                         
 -12   4   1         29.83         72.80        19.12 o                         
 -10   4   1        108.26        123.75        15.62 o                         
  -8   4   1      10981.05      11040.75       160.57 o                         
  -6   4   1       9630.10       9806.82       128.75 o                         
  -4   4   1      13956.97      13544.10       170.93 o                         
  -2   4   1       3693.46       3486.97        45.89 o                         
   0   4   1      31787.45      32846.61       369.34 o                         
   2   4   1        153.98        167.33         8.31 o                         
   4   4   1         49.31         51.60         7.40 o                         
   6   4   1      30849.71      30789.94       440.77 o                         
   8   4   1       2365.04       2401.33        55.16 o                         
  10   4   1      12293.71      12547.26       195.96 o                         
  12   4   1         49.83         69.36        18.50 o                         
  14   4   1       1155.51       1139.47        69.29 o                         
  16   4   1        710.40        814.41        63.14 o                         
 -17   5   1       3435.74       3472.70       182.60 o                         
 -15   5   1        139.56        110.13        25.84 o                         
 -13   5   1        500.81        451.83        31.21 o                         
 -11   5   1       3928.59       3785.50        84.59 o                         
  -9   5   1       4551.49       4730.03        90.21 o                         
  -7   5   1       3853.87       3818.04        59.10 o                         
  -5   5   1       2828.19       3102.64        47.24 o                         
  -3   5   1          9.62         17.13         4.99 o                         
  -1   5   1       3167.10       3221.56        72.16 o                         
   1   5   1        563.78        653.88        16.53 o                         
   3   5   1      18777.99      19106.67       238.24 o                         
   5   5   1       1369.49       1512.06        31.30 o                         
   7   5   1       2471.07       2340.64        51.96 o                         
   9   5   1       8246.81       7958.85       173.04 o                         
  11   5   1       2138.22       2146.45        55.34 o                         
  13   5   1       5952.78       5791.08       134.46 o                         
  15   5   1       1664.65       1495.15        82.67 o                         
 -16   6   1        697.17        746.10        64.75 o                         
 -14   6   1       1386.96       1387.37        62.12 o                         
 -12   6   1       3714.52       3616.62        96.21 o                         
 -10   6   1       7122.25       6846.42       160.13 o                         
  -8   6   1       2574.78       2501.93        51.22 o                         
  -6   6   1       8801.48       8916.79       119.85 o                         
  -4   6   1       1933.40       1729.13        30.38 o                         
  -2   6   1       6911.64       7214.49       104.19 o                         
   0   6   1        286.89        214.24        14.12 o                         
   2   6   1       2527.09       2637.01        38.73 o                         
   4   6   1         61.84         51.61         8.93 o                         
   6   6   1        177.43        146.73        14.21 o                         
   8   6   1        357.57        354.67        22.26 o                         
  10   6   1         11.71         11.90        15.01 o                         
  12   6   1        946.88        928.97        41.25 o                         
  14   6   1       1011.55       1072.30        63.24 o                         
  16   6   1       2392.69       2349.88       120.67 o                         
 -17   7   1        460.67        480.55        46.97 o                         
 -15   7   1      10088.39      10056.88       213.88 o                         
 -13   7   1        402.45        419.03        32.23 o                         
 -11   7   1      23919.12      23049.12       391.26 o                         
  -9   7   1         53.17         41.76        14.15 o                         
  -7   7   1      14976.22      15102.14       244.11 o                         
  -5   7   1       7697.20       7556.13       107.47 o                         
  -3   7   1       3365.82       3330.30        49.54 o                         
  -1   7   1      55234.27      56220.54      1116.56 o                         
   1   7   1       8815.41       8298.11       100.57 o                         
   3   7   1      86090.09      87109.98      1055.54 o                         
   5   7   1       4966.33       4707.62        77.05 o                         
   7   7   1      27291.79      26707.03       441.82 o                         
   9   7   1        687.81        712.52        30.55 o                         
  11   7   1       1433.09       1432.10        45.21 o                         
  13   7   1       2662.24       2646.88        76.40 o                         
  15   7   1        413.32        551.90        51.42 o                         
 -16   8   1       2293.60       2242.57        82.61 o                         
 -14   8   1        776.02        803.80        46.49 o                         
 -12   8   1        650.33        610.64        37.11 o                         
 -10   8   1        116.97        108.20        18.25 o                         
  -8   8   1       7210.50       7063.92       126.77 o                         
  -6   8   1      12557.30      12681.25       183.45 o                         
  -4   8   1      19153.44      18163.04       359.48 o                         
  -2   8   1      26844.65      26404.09       403.81 o                         
   0   8   1      16764.75      16556.78       284.79 o                         
   2   8   1      11634.92      11581.80       139.13 o                         
   4   8   1       9895.33      10142.36       141.67 o                         
   6   8   1       2055.62       2006.81        49.13 o                         
   8   8   1      16950.13      16629.19       253.39 o                         
  10   8   1       1364.80       1383.73        47.75 o                         
  12   8   1       7649.97       7813.34       148.88 o                         
  14   8   1        178.77        240.79        38.09 o                         
 -15   9   1        468.91        527.79        48.97 o                         
 -13   9   1        418.19        536.53        38.05 o                         
 -11   9   1         70.91        100.61        19.98 o                         
  -9   9   1        743.16        741.91        32.67 o                         
  -7   9   1        690.71        665.14        28.43 o                         
  -5   9   1       8099.35       7578.22       150.43 o                         
  -3   9   1        384.35        354.07        13.63 o                         
  -1   9   1        101.66         80.61         9.76 o                         
   1   9   1       3764.30       3483.24        67.43 o                         
   3   9   1       1923.75       1846.68        35.43 o                         
   5   9   1       4931.01       4887.22        83.02 o                         
   7   9   1        977.18        936.40        36.95 o                         
   9   9   1       1114.41       1112.14        46.73 o                         
  11   9   1       1651.27       1654.72        77.54 o                         
  13   9   1        718.85        765.47        44.29 o                         
  15   9   1       1387.68       1333.44        70.70 o                         
 -16  10   1        185.76        211.67        36.94 o                         
 -14  10   1       1907.45       1905.64       102.25 o                         
 -12  10   1       1262.98       1239.77        56.44 o                         
 -10  10   1        356.18        371.11        29.04 o                         
  -8  10   1      15371.92      14660.90       303.28 o                         
  -6  10   1       1859.94       1926.60        45.14 o                         
  -4  10   1      30862.48      30264.54       379.30 o                         
  -2  10   1        868.04        938.43        26.23 o                         
   0  10   1      18120.96      18491.54       289.12 o                         
   2  10   1          9.96         24.92         6.53 o                         
   4  10   1       2852.27       2770.12        48.02 o                         
   6  10   1      13321.07      13173.50       218.13 o                         
   8  10   1       2218.37       2346.70        61.19 o                         
  10  10   1       9845.72       9930.62       197.09 o                         
  12  10   1          1.11        -20.44        23.08 o                         
  14  10   1       4071.80       4100.26       158.97 o                         
 -15  11   1        286.07        297.56        40.96 o                         
 -13  11   1      16669.47      16237.84       300.98 o                         
 -11  11   1        612.03        609.04        40.44 o                         
  -9  11   1      31286.14      30397.78       626.83 o                         
  -7  11   1        559.03        548.50        31.23 o                         
  -5  11   1      13218.20      13288.53       204.72 o                         
  -3  11   1      15963.43      15883.99       214.82 o                         
  -1  11   1          2.02         32.71        11.45 o                         
   1  11   1      50994.27      51132.15       603.95 o                         
   3  11   1       7993.42       7890.82       127.55 o                         
   5  11   1      42642.11      41301.36       597.24 o                         
   7  11   1       3260.32       3270.71        74.99 o                         
   9  11   1       8646.75       8430.95       162.59 o                         
  11  11   1       1779.26       1717.25        70.40 o                         
  13  11   1        123.76        102.17        28.82 o                         
 -14  12   1        423.05        469.78        42.08 o                         
 -12  12   1       1357.77       1374.88        63.75 o                         
 -10  12   1       2403.96       2469.87        83.76 o                         
  -8  12   1        158.90        159.51        22.23 o                         
  -6  12   1      17706.34      18000.62       275.17 o                         
  -4  12   1       1234.30       1302.65        41.71 o                         
  -2  12   1      12365.63      12997.73       200.46 o                         
   0  12   1       2406.45       2537.20        41.98 o                         
   2  12   1       4030.34       3984.78        60.59 o                         
   4  12   1         61.99         64.02        13.60 o                         
   6  12   1        204.53        212.81        23.21 o                         
   8  12   1        403.24        409.28        30.40 o                         
  10  12   1       2342.99       2261.62        75.32 o                         
  12  12   1       3097.83       3230.95        95.86 o                         
 -13  13   1         69.70         52.41        26.62 o                         
 -11  13   1        427.16        431.20        38.53 o                         
  -9  13   1       1852.53       1951.02        72.86 o                         
  -7  13   1         38.06         41.62        16.53 o                         
  -5  13   1        205.53        241.46        17.80 o                         
  -3  13   1          2.39         14.53        13.23 o                         
  -1  13   1        567.07        719.97        65.78 o                         
   1  13   1       5439.19       5651.95        79.87 o                         
   3  13   1       1754.95       1745.97        39.33 o                         
   5  13   1       1852.06       1836.04        53.41 o                         
   7  13   1       1510.79       1544.06        64.49 o                         
   9  13   1         32.85         68.96        23.75 o                         
  11  13   1       2056.67       2196.47        79.60 o                         
  13  13   1        111.76        119.89        32.33 o                         
 -12  14   1       2626.64       2664.57       122.09 o                         
 -10  14   1       3752.71       3586.84        90.84 o                         
  -8  14   1        858.11        870.84        43.39 o                         
  -6  14   1      16686.94      16937.74       280.43 o                         
  -4  14   1       1666.56       1836.92        40.32 o                         
  -2  14   1      36442.58      36396.48       528.32 o                         
   0  14   1         34.98         52.23         7.52 o                         
   2  14   1      13045.88      12928.86       174.19 o                         
   4  14   1       6473.51       6381.61       114.13 o                         
   6  14   1        248.91        193.23        23.40 o                         
   8  14   1      19579.53      18528.67       360.11 o                         
  10  14   1         90.20        137.60        35.60 o                         
  12  14   1       8683.02       8319.73       242.15 o                         
 -11  15   1       5885.94       5691.83       134.97 o                         
  -9  15   1          6.05        -18.99        18.99 o                         
  -7  15   1       8322.55       8320.63       156.70 o                         
  -5  15   1        592.64        578.17        30.84 o                         
  -3  15   1       1180.26       1168.09        29.96 o                         
  -1  15   1       8150.28       7834.23       126.12 o                         
   1  15   1       3549.11       3854.56        60.16 o                         
   3  15   1      10031.10      10014.56       164.35 o                         
   5  15   1       3020.88       3150.82        75.54 o                         
   7  15   1       4287.00       3979.28       124.19 o                         
   9  15   1       2314.76       2230.52        78.76 o                         
  11  15   1       1274.33       1163.80        67.23 o                         
 -10  16   1        510.29        646.74        44.80 o                         
  -8  16   1       6643.54       7019.67       140.77 o                         
  -6  16   1        810.37        909.81        40.44 o                         
  -4  16   1       6218.27       6722.03       118.31 o                         
  -2  16   1        890.94        989.93        37.22 o                         
   0  16   1       3958.29       4245.22        75.93 o                         
   2  16   1        648.52        741.88        29.81 o                         
   4  16   1       1299.00       1391.90        46.90 o                         
   6  16   1          1.42         24.87        17.58 o                         
   8  16   1       2423.54       2610.81       107.58 o                         
  10  16   1        118.06        141.79        31.18 o                         
  -9  17   1       6767.94       6840.85       150.05 o                         
  -7  17   1        551.77        625.09        36.57 o                         
  -5  17   1       1009.54       1038.15        40.39 o                         
  -3  17   1          2.27         25.10        19.01 o                         
  -1  17   1        497.55        466.20        25.14 o                         
   1  17   1       1787.42       1646.90        42.96 o                         
   3  17   1       1178.09       1258.81        44.03 o                         
   5  17   1       1225.71       1194.77        53.48 o                         
   7  17   1         18.03          6.46        22.49 o                         
   9  17   1          6.85         38.28        26.63 o                         
  -8  18   1       1964.30       1914.25        67.62 o                         
  -6  18   1        180.23        160.87        21.78 o                         
  -4  18   1      11062.05      10839.18       188.87 o                         
  -2  18   1        159.33        142.71        19.93 o                         
   0  18   1       4970.06       4798.96        86.30 o                         
   2  18   1       2229.92       2155.34        59.61 o                         
   4  18   1       6838.90       6504.57       136.30 o                         
   6  18   1       4776.21       4727.55       129.15 o                         
  -7  19   1        241.68        227.10        26.62 o                         
  -5  19   1        547.32        649.38        31.85 o                         
  -3  19   1        310.09        275.82        27.66 o                         
  -1  19   1        479.07        598.79        31.71 o                         
   1  19   1         70.94        122.82        15.37 o                         
   3  19   1       1052.71       1182.59        90.97 o                         
   5  19   1        369.75        513.90        39.16 o                         
  -4  20   1       1772.46       1933.44        75.58 o                         
  -2  20   1        100.38        205.41        25.68 o                         
   0  20   1       1428.82       1661.54        58.01 o                         
   2  20   1        939.04       1091.69        40.74 o                         
 -18   0   2      10626.52      10347.11       383.01 o                         
 -16   0   2       8566.58       8385.83       312.41 o                         
 -14   0   2       4540.38       4463.82       184.08 o                         
 -12   0   2      24552.08      24688.95       494.33 o                         
 -10   0   2       3588.22       3491.12        81.25 o                         
  -8   0   2     118790.04     121627.12      2281.43 o                         
  -6   0   2      15474.33      15866.02       312.49 o                         
  -4   0   2      74889.95      77407.05      1624.87 o                         
  -2   0   2       6138.72       6161.56       134.58 o                         
   0   0   2      28878.40      27925.10      1003.13 o                         
   2   0   2      29157.49      27472.02       476.88 o                         
   4   0   2       9284.51       9622.89       186.34 o                         
   6   0   2      86245.59      88959.39      1527.76 o                         
   8   0   2          7.19         24.44        13.04 o                         
  10   0   2      37722.51      38035.58       852.89 o                         
  12   0   2        833.98        814.44        62.47 o                         
  14   0   2      10642.78      10471.67       389.93 o                         
  16   0   2       8304.25       8140.16       260.56 o                         
 -17   1   2       4200.57       4393.96       165.42 o                         
 -15   1   2       1743.49       1675.44        74.39 o                         
 -13   1   2      18184.26      18681.72       346.04 o                         
 -11   1   2       6124.46       5952.51        97.63 o                         
  -9   1   2      17618.90      17706.45       227.64 o                         
  -7   1   2      42997.14      43186.59       552.59 o                         
  -5   1   2      40843.89      43188.38       576.83 o                         
  -3   1   2     181752.55     195301.44      3460.49 o                         
  -1   1   2        230.91        450.88        13.55 o                         
   1   1   2     185498.72     186697.61      2543.66 o                         
   3   1   2      21750.23      22437.49       303.67 o                         
   5   1   2      61209.49      62573.57       835.34 o                         
   7   1   2      10528.07      10755.84       142.64 o                         
   9   1   2       8114.12       8003.14       124.03 o                         
  11   1   2      15392.95      15285.82       273.35 o                         
  13   1   2       1522.04       1538.59        72.95 o                         
  15   1   2       5524.65       5722.40       150.73 o                         
 -18   2   2       1471.20       1397.34        95.87 o                         
 -16   2   2         94.83         54.99        29.21 o                         
 -14   2   2       7924.20       8168.14       170.25 o                         
 -12   2   2       1477.98       1604.56        52.38 o                         
 -10   2   2       2697.68       2667.39        60.58 o                         
  -8   2   2      23164.20      23028.57       289.63 o                         
  -6   2   2       6994.05       7303.92       102.56 o                         
  -4   2   2      13044.46      12456.49       185.47 o                         
  -2   2   2      17272.05      17226.55       224.72 o                         
   0   2   2      17850.70      17230.54       225.56 o                         
   2   2   2       3418.90       2643.66        42.05 o                         
   4   2   2      10778.83      10701.93       144.41 o                         
   6   2   2      12901.64      12773.20       165.71 o                         
   8   2   2        373.20        382.85        20.15 o                         
  10   2   2       4546.62       4523.12        85.27 o                         
  12   2   2       3836.42       3885.43        97.30 o                         
  14   2   2          1.52        -11.13        22.25 o                         
  16   2   2       2026.90       1998.71        97.21 o                         
 -17   3   2       6060.37       6166.48       179.01 o                         
 -15   3   2      16428.13      16548.38       318.28 o                         
 -13   3   2        607.59        699.31        36.42 o                         
 -11   3   2      67730.64      65874.25       938.44 o                         
  -9   3   2      23490.53      23512.07       311.66 o                         
  -7   3   2      44369.14      44967.56       576.89 o                         
  -5   3   2     161391.31     168283.59      2242.97 o                         
  -3   3   2      41636.28      42706.17       532.99 o                         
  -1   3   2     291580.00     286558.47      3330.98 o                         
   1   3   2      57986.92      60806.12       681.89 o                         
   3   3   2     190827.62     189885.98      2515.74 o                         
   5   3   2      16021.96      15730.48       208.88 o                         
   7   3   2      55571.24      54265.84       770.14 o                         
   9   3   2      48440.16      47830.88       726.57 o                         
  11   3   2        997.65        973.10        44.98 o                         
  13   3   2      21390.42      21044.78       432.06 o                         
  15   3   2       2410.12       2548.43       101.09 o                         
 -18   4   2       2082.30       2139.19       102.05 o                         
 -16   4   2       3076.11       2901.72       105.08 o                         
 -14   4   2      13029.80      12946.68       253.95 o                         
 -12   4   2       1174.64       1260.09        45.59 o                         
 -10   4   2      31490.00      31184.33       455.92 o                         
  -8   4   2       8346.85       8341.29       126.68 o                         
  -6   4   2      73761.59      78273.72      1043.17 o                         
  -4   4   2       1569.70       2027.85        31.15 o                         
  -2   4   2       1686.61       1379.35        37.44 o                         
   0   4   2         33.13         23.03         4.66 o                         
   2   4   2       1871.72       2109.83        33.21 o                         
   4   4   2      43374.67      43567.35       615.87 o                         
   6   4   2       7045.36       6903.63       106.62 o                         
   8   4   2      30942.75      30436.44       469.57 o                         
  10   4   2        117.04        151.47        18.99 o                         
  12   4   2      15367.34      14605.49       292.16 o                         
  14   4   2       2503.83       2505.74        88.39 o                         
 -17   5   2         79.40        160.58        36.70 o                         
 -15   5   2       1014.40        975.37        57.33 o                         
 -13   5   2       1332.50       1289.14        49.54 o                         
 -11   5   2       1086.97       1011.44        45.56 o                         
  -9   5   2      32564.50      31593.51       459.94 o                         
  -7   5   2          8.72         27.03         9.50 o                         
  -5   5   2      24584.47      25389.82       314.64 o                         
  -3   5   2       1095.69       1132.21        19.13 o                         
  -1   5   2      62520.07      63623.24       740.57 o                         
   1   5   2       1481.21       1515.75        25.28 o                         
   3   5   2      15014.64      14528.12       184.88 o                         
   5   5   2        266.35        303.88        16.94 o                         
   7   5   2      18529.23      17845.25       282.76 o                         
   9   5   2       1479.35       1459.28        43.65 o                         
  11   5   2       1822.77       1817.89        58.71 o                         
  13   5   2        575.81        673.43        45.02 o                         
  15   5   2        338.69        381.63        47.70 o                         
 -16   6   2       4568.73       4639.84       131.20 o                         
 -14   6   2       2807.26       2781.42        75.26 o                         
 -12   6   2       3736.36       3618.36        80.95 o                         
 -10   6   2       2030.90       2008.51        46.83 o                         
  -8   6   2          2.84         28.49        10.82 o                         
  -6   6   2      16674.55      16907.58       237.49 o                         
  -4   6   2       1439.98       1639.33        29.49 o                         
  -2   6   2      18225.89      18409.51       212.81 o                         
   0   6   2       4984.09       4769.25        61.32 o                         
   2   6   2          0.09         60.79        21.99 o                         
   4   6   2       8646.34       8607.88       115.87 o                         
   6   6   2         41.60         87.77        14.29 o                         
   8   6   2       4870.16       4731.62        85.82 o                         
  10   6   2        189.03        177.26        21.31 o                         
  12   6   2        397.30        460.77        34.28 o                         
  14   6   2       3213.08       3312.48       119.51 o                         
 -17   7   2       8224.46       8521.28       244.17 o                         
 -15   7   2       3387.22       3457.10        96.56 o                         
 -13   7   2      23525.89      22787.21       393.06 o                         
 -11   7   2       9286.92       8968.52       160.21 o                         
  -9   7   2      38872.94      38178.56       580.20 o                         
  -7   7   2      39005.56      38831.11       563.09 o                         
  -5   7   2      54087.58      53968.80       843.00 o                         
  -3   7   2     165730.23     168299.59      2218.93 o                         
  -1   7   2      23671.97      23250.49       266.85 o                         
   1   7   2     170826.69     171081.28      1980.92 o                         
   3   7   2      44017.10      43864.87       539.45 o                         
   5   7   2      61489.28      60651.31       911.19 o                         
   7   7   2      37854.58      37295.64       510.56 o                         
   9   7   2      10148.96      10034.03       163.44 o                         
  11   7   2      22231.43      21593.89       350.94 o                         
  13   7   2       3350.62       3682.00       162.33 o                         
  15   7   2       9384.01       9782.08       307.12 o                         
 -16   8   2       5633.60       5735.19       159.27 o                         
 -14   8   2       4560.93       4616.82       111.37 o                         
 -12   8   2       4508.99       4413.79       110.63 o                         
 -10   8   2         98.77        125.75        19.41 o                         
  -8   8   2       1275.71       1296.47        32.91 o                         
  -6   8   2       3267.45       3095.95        56.90 o                         
  -4   8   2          8.73         50.06         8.32 o                         
  -2   8   2       1109.49       1051.03        21.42 o                         
   0   8   2        467.76        458.97        16.43 o                         
   2   8   2       1030.35       1058.46        24.76 o                         
   4   8   2       9497.86       9283.92       138.62 o                         
   6   8   2        778.76        785.37        31.80 o                         
   8   8   2          7.97         11.30        14.12 o                         
  10   8   2       1671.26       1679.17        56.33 o                         
  12   8   2       2355.11       2468.81        76.89 o                         
  14   8   2       3820.33       3859.59       114.50 o                         
 -15   9   2       1504.96       1671.90        78.46 o                         
 -13   9   2        298.44        194.75        44.37 o                         
 -11   9   2      17056.19      17032.69       301.08 o                         
  -9   9   2       4190.82       3933.17        85.09 o                         
  -7   9   2      13484.43      13197.75       270.70 o                         
  -5   9   2       5564.54       5386.19        79.99 o                         
  -3   9   2       6403.47       6169.61        83.23 o                         
  -1   9   2        148.82        145.33        10.55 o                         
   1   9   2       5643.22       5434.30        71.86 o                         
   3   9   2       5680.81       5743.98        83.46 o                         
   5   9   2       3833.26       3889.61        70.01 o                         
   7   9   2        372.99        403.05        27.46 o                         
   9   9   2       9840.84       9922.27       190.55 o                         
  11   9   2        800.28        690.40        45.14 o                         
  13   9   2       4038.36       4118.14       120.61 o                         
 -16  10   2       5478.71       5704.74       171.69 o                         
 -14  10   2       3014.69       2794.89        84.89 o                         
 -12  10   2       1212.60       1339.84        76.22 o                         
 -10  10   2        296.24        353.25        29.45 o                         
  -8  10   2       1303.85       1206.59        55.31 o                         
  -6  10   2         75.51        245.59        46.35 o                         
  -4  10   2       2974.33       2977.15        50.14 o                         
  -2  10   2          0.38         37.45        10.77 o                         
   0  10   2        223.23        253.72        13.09 o                         
   2  10   2       2618.96       2632.74        42.87 o                         
   4  10   2          8.89         31.33        11.22 o                         
   6  10   2       1271.59       1187.89        47.49 o                         
   8  10   2        631.04        683.90        39.24 o                         
  10  10   2         87.84         96.03        25.44 o                         
  12  10   2       1541.05       1535.49        77.10 o                         
 -15  11   2       3363.14       3551.91       119.33 o                         
 -13  11   2       4650.40       4635.70       114.50 o                         
 -11  11   2       4948.87       4888.13       113.99 o                         
  -9  11   2      14813.48      14060.46       320.99 o                         
  -7  11   2      13961.92      14225.88       235.76 o                         
  -5  11   2      23522.01      22823.73       320.49 o                         
  -3  11   2      27167.12      26991.41       326.52 o                         
  -1  11   2      29891.21      30010.94       454.05 o                         
   1  11   2      34965.17      34005.14       513.56 o                         
   3  11   2      23884.04      23341.71       367.07 o                         
   5  11   2      18010.57      17749.21       271.44 o                         
   7  11   2      10867.47      10751.94       202.42 o                         
   9  11   2       9138.32       9114.66       182.38 o                         
  11  11   2       5484.21       5335.89       127.41 o                         
  13  11   2       2012.95       2244.12        95.65 o                         
 -14  12   2       1604.99       1504.24        69.41 o                         
 -12  12   2       3409.95       3268.00       101.34 o                         
 -10  12   2       1311.86       1260.75        57.73 o                         
  -8  12   2        597.05        610.90        37.73 o                         
  -6  12   2       8098.69       8027.71       144.59 o                         
  -4  12   2         91.86        105.95        12.75 o                         
  -2  12   2       7681.71       7613.95       141.51 o                         
   0  12   2       5161.47       4981.62        74.61 o                         
   2  12   2        558.80        578.90        26.31 o                         
   4  12   2       4474.82       4275.66        83.19 o                         
   6  12   2         49.96         52.36        18.96 o                         
   8  12   2       3468.90       3321.84        88.11 o                         
  10  12   2       1601.94       1606.16        67.53 o                         
  12  12   2        361.03        318.71        42.35 o                         
 -13  13   2       2933.54       2983.60       119.54 o                         
 -11  13   2         46.51          8.19        22.99 o                         
  -9  13   2      14456.76      14576.85       268.46 o                         
  -7  13   2         46.54         77.66        20.26 o                         
  -5  13   2       5206.97       5435.35       118.02 o                         
  -3  13   2       2745.19       2761.53        51.29 o                         
  -1  13   2       3168.47       3357.65        60.40 o                         
   1  13   2       4521.63       4453.53        74.05 o                         
   3  13   2       2638.80       2615.44        72.66 o                         
   5  13   2         10.94         14.74        14.80 o                         
   7  13   2      11879.33      11778.04       222.86 o                         
   9  13   2         64.85         51.81        26.11 o                         
  11  13   2       3862.21       3960.05       117.29 o                         
 -12  14   2        475.40        529.65        43.65 o                         
 -10  14   2       1344.93       1450.25        62.58 o                         
  -8  14   2       3899.67       4251.92       101.81 o                         
  -6  14   2        973.36       1008.46        42.65 o                         
  -4  14   2        581.39        648.70        25.66 o                         
  -2  14   2       1805.25       1729.73        42.70 o                         
   0  14   2       1625.66       1585.92        38.55 o                         
   2  14   2        101.95        135.26        17.31 o                         
   4  14   2          6.36         11.16        14.28 o                         
   6  14   2       3684.11       3384.55        94.33 o                         
   8  14   2       1627.48       1603.06        70.66 o                         
  10  14   2       1530.96       1569.02       106.57 o                         
 -13  15   2        301.41        304.72        43.88 o                         
 -11  15   2       9241.23       9110.47       237.68 o                         
  -9  15   2        439.31        514.68        45.57 o                         
  -7  15   2       2053.71       2046.82        64.98 o                         
  -5  15   2      13400.40      13565.09       243.04 o                         
  -3  15   2        513.67        548.25        21.70 o                         
  -1  15   2      22192.78      22935.68       353.13 o                         
   1  15   2        163.53        183.29        19.16 o                         
   3  15   2      16155.60      15923.91       282.04 o                         
   5  15   2       1228.64       1229.98        76.49 o                         
   7  15   2       3203.24       3121.79       139.46 o                         
   9  15   2       5352.70       5357.30       138.89 o                         
 -12  16   2        496.29        476.48        40.95 o                         
 -10  16   2        191.15        162.40        28.45 o                         
  -8  16   2       4614.15       4610.91       109.48 o                         
  -6  16   2          2.65          0.40        20.18 o                         
  -4  16   2       6369.44       6184.13       117.34 o                         
  -2  16   2        597.19        586.33        28.40 o                         
   0  16   2        614.15        634.19        29.30 o                         
   2  16   2       3420.04       3352.80        80.44 o                         
   4  16   2          8.63         39.08        19.55 o                         
   6  16   2       5895.08       5828.86       153.04 o                         
   8  16   2          9.14         -5.63        34.45 o                         
  -9  17   2        209.09        264.57        43.34 o                         
  -7  17   2       4486.09       4699.31       108.60 o                         
  -5  17   2        337.01        415.04        29.26 o                         
  -3  17   2       7869.06       7896.81       152.16 o                         
  -1  17   2          1.53          5.39        11.61 o                         
   1  17   2       6329.96       6394.79       132.19 o                         
   3  17   2        236.57        237.90        26.81 o                         
   5  17   2       6538.69       6520.88       163.96 o                         
   7  17   2         21.17         32.50        23.57 o                         
  -8  18   2       3213.80       3327.66        88.58 o                         
  -6  18   2      12428.73      12504.27       232.46 o                         
  -4  18   2        434.64        472.08        27.15 o                         
  -2  18   2       3421.39       3317.11        77.35 o                         
   0  18   2       2130.30       2091.90        51.76 o                         
   2  18   2          6.93         31.49        15.73 o                         
   4  18   2      11082.39      11244.31       231.99 o                         
   6  18   2       2724.44       2748.10        94.59 o                         
  -7  19   2       2095.07       2363.06        72.30 o                         
  -5  19   2         52.22         72.24        17.05 o                         
  -3  19   2      10773.93      10681.05       204.75 o                         
  -1  19   2       1977.08       1940.47        55.17 o                         
   1  19   2      15531.87      15536.92       299.25 o                         
   3  19   2         48.36         28.91        18.91 o                         
   5  19   2       2326.70       2729.26        90.74 o                         
  -4  20   2         13.96         20.26        31.34 o                         
  -2  20   2        649.19        781.97        49.32 o                         
   0  20   2        604.04        597.87        31.82 o                         
 -17   1   3       2103.57       2194.41        93.85 o                         
 -15   1   3       5785.01       5541.24       145.51 o                         
 -13   1   3       9992.79      10099.44       194.19 o                         
 -11   1   3       5462.17       5532.61        90.85 o                         
  -9   1   3       8369.75       8637.70       122.12 o                         
  -7   1   3        318.86        382.99        16.82 o                         
  -5   1   3        608.36        707.32        21.20 o                         
  -3   1   3      37180.96      39772.62       709.94 o                         
  -1   1   3       3624.35       3858.46        59.69 o                         
   1   1   3         44.38         41.09         7.43 o                         
   3   1   3        685.60        754.78        22.01 o                         
   5   1   3       1031.98       1041.49        26.73 o                         
   7   1   3       1070.23       1130.96        30.10 o                         
   9   1   3       4761.77       4637.13       106.47 o                         
  11   1   3        496.82        529.95        40.60 o                         
  13   1   3          1.81         29.80        26.07 o                         
  15   1   3        535.72        567.38        54.80 o                         
 -18   2   3       4726.69       4725.96       149.94 o                         
 -16   2   3       2377.07       2353.84        89.72 o                         
 -14   2   3        728.82        728.35        41.91 o                         
 -12   2   3         18.62         29.89        13.10 o                         
 -10   2   3       4156.54       4250.43        69.59 o                         
  -8   2   3      21904.32      21981.84       291.12 o                         
  -6   2   3      13995.88      14653.43       196.24 o                         
  -4   2   3       4650.10       4418.94        67.36 o                         
  -2   2   3        253.50        210.54        10.11 o                         
   0   2   3         94.17         80.24         7.58 o                         
   2   2   3       2731.96       3011.10        45.35 o                         
   4   2   3        370.81        490.06        17.71 o                         
   6   2   3       1508.65       1467.73        38.77 o                         
   8   2   3       2513.30       2520.67        58.61 o                         
  10   2   3       1430.66       1454.32        54.91 o                         
  12   2   3       3979.62       4118.22       115.39 o                         
  14   2   3       5420.97       5459.76       164.36 o                         
 -17   3   3          5.43         -0.10        26.50 o                         
 -15   3   3       1873.23       1868.04        69.78 o                         
 -13   3   3        473.53        532.25        47.61 o                         
 -11   3   3       5116.61       5076.60        92.88 o                         
  -9   3   3        350.45        337.43        19.02 o                         
  -7   3   3      26571.03      27267.57       374.56 o                         
  -5   3   3        592.14        521.57        16.50 o                         
  -3   3   3      15810.87      16728.79       201.91 o                         
  -1   3   3          0.79         14.39         6.41 o                         
   1   3   3      17473.67      17976.03       224.97 o                         
   3   3   3         63.49         84.57         9.01 o                         
   5   3   3        172.21        210.23        14.04 o                         
   7   3   3        639.80        693.02        39.07 o                         
   9   3   3         60.52         60.57        16.54 o                         
  11   3   3       2939.17       2914.39        82.63 o                         
  13   3   3       1042.43        999.19        58.46 o                         
  15   3   3       2239.64       2319.24       133.62 o                         
 -18   4   3        861.26        903.61       105.75 o                         
 -16   4   3        432.46        458.26        43.28 o                         
 -14   4   3         68.46         63.10        19.95 o                         
 -12   4   3       8445.45       8490.75       144.29 o                         
 -10   4   3       2368.38       2444.68        66.66 o                         
  -8   4   3      30841.90      31897.65       462.01 o                         
  -6   4   3       2884.39       3170.09        54.89 o                         
  -4   4   3       8281.72       8797.33       112.01 o                         
  -2   4   3      24455.67      25797.14       333.18 o                         
   0   4   3       7386.50       7473.84       104.05 o                         
   2   4   3      23545.39      24250.79       301.53 o                         
   4   4   3       7590.20       7609.12       112.60 o                         
   6   4   3      11390.04      11319.56       186.88 o                         
   8   4   3       1418.29       1374.75        42.83 o                         
  10   4   3        269.03        331.44        25.78 o                         
  12   4   3       1339.16       1323.36        75.32 o                         
  14   4   3        595.03        704.02        52.23 o                         
 -17   5   3       1337.00       1165.68        87.21 o                         
 -15   5   3       6128.79       6091.59       139.17 o                         
 -13   5   3       4397.84       4329.07        88.23 o                         
 -11   5   3       9233.73       9120.13       151.95 o                         
  -9   5   3        104.83        102.07        14.76 o                         
  -7   5   3        405.21        402.09        18.41 o                         
  -5   5   3      15285.11      15940.97       236.90 o                         
  -3   5   3       5978.87       6709.36       101.31 o                         
  -1   5   3      15390.61      15800.65       209.11 o                         
   1   5   3         90.42         85.03         8.46 o                         
   3   5   3        426.80        489.08        17.28 o                         
   5   5   3        919.47        955.05        29.59 o                         
   7   5   3       3133.93       3227.82        75.97 o                         
   9   5   3       3880.60       3613.82        78.72 o                         
  11   5   3       1855.88       1823.37        65.25 o                         
  13   5   3         23.79         35.89        25.52 o                         
 -18   6   3       3644.44       3813.13       158.48 o                         
 -16   6   3        544.85        555.06        77.64 o                         
 -14   6   3       2449.22       2326.12        65.05 o                         
 -12   6   3        292.02        340.71        23.60 o                         
 -10   6   3        626.87        608.80        24.35 o                         
  -8   6   3        240.62        292.95        17.06 o                         
  -6   6   3         11.07         53.44        15.54 o                         
  -4   6   3         33.31         25.56         7.27 o                         
  -2   6   3       4129.08       3997.07        58.20 o                         
   0   6   3      10367.83      10459.00       136.15 o                         
   2   6   3       2388.19       2177.05        36.12 o                         
   4   6   3       2985.03       3096.10        53.64 o                         
   6   6   3       3561.42       3464.36        63.74 o                         
   8   6   3       6350.87       6153.90       116.37 o                         
  10   6   3       1352.71       1427.41        56.90 o                         
  12   6   3       1183.86       1214.87        59.88 o                         
  14   6   3       1061.07       1151.35        78.04 o                         
 -17   7   3          0.28         29.70        47.65 o                         
 -15   7   3       2126.23       2102.54       102.56 o                         
 -13   7   3       1664.06       1740.94        70.72 o                         
 -11   7   3       2518.19       2504.24        59.62 o                         
  -9   7   3      12115.95      12032.54       189.62 o                         
  -7   7   3       3541.79       3530.94        71.01 o                         
  -5   7   3      82361.84      81940.02       997.80 o                         
  -3   7   3       9748.69       9654.10       174.95 o                         
  -1   7   3      68381.62      70168.67       818.62 o                         
   1   7   3         61.51         61.53         9.86 o                         
   3   7   3       7981.06       8022.48       120.99 o                         
   5   7   3      15884.13      16000.07       229.17 o                         
   7   7   3        136.40        133.88        17.73 o                         
   9   7   3      14428.11      14262.47       226.90 o                         
  11   7   3       1379.95       1352.98        54.52 o                         
  13   7   3      14744.79      14922.33       303.77 o                         
 -16   8   3         28.17         -5.26        28.57 o                         
 -14   8   3       4009.45       3745.54       105.76 o                         
 -12   8   3       1568.62       1624.03        64.39 o                         
 -10   8   3      11872.02      11862.19       192.51 o                         
  -8   8   3       2913.28       2849.77        60.70 o                         
  -6   8   3      20001.22      20039.87       296.91 o                         
  -4   8   3       1263.68       1335.04        30.50 o                         
  -2   8   3       3633.18       3533.73        50.87 o                         
   0   8   3      28174.44      28364.43       338.84 o                         
   2   8   3      13913.50      13834.56       188.29 o                         
   4   8   3      13064.22      13339.76       193.87 o                         
   6   8   3       9041.31       8845.76       155.53 o                         
   8   8   3       1388.42       1468.54        56.54 o                         
  10   8   3         22.71         24.30        21.77 o                         
  12   8   3        396.41        442.72        39.57 o                         
 -17   9   3        843.89        958.07        78.22 o                         
 -15   9   3        441.41        437.77        43.68 o                         
 -13   9   3       2486.26       2497.75        78.94 o                         
 -11   9   3        777.66        742.64        39.01 o                         
  -9   9   3       1211.86       1226.34        40.57 o                         
  -7   9   3       2006.46       2051.13        48.94 o                         
  -5   9   3       3648.65       3487.22        59.19 o                         
  -3   9   3       2431.65       2336.01        66.92 o                         
  -1   9   3        209.03        185.73        11.79 o                         
   1   9   3        595.21        603.08        21.32 o                         
   3   9   3       2855.78       2809.36        51.14 o                         
   5   9   3          8.14         19.90        13.43 o                         
   7   9   3        611.59        639.22        34.15 o                         
   9   9   3          2.48          7.13        20.75 o                         
  11   9   3        179.54        204.68        33.83 o                         
  13   9   3        556.32        583.61        67.38 o                         
 -16  10   3       3289.42       3287.50       139.10 o                         
 -14  10   3        115.28        130.86        28.78 o                         
 -12  10   3      11700.59      11341.09       205.29 o                         
 -10  10   3       1338.07       1395.74        50.88 o                         
  -8  10   3      12924.63      12952.37       217.99 o                         
  -6  10   3         10.91         18.07        13.70 o                         
  -4  10   3       2377.95       2386.91        60.84 o                         
  -2  10   3      12209.70      12309.93       169.59 o                         
   0  10   3       5616.00       5669.24        81.64 o                         
   2  10   3      21919.43      21950.01       292.17 o                         
   4  10   3       1929.43       1967.23        45.40 o                         
   6  10   3      16684.14      16371.26       274.08 o                         
   8  10   3       1583.07       1600.12        56.64 o                         
  10  10   3       2347.17       2487.23        78.90 o                         
  12  10   3       1120.61       1171.07        82.63 o                         
 -15  11   3        202.23        130.34        34.29 o                         
 -13  11   3       2472.50       2378.00        99.09 o                         
 -11  11   3       2980.11       2880.93        99.46 o                         
  -9  11   3        103.32        103.06        21.33 o                         
  -7  11   3      32818.15      32843.87       511.92 o                         
  -5  11   3       8049.23       8014.50       142.10 o                         
  -3  11   3      41840.00      42897.68       626.06 o                         
  -1  11   3        992.63       1086.06        27.69 o                         
   1  11   3      24960.57      24853.33       347.75 o                         
   3  11   3       5105.66       5073.57       111.63 o                         
   5  11   3        906.14        874.35        36.51 o                         
   7  11   3      20296.38      20348.25       386.86 o                         
   9  11   3         68.06         80.24        27.67 o                         
  11  11   3      18750.40      18741.57       374.13 o                         
 -14  12   3       2421.31       2392.07        85.26 o                         
 -12  12   3       1701.42       1604.88        66.50 o                         
 -10  12   3        917.48       1021.99        47.95 o                         
  -8  12   3        117.74        130.61        19.90 o                         
  -6  12   3          9.45         14.22        14.12 o                         
  -4  12   3       1125.62       1162.12        35.25 o                         
  -2  12   3       1418.06       1460.30        40.20 o                         
   0  12   3       5664.18       5635.27       113.30 o                         
   2  12   3        358.75        399.78        30.64 o                         
   4  12   3      11350.27      11062.96       206.56 o                         
   6  12   3        672.21        609.87        42.46 o                         
   8  12   3       4546.00       4603.90       121.60 o                         
  10  12   3       1066.99       1179.07        84.24 o                         
 -13  13   3       1997.98       2229.58        81.37 o                         
 -11  13   3          0.02          5.76        21.22 o                         
  -9  13   3       3329.76       3458.89        96.82 o                         
  -7  13   3        541.52        567.95        34.68 o                         
  -5  13   3       1526.10       1432.62        48.90 o                         
  -3  13   3       6762.62       6903.62       125.34 o                         
  -1  13   3        238.87        267.15        26.10 o                         
   1  13   3        252.28        245.31        22.48 o                         
   3  13   3        161.78        185.58        31.21 o                         
   5  13   3        118.26        128.88        27.00 o                         
   7  13   3       1109.76       1118.21        58.79 o                         
   9  13   3        200.58        155.13        33.20 o                         
  11  13   3        544.95        571.61        51.98 o                         
 -12  14   3        255.06        250.18        38.80 o                         
 -10  14   3      16971.75      17046.96       318.58 o                         
  -8  14   3        238.93        226.28        29.03 o                         
  -6  14   3      11261.69      11238.42       208.95 o                         
  -4  14   3       3064.65       2930.01        72.08 o                         
  -2  14   3        531.98        523.37        29.63 o                         
   0  14   3      26615.25      25760.18       434.71 o                         
   2  14   3       1318.93       1332.25        54.58 o                         
   4  14   3      14663.44      13849.33       321.54 o                         
   6  14   3          6.03         22.19        24.24 o                         
   8  14   3       6198.40       6089.22       189.63 o                         
  10  14   3       1466.93       1433.07        87.46 o                         
 -13  15   3       1206.92       1228.27        71.07 o                         
 -11  15   3        641.83        737.36        47.86 o                         
  -9  15   3       2622.12       2543.57        99.08 o                         
  -7  15   3       2762.18       2825.85        81.91 o                         
  -5  15   3       6891.61       6828.58       137.86 o                         
  -3  15   3       1784.44       1953.01        55.96 o                         
  -1  15   3       6254.61       6244.90       126.02 o                         
   1  15   3         27.33         21.59        17.43 o                         
   3  15   3       1781.77       1621.87        62.63 o                         
   5  15   3       5867.81       5587.26       136.82 o                         
   7  15   3         29.18          9.46        25.04 o                         
   9  15   3       4526.77       4319.47       161.91 o                         
 -12  16   3        925.58        944.75        78.85 o                         
 -10  16   3       1920.79       1980.92        86.93 o                         
  -8  16   3         85.70         82.79        27.44 o                         
  -6  16   3       2577.87       2741.16        72.50 o                         
  -4  16   3        202.42        273.65        29.30 o                         
  -2  16   3       3489.22       3737.23        86.46 o                         
   0  16   3        766.21        781.88        40.23 o                         
   2  16   3       3958.76       4097.48       104.36 o                         
   4  16   3        960.98        959.87        57.86 o                         
   6  16   3       6119.33       5915.40       158.23 o                         
   8  16   3        753.44        844.62        60.81 o                         
  -9  17   3        645.94        613.81        45.04 o                         
  -7  17   3        291.09        308.31        34.31 o                         
  -5  17   3        438.72        523.35        33.07 o                         
  -3  17   3       2324.06       2063.41        64.32 o                         
  -1  17   3        182.87        170.64        22.24 o                         
   1  17   3        525.93        444.73        33.65 o                         
   3  17   3        379.51        352.56        33.42 o                         
   5  17   3         17.56         10.66        22.92 o                         
   7  17   3       3794.84       3679.83       126.57 o                         
  -8  18   3       4723.49       4580.04       118.64 o                         
  -6  18   3       5158.64       4892.98       129.66 o                         
  -4  18   3       2939.42       2831.02        79.42 o                         
  -2  18   3       3482.96       3234.10        85.90 o                         
   0  18   3        624.58        550.78        37.58 o                         
   2  18   3       6537.91       6196.44       143.23 o                         
   4  18   3        178.48        190.27        29.16 o                         
  -5  19   3       1772.55       1909.36        70.46 o                         
  -3  19   3        734.42        794.07        40.16 o                         
  -1  19   3        179.04        280.48        44.66 o                         
   1  19   3        123.48        171.39        37.51 o                         
   3  19   3        709.59        862.62        48.45 o                         
 -18   0   4       3794.11       3980.53       185.18 o                         
 -16   0   4      31984.33      30457.40      1118.68 o                         
 -14   0   4       2841.10       2837.92       117.25 o                         
 -12   0   4      47785.62      46085.27      1296.96 o                         
 -10   0   4      47772.36      46789.57      1011.87 o                         
  -8   0   4      58207.81      58898.46      1247.01 o                         
  -6   0   4     120137.66     122962.78      3278.35 o                         
  -4   0   4      23956.41      22764.62       689.40 o                         
  -2   0   4     506804.31     445526.00     13469.04 o                         
   0   0   4       6134.71       6014.28       118.27 o                         
   2   0   4     236582.95     243085.64      4549.69 o                         
   4   0   4      41541.95      41709.88       798.95 o                         
   6   0   4      51246.57      51440.78       985.21 o                         
   8   0   4      50041.35      50608.95      1542.98 o                         
  10   0   4       6869.73       6552.62       566.52 o                         
  12   0   4      25457.32      26104.54       842.79 o                         
  14   0   4        810.74        967.95        98.27 o                         
 -17   1   4          7.39        -13.91        24.73 o                         
 -15   1   4       3553.66       3593.09       121.79 o                         
 -13   1   4       1433.91       1530.98        52.77 o                         
 -11   1   4       2569.14       2588.14        61.32 o                         
  -9   1   4       9246.39       9305.04       133.54 o                         
  -7   1   4      11415.84      11346.38       166.00 o                         
  -5   1   4      15906.82      15153.37       331.73 o                         
  -3   1   4       2375.37       2327.28        38.85 o                         
  -1   1   4       2536.67       2533.83        45.08 o                         
   1   1   4       9999.60      10051.25       132.80 o                         
   3   1   4      15319.40      15428.19       199.93 o                         
   5   1   4      12355.81      12489.83       181.78 o                         
   7   1   4       3442.47       3350.57        77.62 o                         
   9   1   4       2129.31       2092.62        80.31 o                         
  11   1   4       3433.62       3478.29       116.95 o                         
  13   1   4        291.75        389.96        47.62 o                         
 -18   2   4         49.00         41.68        33.34 o                         
 -16   2   4          5.23         14.02        22.71 o                         
 -14   2   4       4928.06       4882.85       142.81 o                         
 -12   2   4        115.18        116.72        16.78 o                         
 -10   2   4       9531.32       9455.15       144.96 o                         
  -8   2   4       6248.99       6534.09       111.61 o                         
  -6   2   4       4436.21       4335.87        70.54 o                         
  -4   2   4      15650.32      15504.30       209.94 o                         
  -2   2   4       3425.71       3514.85        56.02 o                         
   0   2   4      13325.04      12958.97       167.54 o                         
   2   2   4        633.28        635.47        19.85 o                         
   4   2   4       4812.20       4717.82        74.96 o                         
   6   2   4       4957.18       4928.44        94.29 o                         
   8   2   4         14.14         13.43        16.98 o                         
  10   2   4       4478.61       4538.07       136.50 o                         
  12   2   4          9.71         31.42        28.60 o                         
 -17   3   4        461.63        461.34        61.49 o                         
 -15   3   4       3059.91       2965.73        83.66 o                         
 -13   3   4       8624.25       8579.42       156.33 o                         
 -11   3   4        436.68        502.40        25.19 o                         
  -9   3   4      40834.59      41000.49       591.79 o                         
  -7   3   4       7740.79       7926.24       136.34 o                         
  -5   3   4      23846.11      24131.16       319.45 o                         
  -3   3   4        995.57       1019.42        29.08 o                         
  -1   3   4       4010.08       4082.09        67.36 o                         
   1   3   4      12110.02      12053.11       157.53 o                         
   3   3   4      13041.83      12854.77       169.64 o                         
   5   3   4      32866.59      32899.67       475.35 o                         
   7   3   4       3371.57       3359.12        73.27 o                         
   9   3   4      13042.46      12932.89       253.74 o                         
  11   3   4        263.60        257.21        33.93 o                         
  13   3   4       1596.94       1539.45        85.84 o                         
 -18   4   4       7579.23       7567.02       245.09 o                         
 -16   4   4       3705.34       3717.12       111.61 o                         
 -14   4   4      32165.61      31728.38       505.99 o                         
 -12   4   4       7963.55       7819.22       135.35 o                         
 -10   4   4      25032.00      25210.99       398.24 o                         
  -8   4   4      62541.02      63437.55       901.97 o                         
  -6   4   4      32062.79      32494.32       425.96 o                         
  -4   4   4     174941.84     170239.22      2368.66 o                         
  -2   4   4      12403.01      12148.65       183.77 o                         
   0   4   4     185461.94     177236.53      2310.89 o                         
   2   4   4      21449.70      20831.03       290.57 o                         
   4   4   4     103341.08     102953.48      1307.02 o                         
   6   4   4      18268.37      17872.27       286.88 o                         
   8   4   4      14775.84      14126.28       236.57 o                         
  10   4   4      24442.03      23989.00       446.84 o                         
  12   4   4       2601.56       2634.95       131.65 o                         
 -17   5   4       1034.97       1092.92        82.28 o                         
 -15   5   4       6589.19       6576.80       160.41 o                         
 -13   5   4         94.76         92.04        19.48 o                         
 -11   5   4       7091.71       7349.09       127.43 o                         
  -9   5   4         72.43        111.35        13.79 o                         
  -7   5   4      15454.83      15514.81       248.80 o                         
  -5   5   4      15664.00      15991.01       207.91 o                         
  -3   5   4       1056.40       1025.25        35.03 o                         
  -1   5   4       3680.96       3653.49        62.48 o                         
   1   5   4      14325.73      13961.78       200.03 o                         
   3   5   4       2416.30       2362.47        45.35 o                         
   5   5   4       1339.36       1284.64        36.04 o                         
   7   5   4       5156.10       5061.87       100.46 o                         
   9   5   4        137.47        173.85        22.92 o                         
  11   5   4       6330.61       6581.07       164.01 o                         
  13   5   4        257.44        350.89        45.80 o                         
 -18   6   4        132.51        134.57        61.02 o                         
 -16   6   4       6197.09       6288.20       156.07 o                         
 -14   6   4         16.83         37.20        18.14 o                         
 -12   6   4      13042.39      13108.47       213.19 o                         
 -10   6   4        256.52        307.93        36.60 o                         
  -8   6   4      28444.28      28660.02       448.75 o                         
  -6   6   4       7299.86       7400.81       130.16 o                         
  -4   6   4       6412.29       6264.59        86.76 o                         
  -2   6   4      43750.80      43623.14       622.04 o                         
   0   6   4         31.42         67.85        13.44 o                         
   2   6   4      26584.29      26283.37       362.39 o                         
   4   6   4      11151.21      10909.87       155.61 o                         
   6   6   4         71.98        134.83        25.21 o                         
   8   6   4      14557.82      14280.54       226.94 o                         
  10   6   4        111.03        202.14        25.58 o                         
  12   6   4       5919.11       6092.67       173.45 o                         
 -17   7   4       4639.79       4652.05       159.84 o                         
 -15   7   4       3177.36       3307.44       100.87 o                         
 -13   7   4       3880.59       3834.11        97.54 o                         
 -11   7   4       8281.40       8369.74       146.04 o                         
  -9   7   4        217.55        202.74        21.87 o                         
  -7   7   4      18102.69      18141.10       290.46 o                         
  -5   7   4        687.88        682.22        31.46 o                         
  -3   7   4      14596.48      14410.99       204.45 o                         
  -1   7   4        111.64        112.50        13.00 o                         
   1   7   4        473.04        454.54        22.51 o                         
   3   7   4      13191.11      13365.61       195.55 o                         
   5   7   4        295.92        330.18        22.27 o                         
   7   7   4       7016.33       6856.42       122.94 o                         
   9   7   4        145.84        138.81        24.16 o                         
  11   7   4       5199.50       5180.64       144.41 o                         
 -16   8   4       1824.64       1984.84       108.11 o                         
 -14   8   4       4931.30       4850.05       119.40 o                         
 -12   8   4       2470.87       2536.23        70.97 o                         
 -10   8   4      18736.78      18349.93       283.07 o                         
  -8   8   4       8636.59       8281.29       139.25 o                         
  -6   8   4      21579.10      20659.28       327.32 o                         
  -4   8   4       9656.65       9462.34       130.44 o                         
  -2   8   4      44025.99      43616.09       662.03 o                         
   0   8   4      16158.36      15827.75       238.25 o                         
   2   8   4      23646.56      22930.92       339.46 o                         
   4   8   4       4940.06       4770.98        89.63 o                         
   6   8   4      21178.98      20651.35       358.02 o                         
   8   8   4       2276.55       2304.30        72.51 o                         
  10   8   4       6920.53       6856.39       163.35 o                         
  12   8   4        859.91       1012.14        69.96 o                         
 -17   9   4      12925.92      13133.86       348.62 o                         
 -15   9   4       2624.46       2787.26        90.09 o                         
 -13   9   4       8847.74       8805.19       159.46 o                         
 -11   9   4       3446.48       3188.15        74.23 o                         
  -9   9   4       5418.57       5308.87        99.83 o                         
  -7   9   4       8942.06       8805.12       154.47 o                         
  -5   9   4       1089.15        957.66        40.74 o                         
  -3   9   4      17869.25      17603.96       250.32 o                         
  -1   9   4       5575.28       5588.31       103.00 o                         
   1   9   4       2157.49       2088.87        47.87 o                         
   3   9   4       7261.64       7084.87       121.93 o                         
   5   9   4        674.48        702.04        35.96 o                         
   7   9   4       4618.27       4539.62       106.41 o                         
   9   9   4       3513.30       3500.49        95.15 o                         
  11   9   4        202.99        264.44        38.61 o                         
 -16  10   4        940.56       1087.56        67.86 o                         
 -14  10   4       7546.33       7770.91       196.28 o                         
 -12  10   4        169.63        216.06        28.19 o                         
 -10  10   4      23715.74      23867.24       384.89 o                         
  -8  10   4       1661.54       1770.49        52.25 o                         
  -6  10   4      15949.79      15613.87       256.16 o                         
  -4  10   4      12711.01      12891.63       200.38 o                         
  -2  10   4      20264.56      20111.20       284.68 o                         
   0  10   4      13901.25      14036.00       229.88 o                         
   2  10   4       8663.66       8354.77       148.74 o                         
   4  10   4      10818.18      10697.12       175.64 o                         
   6  10   4      12895.50      12758.93       220.79 o                         
   8  10   4       1193.08       1230.18        57.71 o                         
  10  10   4       8001.93       8027.72       173.06 o                         
 -15  11   4       1976.42       2113.09        91.13 o                         
 -13  11   4         66.59         98.21        24.37 o                         
 -11  11   4       1151.60       1250.38        53.74 o                         
  -9  11   4        950.62        945.67        42.51 o                         
  -7  11   4       1103.21       1089.17        47.30 o                         
  -5  11   4        584.75        588.96        34.67 o                         
  -3  11   4        239.55        268.53        19.86 o                         
  -1  11   4         13.56         36.20        14.03 o                         
   1  11   4        932.91        913.96        41.19 o                         
   3  11   4       1114.47       1106.70        55.72 o                         
   5  11   4        854.74        882.96        45.31 o                         
   7  11   4        226.97        219.38        29.42 o                         
   9  11   4        855.77        871.86        60.11 o                         
  11  11   4        530.83        583.90        62.03 o                         
 -14  12   4         14.05         37.04        30.19 o                         
 -12  12   4       7459.87       7577.10       165.79 o                         
 -10  12   4        162.44        148.04        33.09 o                         
  -8  12   4      10955.46      10842.61       206.03 o                         
  -6  12   4        954.79        993.02        44.93 o                         
  -4  12   4       5707.02       5582.75       117.53 o                         
  -2  12   4       9873.98       9920.04       198.24 o                         
   0  12   4          2.80         12.00        17.04 o                         
   2  12   4       6622.54       6524.83       146.14 o                         
   4  12   4       6325.13       6211.61       145.26 o                         
   6  12   4          2.33         45.92        26.29 o                         
   8  12   4       4460.97       4550.83       137.05 o                         
  10  12   4         74.36         36.86        30.70 o                         
 -13  13   4        410.14        494.68        61.62 o                         
 -11  13   4       5199.90       5178.15       135.46 o                         
  -9  13   4        452.71        530.03        46.80 o                         
  -7  13   4       2155.64       2098.60        75.92 o                         
  -5  13   4       8990.00       8743.40       183.77 o                         
  -3  13   4         96.54        120.57        20.41 o                         
  -1  13   4       2956.42       3011.66        81.11 o                         
   1  13   4       2454.80       2454.28        74.12 o                         
   3  13   4       1575.58       1572.25        64.19 o                         
   5  13   4       1141.99       1122.97        65.50 o                         
   7  13   4       1270.28       1233.54        72.07 o                         
   9  13   4          8.25         46.12        30.16 o                         
 -12  14   4       1873.94       2236.20       162.18 o                         
 -10  14   4        583.63        610.75        50.36 o                         
  -8  14   4      12308.47      12546.65       255.08 o                         
  -6  14   4       1480.29       1455.74        60.63 o                         
  -4  14   4      17104.83      17221.47       329.26 o                         
  -2  14   4        477.65        505.55        44.42 o                         
   0  14   4      23740.60      23056.10       428.55 o                         
   2  14   4       1866.64       2014.32        71.41 o                         
   4  14   4      11431.15      11290.40       236.18 o                         
   6  14   4       1939.75       1951.02       102.43 o                         
   8  14   4       3200.69       3278.19       118.80 o                         
 -11  15   4       1260.67       1300.60        67.12 o                         
  -9  15   4       1150.13       1233.28       106.32 o                         
  -7  15   4       7058.85       7258.38       164.01 o                         
  -5  15   4       1160.24       1173.33        53.44 o                         
  -3  15   4       3471.13       3436.59        91.69 o                         
  -1  15   4        614.77        575.95        37.97 o                         
   1  15   4        392.74        386.97        33.43 o                         
   3  15   4       5855.46       5880.22       141.74 o                         
   5  15   4       2173.43       2155.26        88.17 o                         
   7  15   4       4846.35       4819.95       144.49 o                         
 -10  16   4       7694.09       7708.16       179.73 o                         
  -8  16   4        224.21        244.25        34.97 o                         
  -6  16   4       2375.84       2440.01        83.48 o                         
  -4  16   4       1345.27       1432.23        57.94 o                         
  -2  16   4        762.14        859.65        45.94 o                         
   0  16   4       4192.49       4008.50       103.99 o                         
   2  16   4        227.19        288.90        31.82 o                         
   4  16   4       1031.88       1047.90        57.70 o                         
   6  16   4        916.91        890.98        61.07 o                         
  -9  17   4       3232.91       3388.47       109.99 o                         
  -7  17   4         19.28        -11.31        27.48 o                         
  -5  17   4       2449.04       2366.96        76.22 o                         
  -3  17   4        187.06        211.33        25.77 o                         
  -1  17   4       1296.72       1271.40        57.45 o                         
   1  17   4       3223.83       3236.00        92.38 o                         
   3  17   4        341.47        336.49        34.89 o                         
   5  17   4       3096.89       3103.82       107.75 o                         
  -8  18   4        446.38        462.17        50.55 o                         
  -6  18   4       3489.16       3436.15       103.56 o                         
  -4  18   4        225.58        191.60        26.33 o                         
  -2  18   4      19570.84      19095.97       365.20 o                         
   0  18   4       2293.81       2115.81        90.90 o                         
   2  18   4      12497.79      12731.63       261.09 o                         
  -5  19   4       6497.10       6275.86       158.39 o                         
  -3  19   4          8.93         23.08        18.85 o                         
  -1  19   4       1013.14       1042.65        50.14 o                         
 -17   1   5       3524.00       3376.81       105.04 o                         
 -15   1   5        266.55        241.47        31.31 o                         
 -13   1   5         73.51         63.07        23.27 o                         
 -11   1   5       2717.57       2791.21        99.50 o                         
  -9   1   5       5334.78       5237.13        93.82 o                         
  -7   1   5        757.16        859.52        36.24 o                         
  -5   1   5       1203.61       1153.55        29.42 o                         
  -3   1   5       1291.81       1338.97        25.94 o                         
  -1   1   5       1819.54       1808.19        33.55 o                         
   1   1   5        661.81        681.74        20.83 o                         
   3   1   5       2341.86       2437.05        45.80 o                         
   5   1   5        450.63        501.65        25.81 o                         
   7   1   5        351.80        291.85        32.18 o                         
   9   1   5       2623.97       2709.49        99.79 o                         
  11   1   5       1641.09       1645.03        88.74 o                         
 -18   2   5        628.95        644.82        56.84 o                         
 -16   2   5       8241.68       8047.76       323.58 o                         
 -14   2   5       9603.70       9326.36       185.39 o                         
 -12   2   5       6519.46       6383.27       152.30 o                         
 -10   2   5       3170.97       3196.34        65.75 o                         
  -8   2   5       5171.26       5181.96        92.15 o                         
  -6   2   5       1552.47       1500.32        32.56 o                         
  -4   2   5        630.22        750.50        20.92 o                         
  -2   2   5         39.69         55.19         7.99 o                         
   0   2   5        520.00        532.46        19.22 o                         
   2   2   5         22.41         27.89        10.36 o                         
   4   2   5        111.38        120.92        14.52 o                         
   6   2   5       2120.87       2068.13        63.93 o                         
   8   2   5       2860.41       2871.44        91.55 o                         
  10   2   5         80.36         41.37        29.68 o                         
  12   2   5       1206.98       1207.37        84.96 o                         
 -17   3   5          0.58        -17.39        26.04 o                         
 -15   3   5       4465.07       4463.81       121.46 o                         
 -13   3   5        100.85        142.26        21.88 o                         
 -11   3   5       1539.65       1623.41        47.16 o                         
  -9   3   5       2376.18       2417.44        54.41 o                         
  -7   3   5        146.48        175.26        14.22 o                         
  -5   3   5       1129.37       1198.59        31.24 o                         
  -3   3   5       1721.71       1663.48        38.96 o                         
  -1   3   5       7266.11       7437.21       109.57 o                         
   1   3   5          2.95          1.47         9.89 o                         
   3   3   5       4352.20       4479.49        78.33 o                         
   5   3   5       1524.55       1435.14        41.40 o                         
   7   3   5       6090.79       6081.67       120.53 o                         
   9   3   5          2.23          3.65        23.57 o                         
  11   3   5       1492.84       1484.96        78.11 o                         
 -18   4   5         10.77         29.40        30.94 o                         
 -16   4   5       2954.21       2913.97        97.54 o                         
 -14   4   5        518.41        558.37        42.82 o                         
 -12   4   5       1765.18       1791.08        53.48 o                         
 -10   4   5       1834.57       1876.12        57.28 o                         
  -8   4   5       2368.10       2433.62        55.42 o                         
  -6   4   5       6506.20       6908.30       105.27 o                         
  -4   4   5       1296.30       1323.15        34.48 o                         
  -2   4   5       8608.67       9061.24       144.22 o                         
   0   4   5       1400.61       1335.14        34.81 o                         
   2   4   5       3307.29       3299.67        61.92 o                         
   4   4   5       4394.36       4639.44        88.18 o                         
   6   4   5        313.82        264.61        22.13 o                         
   8   4   5       8037.56       8105.86       156.12 o                         
  10   4   5        167.56        190.44        34.38 o                         
  12   4   5       2063.47       2190.93        96.19 o                         
 -17   5   5        752.00        629.08        54.61 o                         
 -15   5   5        563.69        574.64        45.81 o                         
 -13   5   5        985.93        967.43        41.49 o                         
 -11   5   5       2770.08       2797.24        69.74 o                         
  -9   5   5       7018.20       7235.82       134.36 o                         
  -7   5   5       2344.71       2481.19        57.11 o                         
  -5   5   5        427.47        446.44        21.98 o                         
  -3   5   5        165.49        215.25        20.37 o                         
  -1   5   5        209.28        194.30        19.20 o                         
   1   5   5       4346.78       4275.37        75.16 o                         
   3   5   5       1456.28       1481.09        39.02 o                         
   5   5   5       2643.03       2591.25        61.18 o                         
   7   5   5       1213.26       1298.05        49.37 o                         
   9   5   5         78.25        110.90        27.04 o                         
  11   5   5       3826.06       3822.59       108.72 o                         
 -18   6   5        331.62        426.78        63.57 o                         
 -16   6   5       1122.93       1119.99        60.03 o                         
 -14   6   5       3825.70       3810.75        91.18 o                         
 -12   6   5       1889.83       1963.60        56.40 o                         
 -10   6   5       1965.81       2001.11        59.56 o                         
  -8   6   5       6939.41       6907.17       152.14 o                         
  -6   6   5       1094.84       1132.24        43.77 o                         
  -4   6   5       1056.04       1137.84        41.32 o                         
  -2   6   5          2.20         -3.54        13.27 o                         
   0   6   5       4532.67       4491.53        82.52 o                         
   2   6   5          3.45         16.74        12.76 o                         
   4   6   5         39.84         71.55        16.38 o                         
   6   6   5          5.48         32.94        17.03 o                         
   8   6   5         89.31         58.69        20.38 o                         
  10   6   5        411.48        494.21        45.18 o                         
 -17   7   5       3031.31       2974.36       146.95 o                         
 -15   7   5         81.16         81.71        30.38 o                         
 -13   7   5      17280.27      17185.63       294.85 o                         
 -11   7   5          3.15          2.26        16.96 o                         
  -9   7   5      10673.11      10697.19       189.63 o                         
  -7   7   5       1144.44       1069.01        49.71 o                         
  -5   7   5       6069.08       6042.24       103.06 o                         
  -3   7   5      15749.92      15794.54       242.33 o                         
  -1   7   5       1172.62       1115.62        39.46 o                         
   1   7   5      23976.35      23670.04       351.39 o                         
   3   7   5       2739.93       2758.11        61.55 o                         
   5   7   5      25062.17      25166.00       379.63 o                         
   7   7   5        363.35        380.02        29.49 o                         
   9   7   5       1907.39       1943.09        64.91 o                         
  11   7   5       1292.06       1371.93        71.00 o                         
 -16   8   5        486.23        562.97        55.28 o                         
 -14   8   5       1917.52       1910.37        71.80 o                         
 -12   8   5        207.52        243.93        27.19 o                         
 -10   8   5        751.81        725.77        39.24 o                         
  -8   8   5       5708.05       5446.54       117.07 o                         
  -6   8   5       9984.92       9759.55       172.08 o                         
  -4   8   5      10345.64      10459.57       153.20 o                         
  -2   8   5      10977.41      10776.33       182.89 o                         
   0   8   5      10026.53      10241.17       176.27 o                         
   2   8   5         95.92        112.86        18.74 o                         
   4   8   5        124.14        126.00        19.91 o                         
   6   8   5       8542.38       8778.55       164.51 o                         
   8   8   5        882.55       1001.67        53.91 o                         
  10   8   5       7563.84       7619.20       181.29 o                         
 -15   9   5        459.53        612.61        51.63 o                         
 -13   9   5        163.81        196.94        29.68 o                         
 -11   9   5        718.63        684.85        39.71 o                         
  -9   9   5        266.33        293.42        27.02 o                         
  -7   9   5       3904.08       3831.45        90.71 o                         
  -5   9   5         83.52         55.33        15.21 o                         
  -3   9   5        579.98        605.91        29.48 o                         
  -1   9   5       2832.11       2845.50        65.90 o                         
   1   9   5         69.46         94.84        18.10 o                         
   3   9   5       3709.52       3613.17        82.44 o                         
   5   9   5        987.78       1053.91        46.74 o                         
   7   9   5        894.91        886.50        47.18 o                         
   9   9   5        963.78       1115.84        56.48 o                         
 -16  10   5        810.48        862.62        69.13 o                         
 -14  10   5         31.85         43.84        26.99 o                         
 -12  10   5        322.28        348.40        39.43 o                         
 -10  10   5       4657.83       4685.03       111.11 o                         
  -8  10   5       1938.83       1988.70        67.11 o                         
  -6  10   5      16817.97      15833.68       282.98 o                         
  -4  10   5         12.86         28.42        14.21 o                         
  -2  10   5      12142.34      12332.80       196.42 o                         
   0  10   5        400.56        424.73        30.18 o                         
   2  10   5       6259.17       6113.98       128.34 o                         
   4  10   5       4041.02       3923.44        90.43 o                         
   6  10   5        194.84        223.98        29.97 o                         
   8  10   5       5535.09       5536.26       142.45 o                         
  10  10   5        570.60        693.44        56.89 o                         
 -15  11   5       8325.33       7976.12       194.42 o                         
 -13  11   5        600.77        606.28        46.85 o                         
 -11  11   5      22121.90      22137.24       428.14 o                         
  -9  11   5         45.89         69.14        21.83 o                         
  -7  11   5      14177.23      13868.02       274.18 o                         
  -5  11   5       4179.08       3992.05        94.43 o                         
  -3  11   5        224.64        252.82        25.25 o                         
  -1  11   5      25699.81      26010.22       412.74 o                         
   1  11   5       2171.22       2284.47        66.58 o                         
   3  11   5      26890.92      26361.34       453.09 o                         
   5  11   5       5741.02       5512.56       136.85 o                         
   7  11   5      11345.84      11115.09       264.22 o                         
   9  11   5        403.43        449.49        59.75 o                         
 -14  12   5        459.13        512.29        46.44 o                         
 -12  12   5       1071.71       1239.72       101.36 o                         
 -10  12   5         24.93         27.53        22.11 o                         
  -8  12   5      11395.96      11320.32       233.48 o                         
  -6  12   5       1417.50       1569.80       103.45 o                         
  -4  12   5      10340.71      10260.92       196.00 o                         
  -2  12   5       1481.92       1485.25        54.11 o                         
   0  12   5       4872.50       4748.74       115.50 o                         
   2  12   5          9.42         39.84        23.21 o                         
   4  12   5        171.44        205.09        33.13 o                         
   6  12   5        427.88        383.66        45.61 o                         
   8  12   5       1392.33       1494.36       139.07 o                         
 -13  13   5        130.46        192.42        38.20 o                         
 -11  13   5       1170.54       1178.76        70.61 o                         
  -9  13   5        190.46        240.37        42.02 o                         
  -7  13   5        726.53        761.14        51.29 o                         
  -5  13   5          5.05         33.44        22.99 o                         
  -3  13   5       1192.81       1170.95        62.04 o                         
  -1  13   5       1289.23       1351.12        57.35 o                         
   1  13   5          7.23         50.13        23.03 o                         
   3  13   5       2367.70       2391.00        82.05 o                         
   5  13   5        129.20        157.09        34.71 o                         
   7  13   5        411.79        442.11        50.24 o                         
 -12  14   5        660.18        647.19        51.47 o                         
 -10  14   5       1354.83       1438.56        76.89 o                         
  -8  14   5      10702.99      10685.14       226.70 o                         
  -6  14   5        574.87        561.72        41.30 o                         
  -4  14   5      22454.93      22428.99       422.03 o                         
  -2  14   5        113.23        115.66        32.11 o                         
   0  14   5      16460.33      16117.92       316.05 o                         
   2  14   5       2399.15       2419.94        81.99 o                         
   4  14   5        673.50        638.08        48.31 o                         
   6  14   5      11264.55      10833.57       260.45 o                         
 -11  15   5         12.40         75.15        29.86 o                         
  -9  15   5       4541.57       4553.02       134.26 o                         
  -7  15   5         27.16         13.50        23.00 o                         
  -5  15   5       2582.02       2587.95        82.75 o                         
  -3  15   5       5563.00       5593.61       133.83 o                         
  -1  15   5       2673.70       2680.00        90.21 o                         
   1  15   5       8872.67       8632.62       193.20 o                         
   3  15   5       2537.45       2675.18        89.89 o                         
   5  15   5       4669.69       4518.90       137.87 o                         
 -10  16   5       6060.90       6189.50       169.74 o                         
  -8  16   5        357.95        368.37        40.45 o                         
  -6  16   5       5400.75       5560.73       148.57 o                         
  -4  16   5        603.06        560.10        40.43 o                         
  -2  16   5       3666.45       3758.79       102.68 o                         
   0  16   5        566.35        587.76        47.01 o                         
   2  16   5        490.46        469.09        42.05 o                         
   4  16   5        515.20        493.94        48.97 o                         
  -9  17   5        930.61       1051.91        72.82 o                         
  -7  17   5       2038.69       1841.49        72.26 o                         
  -5  17   5        122.18        163.65        27.52 o                         
  -3  17   5        303.95        294.08        31.60 o                         
  -1  17   5        322.42        268.83        31.52 o                         
   1  17   5        707.30        715.37        52.05 o                         
  -6  18   5       7843.82       7503.16       218.63 o                         
  -4  18   5         47.75         57.98        22.57 o                         
  -2  18   5       5990.92       5607.87       137.60 o                         
   0  18   5        879.44        893.86        83.97 o                         
 -18   0   6       3722.09       3567.76       212.85 o                         
 -16   0   6       4915.34       5204.88       248.18 o                         
 -14   0   6       9535.00       9357.92       285.16 o                         
 -12   0   6       3061.37       2814.56       111.95 o                         
 -10   0   6      43767.46      42898.45      1661.00 o                         
  -8   0   6       3662.15       3751.22       175.89 o                         
  -6   0   6      60021.43      57638.12      1600.05 o                         
  -4   0   6        720.79        828.13        33.66 o                         
  -2   0   6      13224.59      13106.83       244.99 o                         
   0   0   6       9286.59       9204.83       226.60 o                         
   2   0   6        770.56        773.29        41.61 o                         
   4   0   6      26182.77      26839.09       534.55 o                         
   6   0   6       2140.56       1982.67        99.73 o                         
   8   0   6      26193.44      26007.77       696.99 o                         
  10   0   6         93.30         72.34        42.84 o                         
 -17   1   6        546.13        644.51        57.24 o                         
 -15   1   6       8178.97       7789.64       198.39 o                         
 -13   1   6       2451.76       2506.85        71.52 o                         
 -11   1   6      12101.91      11875.54       219.33 o                         
  -9   1   6      10135.61       9785.53       170.47 o                         
  -7   1   6      12576.24      12405.04       190.13 o                         
  -5   1   6      47016.43      45364.08       612.97 o                         
  -3   1   6        281.88        312.36        14.48 o                         
  -1   1   6      62902.85      60520.27       977.67 o                         
   1   1   6       1387.03       1347.70        36.60 o                         
   3   1   6      27698.44      27534.04       387.59 o                         
   5   1   6       3373.85       3272.34        76.60 o                         
   7   1   6       6166.25       6084.18       146.22 o                         
   9   1   6       5291.62       5295.05       142.80 o                         
  11   1   6        353.21        392.72        52.47 o                         
 -18   2   6         79.92         85.40        33.79 o                         
 -16   2   6       5813.06       5685.97       159.69 o                         
 -14   2   6         97.76        119.28        28.72 o                         
 -12   2   6       4194.62       4255.50       109.05 o                         
 -10   2   6      10947.40      10660.16       188.69 o                         
  -8   2   6       1917.43       1937.33        46.80 o                         
  -6   2   6      16091.31      15760.26       233.44 o                         
  -4   2   6       4720.55       4825.39        85.90 o                         
  -2   2   6       9163.56       9197.43       165.33 o                         
   0   2   6       3332.43       3355.28        67.05 o                         
   2   2   6       4671.90       4773.91        97.73 o                         
   4   2   6       3938.09       4054.54        79.02 o                         
   6   2   6        121.97        187.35        25.12 o                         
   8   2   6       4109.34       4176.29       105.05 o                         
  10   2   6        636.28        778.63        51.08 o                         
 -17   3   6       8470.30       8473.12       218.52 o                         
 -15   3   6       1114.64       1195.32        68.60 o                         
 -13   3   6      35615.43      35034.82       696.04 o                         
 -11   3   6       2310.00       2333.38        72.53 o                         
  -9   3   6      37017.98      37138.65       578.42 o                         
  -7   3   6      39929.30      39092.27       611.94 o                         
  -5   3   6       8570.14       8451.72       136.38 o                         
  -3   3   6      93952.12      91652.02      1371.61 o                         
  -1   3   6       8750.26       8450.46       139.47 o                         
   1   3   6      79725.31      78042.80      1106.33 o                         
   3   3   6       4077.64       4052.57        76.27 o                         
   5   3   6      35387.03      35377.39       523.16 o                         
   7   3   6      13967.89      13697.01       276.45 o                         
   9   3   6       2164.42       2258.21        78.72 o                         
 -18   4   6       1683.45       1628.29       147.59 o                         
 -16   4   6       5018.12       5077.37       147.34 o                         
 -14   4   6       1491.90       1362.67        62.29 o                         
 -12   4   6      14987.95      14919.69       274.97 o                         
 -10   4   6       1658.67       1626.39        52.88 o                         
  -8   4   6      30529.43      31314.55       499.04 o                         
  -6   4   6        300.87        354.84        35.58 o                         
  -4   4   6       7436.03       7738.82       137.37 o                         
  -2   4   6        396.03        384.87        25.51 o                         
   0   4   6        235.91        231.64        20.09 o                         
   2   4   6       7664.02       7826.03       125.99 o                         
   4   4   6       2000.73       1997.27        54.69 o                         
   6   4   6      16034.77      16078.32       260.39 o                         
   8   4   6       1678.33       1690.05        82.86 o                         
  10   4   6       9111.94       9228.17       209.62 o                         
 -17   5   6        467.54        480.17        52.93 o                         
 -15   5   6        498.09        560.43        53.55 o                         
 -13   5   6        193.91        205.50        33.82 o                         
 -11   5   6      14379.25      14206.88       265.77 o                         
  -9   5   6        312.73        308.35        29.56 o                         
  -7   5   6      18683.63      18491.37       308.34 o                         
  -5   5   6        538.35        563.87        25.71 o                         
  -3   5   6      13154.90      13007.41       231.78 o                         
  -1   5   6       1352.65       1367.69        60.96 o                         
   1   5   6       6721.18       6672.52       110.95 o                         
   3   5   6        348.00        368.56        25.52 o                         
   5   5   6       3964.59       3890.44        84.28 o                         
   7   5   6        355.17        438.76        37.44 o                         
   9   5   6       1035.66       1072.93        62.42 o                         
 -16   6   6       3121.94       3220.97       126.01 o                         
 -14   6   6       5613.59       5683.52       147.79 o                         
 -12   6   6         16.45         29.32        21.47 o                         
 -10   6   6        394.75        472.31        41.65 o                         
  -8   6   6      10292.09      10025.68       193.54 o                         
  -6   6   6       1538.99       1588.56        49.88 o                         
  -4   6   6      16617.18      16354.02       240.18 o                         
  -2   6   6        269.63        278.18        22.82 o                         
   0   6   6        633.25        639.88        33.74 o                         
   2   6   6       3363.31       3390.33        72.62 o                         
   4   6   6          3.48         20.71        16.55 o                         
   6   6   6       2989.25       3062.54        75.34 o                         
   8   6   6        189.12        180.98        32.01 o                         
  10   6   6        181.15        256.41        44.65 o                         
 -17   7   6       2523.91       2695.07       103.88 o                         
 -15   7   6      13248.69      13149.53       282.41 o                         
 -13   7   6       5738.42       5806.62       117.50 o                         
 -11   7   6      21504.64      21467.24       355.98 o                         
  -9   7   6      10671.24      10408.64       201.59 o                         
  -7   7   6      23346.92      22623.72       347.26 o                         
  -5   7   6      49863.98      48186.96       664.13 o                         
  -3   7   6      11105.86      10880.03       200.53 o                         
  -1   7   6      63369.79      62616.90       950.16 o                         
   1   7   6      11992.22      11633.89       201.54 o                         
   3   7   6      35718.77      35281.67       553.54 o                         
   5   7   6      18102.10      17903.85       301.15 o                         
   7   7   6       8311.86       8413.61       155.50 o                         
   9   7   6      11940.57      12108.72       257.03 o                         
 -16   8   6       2876.07       2871.24       103.51 o                         
 -14   8   6       4659.75       4765.27       121.74 o                         
 -12   8   6       1436.52       1470.21        59.37 o                         
 -10   8   6        783.16        828.52        43.31 o                         
  -8   8   6         56.93         40.48        19.39 o                         
  -6   8   6        303.39        303.76        24.49 o                         
  -4   8   6        496.84        465.82        28.13 o                         
  -2   8   6        463.34        473.42        29.87 o                         
   0   8   6        251.71        295.89        25.83 o                         
   2   8   6       3697.63       3583.86        83.65 o                         
   4   8   6        172.70        198.25        28.57 o                         
   6   8   6        262.62        271.62        34.38 o                         
   8   8   6        223.81        278.39        40.40 o                         
 -15   9   6        153.33         92.86        37.93 o                         
 -13   9   6       9659.28       9621.86       218.52 o                         
 -11   9   6       4502.77       4312.32       101.03 o                         
  -9   9   6      15483.81      15490.86       284.02 o                         
  -7   9   6        129.86        219.42        44.92 o                         
  -5   9   6       4313.57       4154.74        82.61 o                         
  -3   9   6        691.94        721.00        34.94 o                         
  -1   9   6       2317.58       2358.13        62.27 o                         
   1   9   6       1272.09       1202.36        49.21 o                         
   3   9   6        586.51        610.91        38.39 o                         
   5   9   6        151.56        117.03        28.03 o                         
   7   9   6       2189.31       2214.46        82.35 o                         
 -14  10   6       2742.41       2781.44       100.67 o                         
 -12  10   6         89.88         49.64        25.21 o                         
 -10  10   6        196.53        152.93        26.71 o                         
  -8  10   6         25.88         15.17        20.62 o                         
  -6  10   6       1220.50       1097.65        51.36 o                         
  -4  10   6         62.39        119.63        19.78 o                         
  -2  10   6        662.24        691.83        35.02 o                         
   0  10   6        534.34        562.83        34.62 o                         
   2  10   6         39.17         39.48        19.65 o                         
   4  10   6        328.22        353.16        34.67 o                         
   6  10   6        166.23        153.09        30.31 o                         
   8  10   6         13.75         18.18        26.19 o                         
 -15  11   6       3031.93       2931.58       208.10 o                         
 -13  11   6       1978.24       1947.35        83.00 o                         
 -11  11   6       9006.21       9141.34       189.89 o                         
  -9  11   6       4865.33       4863.79       145.30 o                         
  -7  11   6      12684.67      12281.87       251.49 o                         
  -5  11   6      10425.45      10190.14       185.25 o                         
  -3  11   6       9099.92       9133.07       180.24 o                         
  -1  11   6      19993.20      20161.29       353.29 o                         
   1  11   6      11402.17      11755.90       285.67 o                         
   3  11   6      10666.38      10577.06       253.31 o                         
   5  11   6       4843.23       4876.35       145.47 o                         
   7  11   6       7648.07       8072.21       212.33 o                         
 -14  12   6       4133.79       4178.85       145.20 o                         
 -12  12   6          9.60         32.07        28.09 o                         
 -10  12   6       1604.60       1546.18        67.16 o                         
  -8  12   6       6399.62       6309.22       151.27 o                         
  -6  12   6        198.76        168.84        27.48 o                         
  -4  12   6       6478.21       6397.51       129.52 o                         
  -2  12   6       1174.73       1289.41        62.85 o                         
   0  12   6       1928.02       2117.45        75.22 o                         
   2  12   6       2327.70       2283.67        84.28 o                         
   4  12   6         47.23         64.58        31.05 o                         
   6  12   6       2088.11       2147.25       101.53 o                         
 -13  13   6         70.57         66.62        31.18 o                         
 -11  13   6       7777.66       7802.55       203.98 o                         
  -9  13   6        120.62         89.89        40.04 o                         
  -7  13   6       7260.07       7216.68       182.58 o                         
  -5  13   6        353.27        456.15        51.78 o                         
  -3  13   6       2786.21       2913.21        88.36 o                         
  -1  13   6       2070.02       2211.93        86.22 o                         
   1  13   6       1737.69       1851.43        74.26 o                         
   3  13   6         31.31         17.39        25.57 o                         
   5  13   6       4304.12       4581.34       142.06 o                         
 -12  14   6        730.37        816.80        64.67 o                         
 -10  14   6       1899.10       1817.92        87.91 o                         
  -8  14   6       2266.67       2379.07       112.95 o                         
  -6  14   6       1570.52       1601.77        69.10 o                         
  -4  14   6        181.80        125.81        28.08 o                         
  -2  14   6        348.86        361.46        39.02 o                         
   0  14   6        140.88        181.99        34.26 o                         
   2  14   6        117.31        108.65        30.07 o                         
   4  14   6       1797.75       1841.55        99.57 o                         
 -11  15   6         23.13        -23.61        27.03 o                         
  -9  15   6       2435.90       2515.87        89.38 o                         
  -7  15   6       3900.50       3973.96       121.41 o                         
  -5  15   6        452.51        532.43        51.65 o                         
  -3  15   6      12818.61      12747.70       262.41 o                         
  -1  15   6          5.49         64.66        32.63 o                         
   1  15   6       9282.79       9508.45       230.36 o                         
   3  15   6        356.36        443.70        44.71 o                         
  -8  16   6          9.67         11.82        22.90 o                         
  -6  16   6       4683.92       4644.60       134.64 o                         
  -4  16   6        657.74        581.28        45.01 o                         
  -2  16   6       1206.98       1200.32        62.38 o                         
   0  16   6        756.60        819.93        58.19 o                         
  -5  17   6       6246.59       6072.48       149.97 o                         
  -3  17   6         23.05         54.43        37.71 o                         
  -1  17   6       4839.83       4821.24       127.33 o                         
 -17   1   7       4616.67       4418.01       346.01 o                         
 -15   1   7       4363.72       4488.27       155.90 o                         
 -13   1   7       2965.90       2906.05        96.45 o                         
 -11   1   7       3481.76       3507.60        95.49 o                         
  -9   1   7       1077.68       1159.17        46.91 o                         
  -7   1   7         36.21         32.03        14.77 o                         
  -5   1   7       8266.67       8140.86       169.52 o                         
  -3   1   7       1486.32       1538.06        48.86 o                         
  -1   1   7        736.38        676.67        39.95 o                         
   1   1   7        145.82        132.98        22.15 o                         
   3   1   7        228.93        227.97        29.40 o                         
   5   1   7        911.21        769.79        63.92 o                         
   7   1   7       2310.79       2216.18        95.87 o                         
   9   1   7         90.64         33.01        33.26 o                         
 -16   2   7       1184.03       1148.60       105.62 o                         
 -14   2   7        638.39        698.05        61.30 o                         
 -12   2   7        990.11        974.62        54.15 o                         
 -10   2   7       6041.05       6050.66       142.68 o                         
  -8   2   7       4124.02       4056.78       102.71 o                         
  -6   2   7       3650.62       3699.55        80.46 o                         
  -4   2   7       2026.90       2099.85        60.00 o                         
  -2   2   7        442.85        430.63        35.25 o                         
   0   2   7       2163.88       2017.07        62.52 o                         
   2   2   7        227.77        193.68        34.45 o                         
   4   2   7        411.44        415.19        42.53 o                         
   6   2   7       1149.14       1059.27        67.90 o                         
   8   2   7        271.68        393.35        47.91 o                         
 -17   3   7       1176.51       1363.35       140.15 o                         
 -15   3   7        822.90        781.42        59.86 o                         
 -13   3   7       1643.64       1704.31        73.10 o                         
 -11   3   7        732.93        714.58        46.66 o                         
  -9   3   7       9835.07       9662.60       229.24 o                         
  -7   3   7        644.67        734.60        39.97 o                         
  -5   3   7       4397.41       4495.18        92.02 o                         
  -3   3   7          2.89         30.01        15.26 o                         
  -1   3   7       6539.87       6616.26       136.13 o                         
   1   3   7        273.13        321.54        29.01 o                         
   3   3   7         73.51         89.22        24.19 o                         
   5   3   7        296.03        325.74        35.94 o                         
   7   3   7         29.23         35.05        29.13 o                         
   9   3   7       1224.14       1383.21       115.93 o                         
 -16   4   7         42.74          9.00        30.66 o                         
 -14   4   7       3288.04       3289.42       104.59 o                         
 -12   4   7        827.80        889.62        54.53 o                         
 -10   4   7       8183.85       8265.40       184.83 o                         
  -8   4   7       1498.91       1485.72        56.08 o                         
  -6   4   7       5869.10       6211.38       128.06 o                         
  -4   4   7       3075.08       3298.70        76.20 o                         
  -2   4   7       1394.19       1288.48        51.48 o                         
   0   4   7      11989.47      12009.40       224.03 o                         
   2   4   7       3044.63       2960.32        74.60 o                         
   4   4   7       6159.77       5989.62       143.35 o                         
   6   4   7        737.85        786.02        57.67 o                         
   8   4   7        484.52        572.36        55.33 o                         
 -17   5   7       4244.49       4428.91       184.97 o                         
 -15   5   7       2987.97       2954.05       103.30 o                         
 -13   5   7       4325.48       4494.44       139.07 o                         
 -11   5   7        443.08        437.41        47.63 o                         
  -9   5   7       1766.68       1772.23        69.46 o                         
  -7   5   7       2666.54       2620.49        73.53 o                         
  -5   5   7       1886.32       1887.76        52.53 o                         
  -3   5   7       7183.25       6916.32       123.43 o                         
  -1   5   7         93.31        135.25        20.65 o                         
   1   5   7        265.68        267.11        37.69 o                         
   3   5   7        326.09        332.71        30.74 o                         
   5   5   7       1287.43       1238.18        58.33 o                         
   7   5   7       1646.93       1683.78        86.45 o                         
 -16   6   7       3275.73       3258.81       110.43 o                         
 -14   6   7        684.68        729.54        55.54 o                         
 -12   6   7        373.93        424.52        41.76 o                         
 -10   6   7        550.31        560.97        40.68 o                         
  -8   6   7         28.87         74.31        20.16 o                         
  -6   6   7          8.98         14.92        17.87 o                         
  -4   6   7       2894.22       2988.62        65.47 o                         
  -2   6   7       2929.86       2909.31        71.67 o                         
   0   6   7       1873.29       1841.98        56.79 o                         
   2   6   7        935.63        999.41        51.29 o                         
   4   6   7       2937.65       2952.17        80.44 o                         
   6   6   7       1619.45       1777.23        80.78 o                         
   8   6   7        518.32        473.97        59.13 o                         
 -15   7   7       1137.93       1200.27        72.31 o                         
 -13   7   7       1160.96       1185.41        60.38 o                         
 -11   7   7       4367.40       4364.58       103.69 o                         
  -9   7   7        946.33        887.23        48.26 o                         
  -7   7   7      24530.41      24415.85       378.25 o                         
  -5   7   7       2986.53       3111.58        70.84 o                         
  -3   7   7      32225.07      32529.01       512.48 o                         
  -1   7   7       1132.11       1081.43        47.18 o                         
   1   7   7       4967.56       4891.36       106.06 o                         
   3   7   7       7486.67       7547.22       161.25 o                         
   5   7   7         70.56        103.20        27.44 o                         
   7   7   7       6460.87       6740.17       210.98 o                         
 -16   8   7        996.52       1088.46        77.87 o                         
 -14   8   7       1138.88       1155.37        83.68 o                         
 -12   8   7       4010.80       4039.35       100.29 o                         
 -10   8   7       1482.08       1430.82        60.32 o                         
  -8   8   7       9176.10       9076.63       185.09 o                         
  -6   8   7        262.44        253.67        26.73 o                         
  -4   8   7         21.38         44.63        19.46 o                         
  -2   8   7       9286.42       9310.21       170.86 o                         
   0   8   7       4888.17       4773.44       104.22 o                         
   2   8   7       8577.68       8552.76       166.99 o                         
   4   8   7       4896.45       5080.01       123.88 o                         
   6   8   7       2227.14       2527.80       121.51 o                         
 -15   9   7       2035.92       2253.88       107.77 o                         
 -13   9   7        216.35        248.02        35.46 o                         
 -11   9   7       1923.25       1944.96        71.77 o                         
  -9   9   7        407.74        439.86        37.51 o                         
  -7   9   7       1507.53       1487.99        61.21 o                         
  -5   9   7       1244.63       1115.21        45.76 o                         
  -3   9   7        410.52        439.85        31.96 o                         
  -1   9   7        653.05        632.74        37.66 o                         
   1   9   7        223.43        224.80        27.93 o                         
   3   9   7        235.13        238.45        32.10 o                         
   5   9   7        371.22        440.08        42.49 o                         
 -14  10   7       7776.51       8047.66       215.93 o                         
 -12  10   7         72.52         62.21        27.21 o                         
 -10  10   7       5992.33       6091.60       141.11 o                         
  -8  10   7        279.10        281.08        35.36 o                         
  -6  10   7       2702.14       2586.68        73.92 o                         
  -4  10   7       3206.71       3167.78        82.55 o                         
  -2  10   7       2811.30       2988.58        85.31 o                         
   0  10   7       8161.25       8391.27       161.49 o                         
   2  10   7       2979.74       3016.91        81.91 o                         
   4  10   7       8717.04       8889.83       222.13 o                         
   6  10   7       1206.27       1311.83        70.58 o                         
 -13  11   7        626.86        659.00        56.65 o                         
 -11  11   7        253.67        258.95        34.87 o                         
  -9  11   7      13247.24      13170.71       274.25 o                         
  -7  11   7       2390.55       2178.34        82.95 o                         
  -5  11   7      19311.03      18965.19       320.76 o                         
  -3  11   7       2021.74       2130.87        69.09 o                         
  -1  11   7      18276.80      18680.22       365.35 o                         
   1  11   7        685.63        769.48        48.42 o                         
   3  11   7       1177.77       1303.03        64.64 o                         
   5  11   7       7621.89       7577.90       203.86 o                         
 -12  12   7       1513.17       1473.95        78.54 o                         
 -10  12   7         99.58        108.24        28.48 o                         
  -8  12   7        311.67        256.62        35.62 o                         
  -6  12   7        103.04         96.01        26.37 o                         
  -4  12   7        287.09        315.81        32.44 o                         
  -2  12   7       1864.75       1984.77        97.02 o                         
   0  12   7        110.79         58.72        30.64 o                         
   2  12   7       4145.15       4178.76       119.55 o                         
   4  12   7        918.09       1035.04        72.45 o                         
 -11  13   7       2230.89       2184.67        91.20 o                         
  -9  13   7         92.67         94.75        32.21 o                         
  -7  13   7          0.63         24.82        26.50 o                         
  -5  13   7       3045.50       3104.34        95.19 o                         
  -3  13   7       1023.60       1113.53        61.46 o                         
  -1  13   7        807.03        786.55        58.94 o                         
   1  13   7        107.78        185.41        75.48 o                         
   3  13   7        122.95        100.82        38.70 o                         
 -10  14   7        175.94        129.47        33.03 o                         
  -8  14   7      10472.94      10344.69       249.45 o                         
  -6  14   7        222.89        212.01        34.08 o                         
  -4  14   7       1195.88       1251.44        65.73 o                         
  -2  14   7       8692.32       8742.51       209.94 o                         
   0  14   7        479.96        475.35        47.76 o                         
   2  14   7       9699.87       9720.41       271.34 o                         
  -7  15   7       3715.44       3803.40       140.02 o                         
  -5  15   7        891.44        938.94        58.09 o                         
  -3  15   7       4004.76       3918.97       113.00 o                         
  -1  15   7        639.29        653.39        54.51 o                         
 -16   0   8       2645.11       2976.78       386.59 o                         
 -14   0   8      22003.40      22283.29      1201.27 o                         
 -12   0   8      11384.64      10927.98       426.05 o                         
 -10   0   8      19188.18      17622.69       749.60 o                         
  -8   0   8      32506.19      29995.55      1837.42 o                         
  -6   0   8      11329.49      11110.86       460.69 o                         
  -4   0   8      80149.73      69883.17      3082.53 o                         
  -2   0   8       1607.77       1579.91       111.51 o                         
   0   0   8      88601.65      81221.65      3058.02 o                         
   2   0   8       7092.44       6776.21       269.51 o                         
   4   0   8      25072.49      23753.21       798.81 o                         
   6   0   8      16730.11      16481.38       591.57 o                         
 -17   1   8        583.57        559.72       194.95 o                         
 -15   1   8        709.70        770.88        97.75 o                         
 -13   1   8       1312.30       1340.95       115.34 o                         
 -11   1   8       2673.93       2478.86       124.03 o                         
  -9   1   8       1431.71       1500.48        64.53 o                         
  -7   1   8       6026.27       5573.40       186.97 o                         
  -5   1   8       1006.16       1046.70        78.31 o                         
  -3   1   8       2007.33       1992.92       108.58 o                         
  -1   1   8       1365.06       1463.08        62.51 o                         
   1   1   8       1112.28       1114.85        57.56 o                         
   3   1   8       5178.92       5162.63       147.16 o                         
   5   1   8       2621.45       2638.71       120.17 o                         
   7   1   8       1968.53       2009.66       114.07 o                         
 -16   2   8        730.90        596.60        89.29 o                         
 -14   2   8         48.35         80.18        55.14 o                         
 -12   2   8       3233.21       3049.20       164.70 o                         
 -10   2   8        966.27       1021.41        55.42 o                         
  -8   2   8       2353.61       2290.97        92.69 o                         
  -6   2   8       3048.52       3163.30       141.58 o                         
  -4   2   8       2290.50       2280.20        98.20 o                         
  -2   2   8       2665.70       2549.51        90.99 o                         
   0   2   8        288.67        301.51        32.95 o                         
   2   2   8       1888.54       1739.54        81.07 o                         
   4   2   8        498.71        562.85        60.79 o                         
   6   2   8          7.73         15.61        35.76 o                         
 -15   3   8       1476.90       1448.47        96.78 o                         
 -13   3   8          3.91        -24.87        24.87 o                         
 -11   3   8      10806.99      10954.20       236.00 o                         
  -9   3   8       1146.33       1187.22        60.40 o                         
  -7   3   8       8519.13       8135.69       176.75 o                         
  -5   3   8        911.43       1041.41        69.49 o                         
  -3   3   8       2719.25       2678.49        92.81 o                         
  -1   3   8        625.52        676.43        55.73 o                         
   1   3   8        828.58        971.94        60.55 o                         
   3   3   8       8664.28       8514.61       213.29 o                         
   5   3   8       3404.44       3420.23       136.51 o                         
 -16   4   8      12512.91      12804.75       471.46 o                         
 -14   4   8       2995.56       3086.34       181.83 o                         
 -12   4   8      14741.46      15401.00       349.19 o                         
 -10   4   8      15530.60      15603.05       317.06 o                         
  -8   4   8       7253.15       7455.34       166.15 o                         
  -6   4   8      41590.89      41443.91       658.89 o                         
  -4   4   8       4822.45       5003.10       123.32 o                         
  -2   4   8      54069.47      52952.14      1036.84 o                         
   0   4   8       2575.43       2829.91        97.19 o                         
   2   4   8      39369.61      39309.09       788.54 o                         
   4   4   8       5958.32       5957.88       167.17 o                         
   6   4   8      10652.06      11089.73       304.66 o                         
 -15   5   8         83.13        123.11        36.25 o                         
 -13   5   8       5667.28       5722.50       150.43 o                         
 -11   5   8         83.02        133.49        30.44 o                         
  -9   5   8       8492.02       8793.05       189.79 o                         
  -7   5   8       2175.60       2206.08        68.00 o                         
  -5   5   8       2725.15       2980.48        90.20 o                         
  -3   5   8       5497.36       5631.62       125.79 o                         
  -1   5   8       2340.18       2404.52        85.44 o                         
   1   5   8       1652.72       1636.20        83.04 o                         
   3   5   8        927.16        996.93        74.78 o                         
   5   5   8       3320.68       3535.77       135.44 o                         
 -14   6   8       5398.60       5192.76       130.84 o                         
 -12   6   8         25.39         86.73        26.43 o                         
 -10   6   8      11308.82      11031.44       220.44 o                         
  -8   6   8        721.04        813.91        44.63 o                         
  -6   6   8       6457.69       6550.64       131.26 o                         
  -4   6   8       7050.62       7280.25       148.58 o                         
  -2   6   8        550.94        495.75        45.24 o                         
   0   6   8      10706.68      10271.07       222.00 o                         
   2   6   8       1101.67       1098.06        69.48 o                         
   4   6   8        494.05        524.29        60.19 o                         
   6   6   8       5190.21       4950.60       303.77 o                         
 -15   7   8       2454.01       2535.71        88.76 o                         
 -13   7   8       3566.87       3653.49       113.00 o                         
 -11   7   8        372.79        378.37        37.65 o                         
  -9   7   8       6241.42       6421.93       147.48 o                         
  -7   7   8        185.67        233.76        28.86 o                         
  -5   7   8       8601.42       8570.11       160.78 o                         
  -3   7   8         16.66         -8.30        26.29 o                         
  -1   7   8         89.00        117.00        28.44 o                         
   1   7   8       2907.12       2988.04        98.85 o                         
   3   7   8        339.46        393.19        47.76 o                         
   5   7   8       4079.42       4322.67       230.01 o                         
 -14   8   8        746.48        793.87        54.89 o                         
 -12   8   8       5859.66       5742.40       138.65 o                         
 -10   8   8       2655.07       2695.12        86.12 o                         
  -8   8   8       9995.31       9715.52       189.28 o                         
  -6   8   8       1600.91       1750.51        65.00 o                         
  -4   8   8      15392.04      15803.12       263.17 o                         
  -2   8   8       2258.15       2347.23        96.93 o                         
   0   8   8      11810.33      12165.89       281.25 o                         
   2   8   8       2160.56       2295.67        98.52 o                         
   4   8   8       6508.96       6804.40       201.59 o                         
 -13   9   8        133.32        156.13        34.41 o                         
 -11   9   8       3948.94       4077.71       111.85 o                         
  -9   9   8       4111.86       4019.57       109.45 o                         
  -7   9   8       2434.53       2423.88        74.06 o                         
  -5   9   8       7742.29       7616.72       147.98 o                         
  -3   9   8        838.89        853.06        47.06 o                         
  -1   9   8       4726.26       4654.46       140.22 o                         
   1   9   8       2438.77       2519.61        90.64 o                         
   3   9   8        507.64        492.62        48.22 o                         
 -12  10   8      12109.23      11930.10       285.63 o                         
 -10  10   8         32.66         15.66        26.60 o                         
  -8  10   8       9839.66       9381.11       211.99 o                         
  -6  10   8       3567.59       3557.41       101.03 o                         
  -4  10   8       7266.95       7060.20       147.17 o                         
  -2  10   8       5149.44       5394.72       135.08 o                         
   0  10   8       3520.63       3544.03       135.41 o                         
   2  10   8       6121.59       6481.50       179.74 o                         
 -11  11   8        620.98        639.38        60.66 o                         
  -9  11   8        349.70        363.74        41.76 o                         
  -7  11   8         65.99         95.35        30.34 o                         
  -5  11   8         44.09         56.49        25.45 o                         
  -3  11   8         28.13         63.10        25.01 o                         
  -1  11   8          1.77          6.49        26.89 o                         
   1  11   8        150.11        188.04        39.51 o                         
 -10  12   8       5286.29       5303.43       133.24 o                         
  -8  12   8         24.98         65.22        28.12 o                         
  -6  12   8       5114.83       5091.82       138.07 o                         
  -4  12   8       2166.04       2292.19        88.00 o                         
  -2  12   8         83.98        102.13        30.28 o                         
   0  12   8       2960.15       3086.73       116.91 o                         
  -9  13   8       1212.66       1188.68        74.65 o                         
  -7  13   8       4150.41       4117.19       132.03 o                         
  -5  13   8         36.51         29.74        27.50 o                         
  -3  13   8       3928.68       3998.89       116.35 o                         
  -1  13   8        376.38        358.62        44.68 o                         
  -6  14   8       6595.97       6822.35       204.69 o                         
  -4  14   8        478.83        623.24        66.46 o                         
 -15   1   9       1236.54       1228.86        94.54 o                         
 -13   1   9       1031.92       1213.16       114.65 o                         
 -11   1   9       2191.83       1997.83       220.42 o                         
  -9   1   9       1870.35       1713.84       138.49 o                         
  -7   1   9       1609.73       1647.07       127.44 o                         
  -5   1   9       1192.63       1018.62       101.96 o                         
  -3   1   9       1613.25       1778.85        94.72 o                         
  -1   1   9         27.90         38.19        24.92 o                         
   1   1   9         26.07         11.87        42.89 o                         
   3   1   9         44.75         96.02        38.56 o                         
 -14   2   9       6491.27       6603.69       267.95 o                         
 -12   2   9       4413.87       4257.99       206.44 o                         
 -10   2   9       5029.66       5390.48       319.64 o                         
  -8   2   9        575.56        644.85        86.71 o                         
  -6   2   9         29.97        123.82        56.82 o                         
  -4   2   9          7.93          7.64        30.17 o                         
  -2   2   9         13.36         -0.60        30.58 o                         
   0   2   9        323.38        378.09        40.36 o                         
   2   2   9        222.83        254.29        41.64 o                         
   4   2   9        166.94        203.60        52.00 o                         
 -15   3   9         81.76         45.07        51.01 o                         
 -13   3   9       1140.87       1196.70       113.00 o                         
 -11   3   9        659.79        621.44        81.93 o                         
  -9   3   9        311.75        333.26        74.13 o                         
  -7   3   9        418.67        506.21        88.58 o                         
  -5   3   9        623.27        650.52        66.68 o                         
  -3   3   9       1613.06       1602.19        92.40 o                         
  -1   3   9        182.85        142.63        34.64 o                         
   1   3   9       1102.72       1163.05        75.44 o                         
   3   3   9       1316.63       1215.11        88.61 o                         
 -14   4   9       3316.35       3404.25       180.81 o                         
 -12   4   9          0.93         33.20        42.26 o                         
 -10   4   9         15.44         31.83        45.33 o                         
  -8   4   9       2789.70       2990.81       116.69 o                         
  -6   4   9        707.94        686.03        60.55 o                         
  -4   4   9       3296.00       3299.10       137.78 o                         
  -2   4   9       1074.56        996.32        91.73 o                         
   0   4   9       2931.38       2950.14       121.17 o                         
   2   4   9         55.40         27.96        49.76 o                         
 -13   5   9        484.53        455.64        92.08 o                         
 -11   5   9       4188.10       3972.08       120.76 o                         
  -9   5   9       1524.03       1540.15        78.18 o                         
  -7   5   9       1531.49       1440.51        83.61 o                         
  -5   5   9        591.34        630.72        57.07 o                         
  -3   5   9        279.00        215.40        47.94 o                         
  -1   5   9        394.83        345.46        81.29 o                         
   1   5   9        229.86        280.20        49.36 o                         
   3   5   9       1242.54       1265.35       108.41 o                         
 -14   6   9        327.77        393.28        54.01 o                         
 -12   6   9       1882.63       2101.40       112.51 o                         
 -10   6   9       2315.46       2382.23       106.79 o                         
  -8   6   9       1068.33       1095.39        65.85 o                         
  -6   6   9        484.36        597.48        57.22 o                         
  -4   6   9        235.14        218.13        42.51 o                         
  -2   6   9       1604.30       1697.96       103.56 o                         
   0   6   9          1.52        -29.57        29.57 o                         
   2   6   9         37.61         84.58        47.41 o                         
 -13   7   9          3.33          1.54        26.72 o                         
 -11   7   9       7049.41       7163.20       164.78 o                         
  -9   7   9          8.81        -27.17        27.17 o                         
  -7   7   9       4065.91       3972.95       106.50 o                         
  -5   7   9       3368.80       3467.14       117.93 o                         
  -3   7   9         54.43         30.08        33.96 o                         
  -1   7   9       5975.27       6252.50       199.97 o                         
   1   7   9       1353.40       1230.17        88.09 o                         
 -12   8   9        169.24        208.04        35.64 o                         
 -10   8   9       1453.47       1464.43       107.08 o                         
  -8   8   9       2839.37       2833.70        98.44 o                         
  -6   8   9       4225.32       4289.15       119.66 o                         
  -4   8   9       4341.15       4141.06       117.47 o                         
  -2   8   9       4867.23       4975.02       171.90 o                         
   0   8   9        621.91        595.03        92.56 o                         
 -11   9   9         27.79         65.21        30.93 o                         
  -9   9   9        983.32       1040.04        73.17 o                         
  -7   9   9         23.44         19.69        29.45 o                         
  -5   9   9        819.79        778.39        52.52 o                         
  -3   9   9       1281.07       1289.62        66.55 o                         
  -1   9   9         16.89         64.73        37.88 o                         
   1   9   9       1627.26       1641.95       107.26 o                         
 -10  10   9        790.17        803.72        65.09 o                         
  -8  10   9       5539.99       5747.69       167.54 o                         
  -6  10   9        205.42        207.12        34.98 o                         
  -4  10   9       6413.17       6422.99       168.46 o                         
  -2  10   9        333.78        358.57        44.90 o                         
  -9  11   9       9006.80       9370.03       393.21 o                         
  -7  11   9        672.75        797.37        59.61 o                         
  -5  11   9        416.38        406.38        43.32 o                         
  -3  11   9       8400.44       8443.29       232.31 o                         
 -12   0  10      10356.18       9021.21       648.56 o                         
 -10   0  10        506.30        436.76       121.24 o                         
  -8   0  10      26135.06      23667.93       890.94 o                         
  -6   0  10       1674.73       1616.52       190.27 o                         
  -4   0  10       6604.54       6151.59       287.77 o                         
  -2   0  10       2126.78       2406.02       165.62 o                         
   0   0  10          9.55         31.63        40.58 o                         
 -13   1  10       4228.44       4335.67       354.28 o                         
 -11   1  10       2008.92       2083.88       238.73 o                         
  -9   1  10       2979.56       2834.78       182.91 o                         
  -7   1  10       9454.52       8572.54       300.35 o                         
  -5   1  10        137.13        215.33        52.07 o                         
  -3   1  10      20189.93      19562.47       490.83 o                         
  -1   1  10         41.27         -5.18        51.77 o                         
   1   1  10       9494.76       9069.04       268.07 o                         
 -12   2  10       3207.18       3718.14       308.05 o                         
 -10   2  10       1101.43       1196.05       121.50 o                         
  -8   2  10       8132.26       7759.95       278.67 o                         
  -6   2  10       1456.30       1490.10       103.46 o                         
  -4   2  10       5224.00       5398.96       202.34 o                         
  -2   2  10       2221.87       2286.25        99.55 o                         
   0   2  10       2084.49       2179.90       113.72 o                         
 -13   3  10        156.02        182.76       103.16 o                         
 -11   3  10      15696.96      15547.39       660.85 o                         
  -9   3  10       7086.71       7340.96       270.45 o                         
  -7   3  10       3295.62       3427.65       153.73 o                         
  -5   3  10      25353.77      25549.64       577.35 o                         
  -3   3  10        471.15        562.81        78.67 o                         
  -1   3  10      28806.46      28246.16       783.59 o                         
 -12   4  10        119.51        171.39        98.24 o                         
 -10   4  10       9419.96       9962.16       358.91 o                         
  -8   4  10        977.89        994.31        85.45 o                         
  -6   4  10       5159.67       5505.66       218.16 o                         
  -4   4  10        137.52        103.49        45.55 o                         
  -2   4  10        201.02        252.07        52.16 o                         
   0   4  10       1216.27       1252.94        91.05 o                         
 -11   5  10        662.54        537.39        85.69 o                         
  -9   5  10       8246.53       9019.62       261.49 o                         
  -7   5  10          2.85         43.26        41.91 o                         
  -5   5  10       2849.20       3112.35       139.58 o                         
  -3   5  10        268.07        293.07        67.34 o                         
  -1   5  10       2163.69       2053.80       143.28 o                         
 -10   6  10       2882.98       3121.07       180.22 o                         
  -8   6  10        384.32        373.09        59.89 o                         
  -6   6  10       9051.25       9025.98       253.31 o                         
  -4   6  10         33.97         44.18        38.84 o                         
  -2   6  10       1105.49       1162.29       115.00 o                         
  -9   7  10       8545.76       8637.72       272.36 o                         
  -7   7  10      10359.22      10754.57       258.68 o                         
  -5   7  10       4084.35       4043.77       140.31 o                         
  -3   7  10      19547.46      20150.54       466.76 o                         
  -8   8  10        128.90         52.01        34.38 o                         
  -6   8  10         93.95         67.89        36.50 o                         
  -4   8  10        576.32        565.04        65.12 o                         
                                                                                
